# Supplementary material for: PSAT1 Promotes Metastasis via p-AKT/SP1/ITGA2 Axis in Estrogen Receptor-Negative Breast Cancer Cell
Source: Biomolecules. 2024 Aug 12;14(8):990. doi: 10.3390/biom14080990 (PMC11352415; doi:10.3390/biom14080990)
Supplement: Supplementary file 1 [file biomolecules-14-00990-s001.zip]

Archive with 3 entries (3 files):
- Figures S1 and S2.pdf
- Supplementary data1-5.xlsx
- Tables S1-S4.pdf
