# Supplementary material for: PSAT1 Promotes Metastasis via p-AKT/SP1/ITGA2 Axis in Estrogen Receptor-Negative Breast Cancer Cell
Source: Biomolecules. 2024 Aug 12;14(8):990. doi: 10.3390/biom14080990 (PMC11352415; doi:10.3390/biom14080990)
Supplement: Supplementary file 1 [file biomolecules-14-00990-s001.zip › Supplementary data1-5.xlsx]

## Sheet: DEGS in Volcano
DEGS in Volcano map
Gene_id	Gene name	Gene description	FC(overexpression/control)	Log2FC(overexpression/control)	Pvalue	Padjust	Significant	Regulate	OE1	OE2	OE3	CON1	CON2	CON3	overexpression	control
ENSG00000000460	C1orf112	chromosome 1 open reading frame 112 [Source:HGNC Symbol;Acc:HGNC:25565]	1.9511	0.964288	4.90952e-53	2.10851e-51	yes	up	12.19	12.9	11.44	6.48	6.96	5.51	12.1767	6.31667
ENSG00000000971	CFH	complement factor H [Source:HGNC Symbol;Acc:HGNC:4883]	1.9791	0.984847	8.79513e-161	1.20674e-158	yes	up	23.56	20.79	24.41	18.15	7.72	10.94	22.92	12.27
ENSG00000001630	CYP51A1	cytochrome P450 family 51 subfamily A member 1 [Source:HGNC Symbol;Acc:HGNC:2649]	1.67807	0.746802	1.07056e-127	1.16541e-125	yes	up	29.05	27.72	28.37	16.48	13.86	15.81	28.38	15.3833
ENSG00000003137	CYP26B1	cytochrome P450 family 26 subfamily B member 1 [Source:HGNC Symbol;Acc:HGNC:20581]	4.56513	2.19066	1.05401e-22	2.08156e-21	yes	up	0.99	0.62	0.58	0.11	0.09	0.6	0.73	0.266667
ENSG00000003436	TFPI	tissue factor pathway inhibitor [Source:HGNC Symbol;Acc:HGNC:11760]	1.64616	0.719105	6.81025e-245	1.51427e-242	yes	up	94.14	101.94	117.33	66.64	47.46	68.19	104.47	60.7633
ENSG00000003989	SLC7A2	solute carrier family 7 member 2 [Source:HGNC Symbol;Acc:HGNC:11060]	0.174429	-2.51929	1.8692e-30	4.71647e-29	yes	down	0.07	0.04	0.09	0.34	0.32	0.43	0.0666667	0.363333
ENSG00000004700	RECQL	RecQ like helicase [Source:HGNC Symbol;Acc:HGNC:9948]	1.52616	0.609904	8.71133e-41	2.84345e-39	yes	up	18.94	16.74	17.15	13.58	8.02	11.68	17.61	11.0933
ENSG00000004766	VPS50	VPS50 subunit of EARP/GARPII complex [Source:HGNC Symbol;Acc:HGNC:25956]	1.51022	0.594754	3.6811e-11	4.51784e-10	yes	up	2.57	2.53	2.3	2.27	1.81	2.28	2.46667	2.12
ENSG00000004776	HSPB6	heat shock protein family B (small) member 6 [Source:HGNC Symbol;Acc:HGNC:26511]	2.18758	1.12933	0.000502726	0.00358576	yes	up	0.8	0.54	0.72	0.24	0.23	0.37	0.686667	0.28
ENSG00000004799	PDK4	pyruvate dehydrogenase kinase 4 [Source:HGNC Symbol;Acc:HGNC:8812]	3.12824	1.64535	0.000586561	0.00414647	yes	up	0.1	0.12	0.22	0.11	0.02	0	0.146667	0.0433333
ENSG00000004848	ARX	aristaless related homeobox [Source:HGNC Symbol;Acc:HGNC:18060]	9.4795	3.24481	0.0454841	0.223353	yes	up	0.03	0.05	0	0	0	0	0.0266667	0
ENSG00000004864	SLC25A13	solute carrier family 25 member 13 [Source:HGNC Symbol;Acc:HGNC:10983]	1.63061	0.705414	1.68095e-58	8.00307e-57	yes	up	14.13	12.49	15.28	7.64	6.46	8.84	13.9667	7.64667
ENSG00000004866	ST7	suppression of tumorigenicity 7 [Source:HGNC Symbol;Acc:HGNC:11351]	1.77808	0.830324	2.80341e-39	8.87789e-38	yes	up	9.84	10.95	12.86	6.02	5.45	4.93	11.2167	5.46667
ENSG00000005020	SKAP2	src kinase associated phosphoprotein 2 [Source:HGNC Symbol;Acc:HGNC:15687]	1.5626	0.643952	1.20103e-07	1.19328e-06	yes	up	1.42	2.16	1.49	0.85	0.94	0.74	1.69	0.843333
ENSG00000005073	HOXA11	homeobox A11 [Source:HGNC Symbol;Acc:HGNC:5101]	1.66226	0.733148	0.0259089	0.136266	yes	up	0.38	0.25	0.38	0.21	0.16	0.16	0.336667	0.176667
ENSG00000005249	PRKAR2B	protein kinase cAMP-dependent type II regulatory subunit beta [Source:HGNC Symbol;Acc:HGNC:9392]	2.16472	1.11418	3.888e-08	3.99458e-07	yes	up	0.41	0.69	0.76	0.49	0.17	0.36	0.62	0.34
ENSG00000005302	MSL3	MSL complex subunit 3 [Source:HGNC Symbol;Acc:HGNC:7370]	1.71919	0.781732	1.66787e-73	1.01436e-71	yes	up	18.35	18.9	22.97	10.26	10	12.09	20.0733	10.7833
ENSG00000005339	CREBBP	CREB binding protein [Source:HGNC Symbol;Acc:HGNC:2348]	1.54455	0.627188	2.54281e-95	2.04938e-93	yes	up	10.79	10.44	11.4	6.09	4.57	6.71	10.8767	5.79
ENSG00000005469	CROT	carnitine O-octanoyltransferase [Source:HGNC Symbol;Acc:HGNC:2366]	1.75638	0.812602	1.62162e-12	2.13569e-11	yes	up	2.25	2.52	2.38	1.38	0.83	1.36	2.38333	1.19
ENSG00000005812	FBXL3	F-box and leucine rich repeat protein 3 [Source:HGNC Symbol;Acc:HGNC:13599]	1.68568	0.753333	4.61733e-36	1.35734e-34	yes	up	6.26	6.4	7.8	4.39	2.82	3.94	6.82	3.71667
ENSG00000005889	ZFX	zinc finger protein X-linked [Source:HGNC Symbol;Acc:HGNC:12869]	1.55979	0.641352	7.5514e-51	3.09474e-49	yes	up	6.66	6.84	9.01	3.84	3.24	4.81	7.50333	3.96333
ENSG00000005961	ITGA2B	integrin subunit alpha 2b [Source:HGNC Symbol;Acc:HGNC:6138]	0.66018	-0.599069	0.000506537	0.0036113	yes	down	0.76	0.7	0.8	1.19	0.93	1.01	0.753333	1.04333
ENSG00000006025	OSBPL7	oxysterol binding protein like 7 [Source:HGNC Symbol;Acc:HGNC:16387]	0.619814	-0.690093	0.000523451	0.00372511	yes	down	0.31	0.36	0.4	0.54	0.72	0.35	0.356667	0.536667
ENSG00000006047	YBX2	Y-box binding protein 2 [Source:HGNC Symbol;Acc:HGNC:17948]	0.589836	-0.761615	1.61206e-13	2.22547e-12	yes	down	2.27	3.44	2.49	4.27	4.23	3.72	2.73333	4.07333
ENSG00000006282	SPATA20	spermatogenesis associated 20 [Source:HGNC Symbol;Acc:HGNC:26125]	0.589931	-0.761382	1.19567e-123	1.25581e-121	yes	down	22.58	22.66	23.88	32.13	34.49	35.46	23.04	34.0267
ENSG00000006283	CACNA1G	calcium voltage-gated channel subunit alpha1 G [Source:HGNC Symbol;Acc:HGNC:1394]	0.4463	-1.16391	1.16905e-11	1.47491e-10	yes	down	0.28	0.5	0.26	0.42	0.48	0.49	0.346667	0.463333
ENSG00000006377	DLX6	distal-less homeobox 6 [Source:HGNC Symbol;Acc:HGNC:2919]	3.47582	1.79735	0.0347048	0.176818	yes	up	0.06	0.09	0.09	0	0.1	0.04	0.08	0.0466667
ENSG00000006432	MAP3K9	mitogen-activated protein kinase kinase kinase 9 [Source:HGNC Symbol;Acc:HGNC:6861]	1.6903	0.757279	1.59806e-11	2.00126e-10	yes	up	0.54	0.76	0.7	0.36	0.29	0.47	0.666667	0.373333
ENSG00000006468	ETV1	ETS variant transcription factor 1 [Source:HGNC Symbol;Acc:HGNC:3490]	1.66362	0.734327	3.55501e-07	3.41258e-06	yes	up	0.87	2.82	2.29	0.87	0.53	0.97	1.99333	0.79
ENSG00000006712	PAF1	PAF1 homolog, Paf1/RNA polymerase II complex component [Source:HGNC Symbol;Acc:HGNC:25459]	1.5787	0.658739	3.69165e-116	3.6225e-114	yes	up	47.75	46.65	50.03	27.16	27.37	31.22	48.1433	28.5833
ENSG00000006747	SCIN	scinderin [Source:HGNC Symbol;Acc:HGNC:21695]	6.63565	2.73024	0.0294788	0.15285	yes	up	0	0.07	0.02	0	0	0.02	0.03	0.00666667
ENSG00000007237	GAS7	growth arrest specific 7 [Source:HGNC Symbol;Acc:HGNC:4169]	1.94829	0.962207	0.0138248	0.0775569	yes	up	0.24	0.15	0.41	0.29	0.33	0.05	0.266667	0.223333
ENSG00000007255	TRAPPC6A	trafficking protein particle complex subunit 6A [Source:HGNC Symbol;Acc:HGNC:23069]	0.540157	-0.88855	3.42648e-32	9.0616e-31	yes	down	18.36	19.86	13.34	27.39	28.69	28.31	17.1867	28.13
ENSG00000007264	MATK	megakaryocyte-associated tyrosine kinase [Source:HGNC Symbol;Acc:HGNC:6906]	0.526639	-0.925113	0.0419064	0.207457	yes	down	0.24	0.08	0.09	0.55	0.31	0.28	0.136667	0.38
ENSG00000007372	PAX6	paired box 6 [Source:HGNC Symbol;Acc:HGNC:8620]	1.71717	0.780037	3.77353e-30	9.35593e-29	yes	up	12.18	11.51	11.45	6.83	4.19	6.65	11.7133	5.89
ENSG00000007402	CACNA2D2	calcium voltage-gated channel auxiliary subunit alpha2delta 2 [Source:HGNC Symbol;Acc:HGNC:1400]	0.506137	-0.982399	5.51477e-07	5.22503e-06	yes	down	0.34	0.36	0.57	0.67	0.75	0.96	0.423333	0.793333
ENSG00000007516	BAIAP3	BAI1 associated protein 3 [Source:HGNC Symbol;Acc:HGNC:948]	0.601417	-0.733563	0.0001112	0.000854376	yes	down	1.11	0.67	2.01	0.86	1.6	0.47	1.26333	0.976667
ENSG00000007944	MYLIP	myosin regulatory light chain interacting protein [Source:HGNC Symbol;Acc:HGNC:21155]	1.60931	0.686443	1.77949e-08	1.87277e-07	yes	up	1.95	1.61	1.79	0.98	0.83	1.17	1.78333	0.993333
ENSG00000007968	E2F2	E2F transcription factor 2 [Source:HGNC Symbol;Acc:HGNC:3114]	1.53808	0.621133	2.34905e-38	7.27731e-37	yes	up	6.94	6.69	6.55	4.06	3.83	4.28	6.72667	4.05667
ENSG00000008086	CDKL5	cyclin dependent kinase like 5 [Source:HGNC Symbol;Acc:HGNC:11411]	1.65725	0.728791	2.54823e-08	2.65066e-07	yes	up	0.33	0.37	0.51	0.25	0.23	0.22	0.403333	0.233333
ENSG00000008226	DLEC1	DLEC1 cilia and flagella associated protein [Source:HGNC Symbol;Acc:HGNC:2899]	0.246993	-2.01746	0.0419075	0.20743	yes	down	0	0	0.03	0.4	0.01	0	0.01	0.136667
ENSG00000008277	ADAM22	ADAM metallopeptidase domain 22 [Source:HGNC Symbol;Acc:HGNC:201]	3.58867	1.84345	5.27637e-26	1.14996e-24	yes	up	0.75	0.37	0.59	0.16	0.14	0.27	0.57	0.19
ENSG00000008311	AASS	aminoadipate-semialdehyde synthase [Source:HGNC Symbol;Acc:HGNC:17366]	2.35373	1.23495	0.0293471	0.152204	yes	up	0.09	0.06	0.1	0.04	0	0.06	0.0833333	0.0333333
ENSG00000008394	MGST1	microsomal glutathione S-transferase 1 [Source:HGNC Symbol;Acc:HGNC:7061]	4.82593	2.27081	4.40142e-15	6.50902e-14	yes	up	1.77	8.83	5.71	0.63	0.48	0.62	5.43667	0.576667
ENSG00000008853	RHOBTB2	Rho related BTB domain containing 2 [Source:HGNC Symbol;Acc:HGNC:18756]	1.53676	0.619896	1.90959e-139	2.25069e-137	yes	up	26.36	27.92	33.14	15.39	15.53	17.73	29.14	16.2167
ENSG00000010292	NCAPD2	non-SMC condensin I complex subunit D2 [Source:HGNC Symbol;Acc:HGNC:24305]	1.83022	0.872018	0	0	yes	up	68.25	69.28	70.92	33.91	35.67	34.59	69.4833	34.7233
ENSG00000010310	GIPR	gastric inhibitory polypeptide receptor [Source:HGNC Symbol;Acc:HGNC:4271]	0.524403	-0.931251	1.83072e-09	2.03748e-08	yes	down	1.44	0.57	1.27	1.98	1.33	2.01	1.09333	1.77333
ENSG00000010327	STAB1	stabilin 1 [Source:HGNC Symbol;Acc:HGNC:18628]	0.291873	-1.77659	0.000922778	0.00636744	yes	down	0.12	0	0.07	0.28	0.23	0.09	0.0633333	0.2
ENSG00000010610	CD4	CD4 molecule [Source:HGNC Symbol;Acc:HGNC:1678]	0.177741	-2.49215	5.42451e-06	4.73459e-05	yes	down	0.14	0.02	0.05	0.31	0.32	0.37	0.07	0.333333
ENSG00000010818	HIVEP2	HIVEP zinc finger 2 [Source:HGNC Symbol;Acc:HGNC:4921]	1.62473	0.700196	2.44844e-70	1.41628e-68	yes	up	5.89	7.21	7.18	4.06	3.54	3.79	6.76	3.79667
ENSG00000011347	SYT7	synaptotagmin 7 [Source:HGNC Symbol;Acc:HGNC:11514]	0.640868	-0.641901	0.000673523	0.00471918	yes	down	0.22	0.22	0.55	0.58	0.68	0.48	0.33	0.58
ENSG00000011426	ANLN	anillin, actin binding protein [Source:HGNC Symbol;Acc:HGNC:14082]	1.94169	0.957312	0	0	yes	up	63.78	61.57	75.54	38.42	22.75	32.53	66.9633	31.2333
ENSG00000011465	DCN	decorin [Source:HGNC Symbol;Acc:HGNC:2705]	0.602978	-0.729824	7.57027e-09	8.15879e-08	yes	down	2.86	3.46	4.02	3.74	3.57	5.87	3.44667	4.39333
ENSG00000011677	GABRA3	gamma-aminobutyric acid type A receptor subunit alpha3 [Source:HGNC Symbol;Acc:HGNC:4077]	4.42377	2.14528	0.000152995	0.00115735	yes	up	0.15	0.09	0.1	0.03	0.02	0.05	0.113333	0.0333333
ENSG00000012048	BRCA1	BRCA1 DNA repair associated [Source:HGNC Symbol;Acc:HGNC:1100]	2.14848	1.10332	2.82956e-104	2.49539e-102	yes	up	10.63	10.26	12.2	6.8	4.54	6.26	11.03	5.86667
ENSG00000012171	SEMA3B	semaphorin 3B [Source:HGNC Symbol;Acc:HGNC:10724]	0.177741	-2.49215	2.41275e-33	6.58914e-32	yes	down	0.24	0.18	0.75	1.13	1.27	1.85	0.39	1.41667
ENSG00000012963	UBR7	ubiquitin protein ligase E3 component n-recognin 7 [Source:HGNC Symbol;Acc:HGNC:20344]	1.60351	0.681237	5.79894e-71	3.38873e-69	yes	up	15.49	17.72	17.64	9.72	8.33	10.82	16.95	9.62333
ENSG00000013503	POLR3B	RNA polymerase III subunit B [Source:HGNC Symbol;Acc:HGNC:30348]	1.745	0.803229	7.02223e-13	9.42859e-12	yes	up	1.54	1.47	1.74	0.75	0.72	0.95	1.58333	0.806667
ENSG00000013810	TACC3	transforming acidic coiled-coil containing protein 3 [Source:HGNC Symbol;Acc:HGNC:11524]	1.77803	0.830281	5.72807e-208	1.01174e-205	yes	up	48.41	50.98	45.65	22.79	26.85	27.06	48.3467	25.5667
ENSG00000014138	POLA2	DNA polymerase alpha 2, accessory subunit [Source:HGNC Symbol;Acc:HGNC:30073]	1.60208	0.679947	2.80816e-70	1.61987e-68	yes	up	25.69	21.6	33	12.93	16.21	16.02	26.7633	15.0533
ENSG00000014257	ACP3	acid phosphatase 3 [Source:HGNC Symbol;Acc:HGNC:125]	1.65891	0.730238	0.0293562	0.152239	yes	up	0.34	0.74	0.2	0.14	0.25	0.89	0.426667	0.426667
ENSG00000015285	WAS	WASP actin nucleation promoting factor [Source:HGNC Symbol;Acc:HGNC:12731]	0.288507	-1.79332	0.00173913	0.0115444	yes	down	0	0.39	0.12	0.2	0.4	0.22	0.17	0.273333
ENSG00000015479	MATR3	matrin 3 [Source:HGNC Symbol;Acc:HGNC:6912]	1.58856	0.667722	3.19577e-175	4.77106e-173	yes	up	41.61	45.45	54.26	33.05	22.98	26.94	47.1067	27.6567
ENSG00000015568	RGPD5	RANBP2 like and GRIP domain containing 5 [Source:HGNC Symbol;Acc:HGNC:32418]	1.54204	0.624839	1.53928e-10	1.81799e-09	yes	up	1.33	5.5	1.96	1.14	1.63	0.63	2.93	1.13333
ENSG00000016490	CLCA1	chloride channel accessory 1 [Source:HGNC Symbol;Acc:HGNC:2015]	0.135421	-2.88447	0.0214479	0.11522	yes	down	0.01	0	0	0	0	0.1	0.00333333	0.0333333
ENSG00000017260	ATP2C1	ATPase secretory pathway Ca2+ transporting 1 [Source:HGNC Symbol;Acc:HGNC:13211]	1.50321	0.588048	1.18319e-78	7.76855e-77	yes	up	25.22	21.73	28.21	16.7	12.15	15.25	25.0533	14.7
ENSG00000018280	SLC11A1	solute carrier family 11 member 1 [Source:HGNC Symbol;Acc:HGNC:10907]	0.364596	-1.45563	0.0427517	0.211342	yes	down	0	0.07	0	0.1	0.03	0.02	0.0233333	0.05
ENSG00000018510	AGPS	alkylglycerone phosphate synthase [Source:HGNC Symbol;Acc:HGNC:327]	1.5701	0.650854	1.42687e-20	2.62449e-19	yes	up	4.76	5.65	5.26	2.9	1.85	3.4	5.22333	2.71667
ENSG00000021300	PLEKHB1	pleckstrin homology domain containing B1 [Source:HGNC Symbol;Acc:HGNC:19079]	0.569899	-0.811222	1.37387e-10	1.62662e-09	yes	down	2.11	1.76	2.06	2.79	4.34	2.93	1.97667	3.35333
ENSG00000021826	CPS1	carbamoyl-phosphate synthase 1 [Source:HGNC Symbol;Acc:HGNC:2323]	1.76048	0.815968	0.0134781	0.0758428	yes	up	0.17	0.26	0.53	0.12	0.19	0.18	0.32	0.163333
ENSG00000023572	GLRX2	glutaredoxin 2 [Source:HGNC Symbol;Acc:HGNC:16065]	1.61051	0.687519	9.08035e-19	1.56419e-17	yes	up	19.95	21.03	14.23	7.83	9.1	13.74	18.4033	10.2233
ENSG00000024526	DEPDC1	DEP domain containing 1 [Source:HGNC Symbol;Acc:HGNC:22949]	1.79005	0.839999	1.48241e-90	1.12261e-88	yes	up	12.61	13.44	17.83	9.32	5.9	6.89	14.6267	7.37
ENSG00000025039	RRAGD	Ras related GTP binding D [Source:HGNC Symbol;Acc:HGNC:19903]	2.65426	1.40831	0.0458337	0.224034	yes	up	0.06	0.13	0.29	0.13	0	0.01	0.16	0.0466667
ENSG00000026025	VIM	vimentin [Source:HGNC Symbol;Acc:HGNC:12692]	1.55269	0.634767	0	0	yes	up	3123.76	2994.7	2918.47	1727.37	1428.98	2043.9	3012.31	1733.42
ENSG00000026559	KCNG1	potassium voltage-gated channel modifier subfamily G member 1 [Source:HGNC Symbol;Acc:HGNC:6248]	0.517269	-0.951013	4.30258e-47	1.62914e-45	yes	down	6.78	6.57	7.29	11.41	9.39	13.55	6.88	11.45
ENSG00000029363	BCLAF1	BCL2 associated transcription factor 1 [Source:HGNC Symbol;Acc:HGNC:16863]	1.72866	0.789655	1.15296e-163	1.62095e-161	yes	up	25.42	28.86	40.07	17.18	13.56	20.48	31.45	17.0733
ENSG00000031003	FAM13B	family with sequence similarity 13 member B [Source:HGNC Symbol;Acc:HGNC:1335]	1.91415	0.936704	6.95588e-63	3.55175e-61	yes	up	5.49	4.6	5.37	2.64	2.07	2.65	5.15333	2.45333
ENSG00000031691	CENPQ	centromere protein Q [Source:HGNC Symbol;Acc:HGNC:21347]	2.1753	1.12121	1.11258e-20	2.05425e-19	yes	up	3.95	3.68	4.58	2.29	1.19	1.59	4.07	1.69
ENSG00000032219	ARID4A	AT-rich interaction domain 4A [Source:HGNC Symbol;Acc:HGNC:9885]	1.52998	0.613515	2.73571e-11	3.37937e-10	yes	up	1.35	1.72	1.86	1.15	0.57	1.04	1.64333	0.92
ENSG00000032742	IFT88	intraflagellar transport 88 [Source:HGNC Symbol;Acc:HGNC:20606]	1.60943	0.68655	2.40449e-18	4.07153e-17	yes	up	4.52	6.2	5.15	3.28	3.15	2.89	5.29	3.10667
ENSG00000033178	UBA6	ubiquitin like modifier activating enzyme 6 [Source:HGNC Symbol;Acc:HGNC:25581]	1.5879	0.667122	1.26669e-111	1.20159e-109	yes	up	34.69	25.21	32.95	17.39	9.36	20.12	30.95	15.6233
ENSG00000033800	PIAS1	protein inhibitor of activated STAT 1 [Source:HGNC Symbol;Acc:HGNC:2752]	1.69635	0.762431	6.21383e-42	2.08468e-40	yes	up	7.04	5.46	10.44	5.13	3.13	6.29	7.64667	4.85
ENSG00000034693	PEX3	peroxisomal biogenesis factor 3 [Source:HGNC Symbol;Acc:HGNC:8858]	1.55979	0.641355	7.41417e-31	1.88827e-29	yes	up	9.33	10.22	10.74	6.36	4.75	5.61	10.0967	5.57333
ENSG00000035499	DEPDC1B	DEP domain containing 1B [Source:HGNC Symbol;Acc:HGNC:24902]	1.78537	0.83622	1.04648e-55	4.69704e-54	yes	up	13.28	14.83	15.33	7.79	6	7.3	14.48	7.03
ENSG00000037042	TUBG2	tubulin gamma 2 [Source:HGNC Symbol;Acc:HGNC:12419]	0.615462	-0.700259	8.55823e-47	3.21912e-45	yes	down	13.49	12.8	13.94	17.7	19.99	21.42	13.41	19.7033
ENSG00000039068	CDH1	cadherin 1 [Source:HGNC Symbol;Acc:HGNC:1748]	2.99353	1.58185	6.61015e-06	5.72402e-05	yes	up	0.18	0.45	0.26	0.1	0.09	0.15	0.296667	0.113333
ENSG00000040275	SPDL1	spindle apparatus coiled-coil protein 1 [Source:HGNC Symbol;Acc:HGNC:26010]	2.23746	1.16186	1.42886e-209	2.55252e-207	yes	up	36.72	33.04	38.21	16.88	16.32	15.49	35.99	16.23
ENSG00000042781	USH2A	usherin [Source:HGNC Symbol;Acc:HGNC:12601]	0.0789959	-3.66208	0.0181457	0.0992229	yes	down	0	0	0	0	0	0.01	0	0.00333333
ENSG00000042832	TG	thyroglobulin [Source:HGNC Symbol;Acc:HGNC:11764]	0.658299	-0.603185	0.0050289	0.0309873	yes	down	0.52	0.46	0.42	1.07	0.96	0.75	0.466667	0.926667
ENSG00000042980	ADAM28	ADAM metallopeptidase domain 28 [Source:HGNC Symbol;Acc:HGNC:206]	2.31721	1.21239	0.0257843	0.135656	yes	up	0.15	0.15	0.37	0.03	0.12	0.26	0.223333	0.136667
ENSG00000047346	FAM214A	family with sequence similarity 214 member A [Source:HGNC Symbol;Acc:HGNC:25609]	1.68492	0.752676	2.7574e-14	3.94562e-13	yes	up	1.95	2.5	2.52	2.76	1.04	1.23	2.32333	1.67667
ENSG00000047410	TPR	translocated promoter region, nuclear basket protein [Source:HGNC Symbol;Acc:HGNC:12017]	1.90144	0.927096	7.96844e-285	2.07322e-282	yes	up	14.01	15.94	17.34	8.95	7.03	9.52	15.7633	8.5
ENSG00000047634	SCML1	Scm polycomb group protein like 1 [Source:HGNC Symbol;Acc:HGNC:10580]	1.53259	0.615971	1.0652e-24	2.23308e-23	yes	up	7.84	7.75	8.72	5.22	3.39	4.71	8.10333	4.44
ENSG00000048649	RSF1	remodeling and spacing factor 1 [Source:HGNC Symbol;Acc:HGNC:18118]	1.81198	0.857564	5.22433e-65	2.76207e-63	yes	up	5.33	3.91	7.71	3.07	3.39	4.55	5.65	3.67
ENSG00000049130	KITLG	KIT ligand [Source:HGNC Symbol;Acc:HGNC:6343]	1.80446	0.851571	2.1485e-28	5.05885e-27	yes	up	2.41	2.71	2.84	1.63	0.87	1.35	2.65333	1.28333
ENSG00000049769	PPP1R3F	protein phosphatase 1 regulatory subunit 3F [Source:HGNC Symbol;Acc:HGNC:14944]	0.660129	-0.59918	1.52254e-05	0.000128058	yes	down	1.46	1.22	0.95	1.22	1.29	1.7	1.21	1.40333
ENSG00000050555	LAMC3	laminin subunit gamma 3 [Source:HGNC Symbol;Acc:HGNC:6494]	0.341884	-1.54842	4.34287e-06	3.82137e-05	yes	down	0.08	0.03	0.03	0.12	0.11	0.1	0.0466667	0.11
ENSG00000050730	TNIP3	TNFAIP3 interacting protein 3 [Source:HGNC Symbol;Acc:HGNC:19315]	0.27918	-1.84073	1.04698e-59	5.10093e-58	yes	down	2.09	1.7	2.09	4.62	3.41	5.42	1.96	4.48333
ENSG00000050767	COL23A1	collagen type XXIII alpha 1 chain [Source:HGNC Symbol;Acc:HGNC:22990]	0.480844	-1.05636	0.000283221	0.00208265	yes	down	0.31	0.06	0.22	0.33	0.53	0.29	0.196667	0.383333
ENSG00000051180	RAD51	RAD51 recombinase [Source:HGNC Symbol;Acc:HGNC:9817]	1.76999	0.823745	2.78724e-52	1.1761e-50	yes	up	15.89	14.84	18.94	8.93	9.29	9.7	16.5567	9.30667
ENSG00000051341	POLQ	DNA polymerase theta [Source:HGNC Symbol;Acc:HGNC:9186]	1.98316	0.987805	1.91459e-60	9.43796e-59	yes	up	3.14	2.88	3.07	1.49	1.09	1.74	3.03	1.44
ENSG00000052749	RRP12	ribosomal RNA processing 12 homolog [Source:HGNC Symbol;Acc:HGNC:29100]	0.656075	-0.608068	8.38806e-92	6.45345e-90	yes	down	16.92	17.93	16.25	22.63	23.92	23.33	17.0333	23.2933
ENSG00000052802	MSMO1	methylsterol monooxygenase 1 [Source:HGNC Symbol;Acc:HGNC:10545]	1.5214	0.605401	3.98043e-47	1.50807e-45	yes	up	21.3	23.73	21.35	13.72	10.69	14.12	22.1267	12.8433
ENSG00000053501	USE1	unconventional SNARE in the ER 1 [Source:HGNC Symbol;Acc:HGNC:30882]	0.658977	-0.6017	1.71279e-32	4.57008e-31	yes	down	46.06	46.24	44.95	64.23	64.92	62.4	45.75	63.85
ENSG00000053524	MCF2L2	MCF.2 cell line derived transforming sequence-like 2 [Source:HGNC Symbol;Acc:HGNC:30319]	2.50597	1.32537	0.00193633	0.0127683	yes	up	0.14	0.18	0.34	0.19	0.11	0.09	0.22	0.13
ENSG00000054118	THRAP3	thyroid hormone receptor associated protein 3 [Source:HGNC Symbol;Acc:HGNC:22964]	1.54399	0.626667	1.83124e-249	4.16029e-247	yes	up	55.57	62.52	76.55	43.89	29.7	42.21	64.88	38.6
ENSG00000054267	ARID4B	AT-rich interaction domain 4B [Source:HGNC Symbol;Acc:HGNC:15550]	1.73247	0.792831	2.44091e-33	6.66313e-32	yes	up	3.78	3.6	3.89	2.43	2.03	2.44	3.75667	2.3
ENSG00000054392	HHAT	hedgehog acyltransferase [Source:HGNC Symbol;Acc:HGNC:18270]	1.6702	0.74002	0.000908608	0.00627243	yes	up	0.59	0.38	0.46	0.19	0.26	0.35	0.476667	0.266667
ENSG00000054654	SYNE2	spectrin repeat containing nuclear envelope protein 2 [Source:HGNC Symbol;Acc:HGNC:17084]	1.9882	0.99146	1.78265e-227	3.62913e-225	yes	up	10.89	13.28	13.83	9.31	5.9	6.5	12.6667	7.23667
ENSG00000054690	PLEKHH1	pleckstrin homology, MyTH4 and FERM domain containing H1 [Source:HGNC Symbol;Acc:HGNC:17733]	0.402879	-1.31158	0.00102599	0.00704168	yes	down	0.28	0.16	0.05	0.53	0.14	0.29	0.163333	0.32
ENSG00000054938	CHRDL2	chordin like 2 [Source:HGNC Symbol;Acc:HGNC:24168]	2.75174	1.46035	7.94434e-49	3.12506e-47	yes	up	5.8	6.66	8.74	2.15	2.19	2.84	7.06667	2.39333
ENSG00000055118	KCNH2	potassium voltage-gated channel subfamily H member 2 [Source:HGNC Symbol;Acc:HGNC:6251]	0.236988	-2.07712	0.0417028	0.206841	yes	down	0.02	0	0.02	0.06	0	0.13	0.0133333	0.0633333
ENSG00000055163	CYFIP2	cytoplasmic FMR1 interacting protein 2 [Source:HGNC Symbol;Acc:HGNC:13760]	0.519116	-0.945872	0.0097372	0.0563812	yes	down	0.07	0.05	0.47	0.36	0.12	0.14	0.196667	0.206667
ENSG00000055813	CCDC85A	coiled-coil domain containing 85A [Source:HGNC Symbol;Acc:HGNC:29400]	4.06671	2.02386	0.0434574	0.214408	yes	up	0.03	0.07	0	0.01	0.01	0	0.0333333	0.00666667
ENSG00000056097	ZFR	zinc finger RNA binding protein [Source:HGNC Symbol;Acc:HGNC:17277]	1.53069	0.614184	1.94154e-109	1.8009e-107	yes	up	23.77	22.91	26.48	16.19	11.17	15.75	24.3867	14.37
ENSG00000057019	DCBLD2	discoidin, CUB and LCCL domain containing 2 [Source:HGNC Symbol;Acc:HGNC:24627]	1.67179	0.741396	0	0	yes	up	52.37	45.9	59.45	34.54	26.08	37.74	52.5733	32.7867
ENSG00000058091	CDK14	cyclin dependent kinase 14 [Source:HGNC Symbol;Acc:HGNC:8883]	5.6877	2.50785	0.00650685	0.0392081	yes	up	0.06	0.01	0.28	0	0	0.13	0.116667	0.0433333
ENSG00000058804	NDC1	NDC1 transmembrane nucleoporin [Source:HGNC Symbol;Acc:HGNC:25525]	1.63648	0.710593	6.41077e-116	6.27105e-114	yes	up	18.98	18.55	19.83	12.35	8.35	11.59	19.12	10.7633
ENSG00000058866	DGKG	diacylglycerol kinase gamma [Source:HGNC Symbol;Acc:HGNC:2853]	2.13289	1.09281	0.00867898	0.0508644	yes	up	0.47	0.63	0.3	0.18	0.09	0.15	0.466667	0.14
ENSG00000059377	TBXAS1	thromboxane A synthase 1 [Source:HGNC Symbol;Acc:HGNC:11609]	0.491346	-1.02519	3.78535e-09	4.14156e-08	yes	down	2.92	3.28	1.19	4.71	3.72	3.36	2.46333	3.93
ENSG00000059728	MXD1	MAX dimerization protein 1 [Source:HGNC Symbol;Acc:HGNC:6761]	1.57992	0.659849	2.34645e-06	2.11181e-05	yes	up	0.75	0.78	0.62	0.59	0.3	0.49	0.716667	0.46
ENSG00000059915	PSD	pleckstrin and Sec7 domain containing [Source:HGNC Symbol;Acc:HGNC:9507]	0.426755	-1.22852	1.53569e-21	2.92238e-20	yes	down	1.35	2.94	1.56	2.34	2.78	3.69	1.95	2.93667
ENSG00000060140	STYK1	serine/threonine/tyrosine kinase 1 [Source:HGNC Symbol;Acc:HGNC:18889]	0.252787	-1.98401	0.00679187	0.0407142	yes	down	0.03	0.04	0	0.08	0.03	0.47	0.0233333	0.193333
ENSG00000060339	CCAR1	cell division cycle and apoptosis regulator 1 [Source:HGNC Symbol;Acc:HGNC:24236]	1.60194	0.67982	2.88386e-58	1.36576e-56	yes	up	15.56	11.95	19.47	9.31	7.62	11.51	15.66	9.48
ENSG00000060656	PTPRU	protein tyrosine phosphatase receptor type U [Source:HGNC Symbol;Acc:HGNC:9683]	0.661195	-0.596851	8.90544e-08	8.91297e-07	yes	down	0.87	1.85	1.14	1.96	2.01	1.68	1.28667	1.88333
ENSG00000060749	QSER1	glutamine and serine rich 1 [Source:HGNC Symbol;Acc:HGNC:26154]	1.53896	0.621953	1.90861e-39	6.06876e-38	yes	up	3.48	4.3	5.17	2.82	2	3.16	4.31667	2.66
ENSG00000060982	BCAT1	branched chain amino acid transaminase 1 [Source:HGNC Symbol;Acc:HGNC:976]	1.97819	0.984181	2.97357e-150	3.7667e-148	yes	up	9.07	13.15	10.19	3.67	3.62	5.05	10.8033	4.11333
ENSG00000063127	SLC6A16	solute carrier family 6 member 16 [Source:HGNC Symbol;Acc:HGNC:13622]	0.393053	-1.34721	2.75734e-19	4.85247e-18	yes	down	0.66	0.6	0.82	2.02	1.35	1.98	0.693333	1.78333
ENSG00000064205	CCN5	cellular communication network factor 5 [Source:HGNC Symbol;Acc:HGNC:12770]	0.562042	-0.831251	5.04008e-15	7.42548e-14	yes	down	3.01	4.12	3.33	4.95	6.56	5.4	3.48667	5.63667
ENSG00000064692	SNCAIP	synuclein alpha interacting protein [Source:HGNC Symbol;Acc:HGNC:11139]	3.51093	1.81185	1.52819e-10	1.80559e-09	yes	up	1.51	0.81	0.39	0.11	0.21	0.31	0.903333	0.21
ENSG00000065054	SLC9A3R2	SLC9A3 regulator 2 [Source:HGNC Symbol;Acc:HGNC:11076]	0.627499	-0.672314	1.11372e-16	1.76303e-15	yes	down	6.35	5.19	7.73	7.43	8.58	8.87	6.42333	8.29333
ENSG00000065325	GLP2R	glucagon like peptide 2 receptor [Source:HGNC Symbol;Acc:HGNC:4325]	0.0789959	-3.66208	0.0181457	0.0992229	yes	down	0	0	0	0.03	0	0.03	0	0.02
ENSG00000065328	MCM10	minichromosome maintenance 10 replication initiation factor [Source:HGNC Symbol;Acc:HGNC:18043]	2.23569	1.16072	2.96884e-85	2.13236e-83	yes	up	6.77	7.1	6.62	2.8	1.91	3.61	6.83	2.77333
ENSG00000065361	ERBB3	erb-b2 receptor tyrosine kinase 3 [Source:HGNC Symbol;Acc:HGNC:3431]	0.404712	-1.30503	4.42461e-22	8.5814e-21	yes	down	0.97	0.86	0.73	1.95	4.05	2.37	0.853333	2.79
ENSG00000065618	COL17A1	collagen type XVII alpha 1 chain [Source:HGNC Symbol;Acc:HGNC:2194]	2.46467	1.3014	0.00170385	0.0113294	yes	up	0.82	0.07	0.44	0.26	0.06	0.01	0.443333	0.11
ENSG00000065621	GSTO2	glutathione S-transferase omega 2 [Source:HGNC Symbol;Acc:HGNC:23064]	0.651002	-0.619266	0.0118125	0.0673282	yes	down	0.99	0.07	0.22	0.46	0.89	0.73	0.426667	0.693333
ENSG00000066136	NFYC	nuclear transcription factor Y subunit gamma [Source:HGNC Symbol;Acc:HGNC:7806]	1.53986	0.6228	6.81199e-52	2.85516e-50	yes	up	30.85	32.84	30.81	19.08	18.15	17.78	31.5	18.3367
ENSG00000066279	ASPM	assembly factor for spindle microtubules [Source:HGNC Symbol;Acc:HGNC:19048]	2.77578	1.47289	0	0	yes	up	7.4	8.42	9.11	3.64	2.12	2.73	8.31	2.83
ENSG00000066468	FGFR2	fibroblast growth factor receptor 2 [Source:HGNC Symbol;Acc:HGNC:3689]	1.68725	0.754671	4.10651e-63	2.10196e-61	yes	up	14.02	15.62	11.96	7.44	7.11	6.45	13.8667	7
ENSG00000066557	LRRC40	leucine rich repeat containing 40 [Source:HGNC Symbol;Acc:HGNC:26004]	1.51814	0.602302	4.8554e-21	9.08801e-20	yes	up	7.18	5.93	7.39	4.53	3.16	4.47	6.83333	4.05333
ENSG00000067064	IDI1	isopentenyl-diphosphate delta isomerase 1 [Source:HGNC Symbol;Acc:HGNC:5387]	1.59185	0.670707	9.00258e-62	4.53404e-60	yes	up	23.32	24.03	25.5	16.21	11.61	14.39	24.2833	14.07
ENSG00000067177	PHKA1	phosphorylase kinase regulatory subunit alpha 1 [Source:HGNC Symbol;Acc:HGNC:8925]	2.07337	1.05198	4.43566e-19	7.74087e-18	yes	up	1.1	0.88	1.2	0.5	0.46	0.42	1.06	0.46
ENSG00000068489	PRR11	proline rich 11 [Source:HGNC Symbol;Acc:HGNC:25619]	1.84299	0.88205	9.53771e-213	1.74357e-210	yes	up	28.19	18.99	23.49	11.28	8.58	11.87	23.5567	10.5767
ENSG00000068615	REEP1	receptor accessory protein 1 [Source:HGNC Symbol;Acc:HGNC:25786]	2.15443	1.10731	0.0270708	0.14151	yes	up	0.12	0.45	0.18	0.11	0.1	0.12	0.25	0.11
ENSG00000068724	TTC7A	tetratricopeptide repeat domain 7A [Source:HGNC Symbol;Acc:HGNC:19750]	0.626569	-0.674454	2.88523e-31	7.42968e-30	yes	down	4.47	4.65	4.34	5.53	6.79	5.51	4.48667	5.94333
ENSG00000068784	SRBD1	S1 RNA binding domain 1 [Source:HGNC Symbol;Acc:HGNC:25521]	1.53994	0.622878	1.43902e-14	2.08338e-13	yes	up	3.3	3.8	3.97	2.63	1.4	1.86	3.69	1.96333
ENSG00000069020	MAST4	microtubule associated serine/threonine kinase family member 4 [Source:HGNC Symbol;Acc:HGNC:19037]	1.56412	0.64535	1.04789e-07	1.04444e-06	yes	up	0.75	0.8	0.57	1.22	0.89	0.68	0.706667	0.93
ENSG00000069424	KCNAB2	potassium voltage-gated channel subfamily A regulatory beta subunit 2 [Source:HGNC Symbol;Acc:HGNC:6229]	0.325524	-1.61916	1.2295e-274	3.09612e-272	yes	down	12.3	13.48	13.27	23	25.32	18.61	13.0167	22.31
ENSG00000069482	GAL	galanin and GMAP prepropeptide [Source:HGNC Symbol;Acc:HGNC:4114]	1.78652	0.837154	4.23208e-16	6.54412e-15	yes	up	14.32	17.31	15.42	5.96	8.72	8.43	15.6833	7.70333
ENSG00000069509	FUNDC1	FUN14 domain containing 1 [Source:HGNC Symbol;Acc:HGNC:28746]	1.51672	0.600955	4.99257e-20	9.01899e-19	yes	up	20.75	22.19	21.83	15.76	9.18	13.19	21.59	12.71
ENSG00000069535	MAOB	monoamine oxidase B [Source:HGNC Symbol;Acc:HGNC:6834]	2.84385	1.50785	0.00351819	0.0222425	yes	up	0.15	0.22	0.12	0	0.12	0.03	0.163333	0.05
ENSG00000069696	DRD4	dopamine receptor D4 [Source:HGNC Symbol;Acc:HGNC:3025]	0.541686	-0.884471	0.0460687	0.224972	yes	down	0.2	0.16	0.22	0.58	0.28	0.13	0.193333	0.33
ENSG00000069869	NEDD4	NEDD4 E3 ubiquitin protein ligase [Source:HGNC Symbol;Acc:HGNC:7727]	1.61483	0.691384	7.30313e-57	3.34743e-55	yes	up	9.37	10.27	12.61	8.48	5.51	8.71	10.75	7.56667
ENSG00000070214	SLC44A1	solute carrier family 44 member 1 [Source:HGNC Symbol;Acc:HGNC:18798]	2.34756	1.23116	3.65375e-68	2.0419e-66	yes	up	2.96	3.17	2.82	1.18	0.95	1.39	2.98333	1.17333
ENSG00000070367	EXOC5	exocyst complex component 5 [Source:HGNC Symbol;Acc:HGNC:10696]	1.64066	0.714275	2.13934e-53	9.24489e-52	yes	up	6.41	7.83	7.86	3.86	2.55	4.08	7.36667	3.49667
ENSG00000070404	FSTL3	follistatin like 3 [Source:HGNC Symbol;Acc:HGNC:3973]	0.549559	-0.863655	1.76993e-242	3.89403e-240	yes	down	32.17	31.4	30.34	51.76	51.55	49.14	31.3033	50.8167
ENSG00000071243	ING3	inhibitor of growth family member 3 [Source:HGNC Symbol;Acc:HGNC:14587]	1.51547	0.599769	4.58161e-05	0.000367273	yes	up	2.21	2.09	2.76	1.92	0.83	0.9	2.35333	1.21667
ENSG00000071246	VASH1	vasohibin 1 [Source:HGNC Symbol;Acc:HGNC:19964]	0.638522	-0.647192	1.15224e-48	4.51275e-47	yes	down	3.94	4.07	4.17	5.48	6.56	5.68	4.06	5.90667
ENSG00000071282	LMCD1	LIM and cysteine rich domains 1 [Source:HGNC Symbol;Acc:HGNC:6633]	1.53592	0.619103	1.67717e-05	0.000140593	yes	up	4.35	3.52	3.14	2.32	1.97	3.57	3.67	2.62
ENSG00000071575	TRIB2	tribbles pseudokinase 2 [Source:HGNC Symbol;Acc:HGNC:30809]	1.65842	0.729805	4.46261e-72	2.65988e-70	yes	up	14.97	18.91	15.55	11.38	9.31	9.91	16.4767	10.2
ENSG00000072041	SLC6A15	solute carrier family 6 member 15 [Source:HGNC Symbol;Acc:HGNC:13621]	4.2495	2.08729	2.97127e-25	6.32623e-24	yes	up	0.92	0.91	0.87	0.31	0.13	0.27	0.9	0.236667
ENSG00000072182	ASIC4	acid sensing ion channel subunit family member 4 [Source:HGNC Symbol;Acc:HGNC:21263]	0.0534057	-4.22686	2.48384e-33	6.77739e-32	yes	down	0.05	0	0.09	0.72	0.79	0.92	0.0466667	0.81
ENSG00000072274	TFRC	transferrin receptor [Source:HGNC Symbol;Acc:HGNC:11763]	1.88175	0.912071	0	0	yes	up	112.86	107.47	115.54	61.14	43.19	57.59	111.957	53.9733
ENSG00000072422	RHOBTB1	Rho related BTB domain containing 1 [Source:HGNC Symbol;Acc:HGNC:18738]	0.296048	-1.7561	2.14263e-30	5.38691e-29	yes	down	0.29	0.32	0.38	2.55	0.85	1.1	0.33	1.5
ENSG00000072501	SMC1A	structural maintenance of chromosomes 1A [Source:HGNC Symbol;Acc:HGNC:11111]	2.12968	1.09064	0	0	yes	up	37.12	31.11	39.82	18.67	15.26	14.3	36.0167	16.0767
ENSG00000072571	HMMR	hyaluronan mediated motility receptor [Source:HGNC Symbol;Acc:HGNC:5012]	1.96062	0.971308	4.50676e-111	4.25584e-109	yes	up	20.44	19.2	23.76	13.04	5.28	12.51	21.1333	10.2767
ENSG00000073067	CYP2W1	cytochrome P450 family 2 subfamily W member 1 [Source:HGNC Symbol;Acc:HGNC:20243]	0.284385	-1.81408	0.0374106	0.187991	yes	down	0.13	0.04	0	0.04	0.07	0.07	0.0566667	0.06
ENSG00000073111	MCM2	minichromosome maintenance complex component 2 [Source:HGNC Symbol;Acc:HGNC:6944]	1.5364	0.619553	3.08516e-177	4.65022e-175	yes	up	49.2	49.99	48.51	30.19	30.12	27.43	49.2333	29.2467
ENSG00000073169	SELENOO	selenoprotein O [Source:HGNC Symbol;Acc:HGNC:30395]	0.538306	-0.893502	2.97095e-90	2.23634e-88	yes	down	14.42	14.54	13.49	22.55	25.11	21.96	14.15	23.2067
ENSG00000073282	TP63	tumor protein p63 [Source:HGNC Symbol;Acc:HGNC:15979]	2.66329	1.41321	3.95326e-05	0.000318736	yes	up	0.16	0.43	0.25	0.05	0.06	0.09	0.28	0.0666667
ENSG00000073464	CLCN4	chloride voltage-gated channel 4 [Source:HGNC Symbol;Acc:HGNC:2022]	1.52675	0.610461	1.16148e-06	1.07242e-05	yes	up	0.73	0.67	0.73	0.42	0.29	0.53	0.71	0.413333
ENSG00000073598	FNDC8	fibronectin type III domain containing 8 [Source:HGNC Symbol;Acc:HGNC:25286]	0.0767171	-3.70431	0.000622543	0.00438648	yes	down	0.04	0	0	0.32	0.11	0.04	0.0133333	0.156667
ENSG00000073605	GSDMB	gasdermin B [Source:HGNC Symbol;Acc:HGNC:23690]	0.535627	-0.9007	1.29157e-36	3.84729e-35	yes	down	3.88	4.49	3.95	9.05	6.52	7.2	4.10667	7.59
ENSG00000073711	PPP2R3A	protein phosphatase 2 regulatory subunit B''alpha [Source:HGNC Symbol;Acc:HGNC:9307]	1.5085	0.593114	2.0856e-19	3.67754e-18	yes	up	2.69	3.31	3.5	2.2	1.66	1.75	3.16667	1.87
ENSG00000073737	DHRS9	dehydrogenase/reductase 9 [Source:HGNC Symbol;Acc:HGNC:16888]	3.55481	1.82977	0.0125442	0.0710278	yes	up	0.12	0.04	0.34	0.05	0.06	0.05	0.166667	0.0533333
ENSG00000073756	PTGS2	prostaglandin-endoperoxide synthase 2 [Source:HGNC Symbol;Acc:HGNC:9605]	2.32341	1.21624	4.90913e-14	6.95161e-13	yes	up	1.01	0.82	0.59	0.3	0.41	0.52	0.806667	0.41
ENSG00000073849	ST6GAL1	ST6 beta-galactoside alpha-2,6-sialyltransferase 1 [Source:HGNC Symbol;Acc:HGNC:10860]	1.82298	0.8663	7.96347e-11	9.56577e-10	yes	up	1.12	1.15	1.09	0.77	0.88	0.55	1.12	0.733333
ENSG00000073910	FRY	FRY microtubule binding protein [Source:HGNC Symbol;Acc:HGNC:20367]	0.473975	-1.07712	0.00209661	0.01375	yes	down	0.05	0	0.15	0.28	0.12	0.43	0.0666667	0.276667
ENSG00000073969	NSF	N-ethylmaleimide sensitive factor, vesicle fusing ATPase [Source:HGNC Symbol;Acc:HGNC:8016]	1.62745	0.702613	2.84148e-90	2.14404e-88	yes	up	18.99	20.12	19.64	10.9	8.53	11.58	19.5833	10.3367
ENSG00000074047	GLI2	GLI family zinc finger 2 [Source:HGNC Symbol;Acc:HGNC:4318]	6.16168	2.62332	4.01266e-05	0.000323193	yes	up	0.38	0.05	0.04	0.02	0	0.05	0.156667	0.0233333
ENSG00000074054	CLASP1	cytoplasmic linker associated protein 1 [Source:HGNC Symbol;Acc:HGNC:17088]	1.55281	0.63488	2.25808e-72	1.35621e-70	yes	up	8.41	8.85	9.97	5.7	4.57	5.93	9.07667	5.4
ENSG00000074211	PPP2R2C	protein phosphatase 2 regulatory subunit Bgamma [Source:HGNC Symbol;Acc:HGNC:9306]	0.430224	-1.21684	2.37221e-08	2.47167e-07	yes	down	0.65	0.28	0.25	0.68	0.46	0.57	0.393333	0.57
ENSG00000074416	MGLL	monoglyceride lipase [Source:HGNC Symbol;Acc:HGNC:17038]	2.25138	1.17081	0.0438751	0.216265	yes	up	0.12	0.11	0.05	0.04	0.02	0.02	0.0933333	0.0266667
ENSG00000074660	SCARF1	scavenger receptor class F member 1 [Source:HGNC Symbol;Acc:HGNC:16820]	0.249461	-2.00312	1.45424e-05	0.000122429	yes	down	0.04	0.06	0.04	0.12	0.13	0.23	0.0466667	0.16
ENSG00000074706	IPCEF1	interaction protein for cytohesin exchange factors 1 [Source:HGNC Symbol;Acc:HGNC:21204]	0.331065	-1.59481	0.0127348	0.0719834	yes	down	0.02	0	0.01	0.01	0.02	0.07	0.01	0.0333333
ENSG00000074964	ARHGEF10L	Rho guanine nucleotide exchange factor 10 like [Source:HGNC Symbol;Acc:HGNC:25540]	1.70112	0.766482	1.48207e-07	1.46346e-06	yes	up	1.15	1.22	0.91	0.59	0.7	0.55	1.09333	0.613333
ENSG00000075043	KCNQ2	potassium voltage-gated channel subfamily Q member 2 [Source:HGNC Symbol;Acc:HGNC:6296]	1.86205	0.896888	0.0058823	0.0357228	yes	up	0.79	0.62	0.56	0.14	0.59	0.37	0.656667	0.366667
ENSG00000075218	GTSE1	G2 and S-phase expressed 1 [Source:HGNC Symbol;Acc:HGNC:13698]	1.85492	0.89136	3.99978e-233	8.41605e-231	yes	up	44.69	45.71	43.2	24.8	19.98	21.82	44.5333	22.2
ENSG00000075223	SEMA3C	semaphorin 3C [Source:HGNC Symbol;Acc:HGNC:10725]	1.52577	0.609538	6.26746e-65	3.30798e-63	yes	up	12.15	15.04	16.78	10.95	8.17	9.67	14.6567	9.59667
ENSG00000075340	ADD2	adducin 2 [Source:HGNC Symbol;Acc:HGNC:244]	1.85981	0.895152	0.00809343	0.0476823	yes	up	0.42	0.14	0.24	0.05	0.09	0.18	0.266667	0.106667
ENSG00000075539	FRYL	FRY like transcription coactivator [Source:HGNC Symbol;Acc:HGNC:29127]	1.61324	0.689965	1.6702e-50	6.78722e-49	yes	up	6.13	7.46	7.73	4.94	4.73	3.67	7.10667	4.44667
ENSG00000075568	TMEM131	transmembrane protein 131 [Source:HGNC Symbol;Acc:HGNC:30366]	1.50966	0.594228	6.09179e-74	3.72657e-72	yes	up	10.13	10.31	11.31	6.42	6.29	7.08	10.5833	6.59667
ENSG00000075702	WDR62	WD repeat domain 62 [Source:HGNC Symbol;Acc:HGNC:24502]	1.70331	0.768343	1.13319e-96	9.22787e-95	yes	up	23.65	22.32	23.81	11.06	13.39	11.42	23.26	11.9567
ENSG00000075790	BCAP29	B cell receptor associated protein 29 [Source:HGNC Symbol;Acc:HGNC:24131]	1.52815	0.611782	7.01571e-33	1.88882e-31	yes	up	36.07	41.32	50.88	29.25	18.71	23.17	42.7567	23.71
ENSG00000075826	SEC31B	SEC31 homolog B, COPII coat complex component [Source:HGNC Symbol;Acc:HGNC:23197]	0.583155	-0.778049	1.60567e-24	3.35043e-23	yes	down	3.01	2.59	2.41	4.19	3.82	3.46	2.67	3.82333
ENSG00000076242	MLH1	mutL homolog 1 [Source:HGNC Symbol;Acc:HGNC:7127]	1.51143	0.595912	6.87117e-45	2.47753e-43	yes	up	25.19	21.45	32.78	12.61	15.24	15.05	26.4733	14.3
ENSG00000076344	RGS11	regulator of G protein signaling 11 [Source:HGNC Symbol;Acc:HGNC:9993]	0.514129	-0.959799	1.33295e-19	2.3677e-18	yes	down	1.83	1.45	1.36	2.36	2.32	3.1	1.54667	2.59333
ENSG00000076382	SPAG5	sperm associated antigen 5 [Source:HGNC Symbol;Acc:HGNC:13452]	1.99119	0.993631	0	0	yes	up	71.3	68.36	71.38	34.63	28.41	37.31	70.3467	33.45
ENSG00000076706	MCAM	melanoma cell adhesion molecule [Source:HGNC Symbol;Acc:HGNC:6934]	1.70061	0.766049	3.53263e-55	1.57544e-53	yes	up	14.08	14.93	24.48	9.75	9.24	8.39	17.83	9.12667
ENSG00000076716	GPC4	glypican 4 [Source:HGNC Symbol;Acc:HGNC:4452]	5.6877	2.50785	0.00650685	0.0392081	yes	up	0.02	0.04	0.04	0.01	0	0.01	0.0333333	0.00666667
ENSG00000077264	PAK3	p21 (RAC1) activated kinase 3 [Source:HGNC Symbol;Acc:HGNC:8592]	2.69218	1.42877	1.29712e-05	0.000109584	yes	up	0.48	0.11	0.49	0.04	0.03	0.18	0.36	0.0833333
ENSG00000077458	FAM76B	family with sequence similarity 76 member B [Source:HGNC Symbol;Acc:HGNC:28492]	1.50575	0.59048	9.99516e-09	1.0695e-07	yes	up	3.54	3.07	3.37	1.69	4.03	2.06	3.32667	2.59333
ENSG00000077522	ACTN2	actinin alpha 2 [Source:HGNC Symbol;Acc:HGNC:164]	3.47582	1.79735	0.0347048	0.176818	yes	up	0.07	0.01	0.1	0.02	0.04	0	0.06	0.02
ENSG00000077585	GPR137B	G protein-coupled receptor 137B [Source:HGNC Symbol;Acc:HGNC:11862]	1.81398	0.859158	8.26272e-06	7.09917e-05	yes	up	1.31	1.44	2.1	0.7	0.49	1	1.61667	0.73
ENSG00000077800	FKBP6	FKBP prolyl isomerase family member 6 (inactive) [Source:HGNC Symbol;Acc:HGNC:3722]	0.094795	-3.39904	0.00304567	0.0194751	yes	down	0.03	0	0	0	0.05	0.2	0.01	0.0833333
ENSG00000078081	LAMP3	lysosomal associated membrane protein 3 [Source:HGNC Symbol;Acc:HGNC:14582]	20.8549	4.38232	0.00100224	0.00688545	yes	up	0.06	0.23	0.1	0	0	0	0.13	0
ENSG00000078114	NEBL	nebulette [Source:HGNC Symbol;Acc:HGNC:16932]	2.33038	1.22056	0.000242162	0.00179314	yes	up	0.18	0.14	0.3	0.03	0.07	0.14	0.206667	0.08
ENSG00000078142	PIK3C3	phosphatidylinositol 3-kinase catalytic subunit type 3 [Source:HGNC Symbol;Acc:HGNC:8974]	1.72348	0.785325	2.84587e-41	9.41164e-40	yes	up	6.89	7.1	8.47	4.51	3.76	4.76	7.48667	4.34333
ENSG00000078319	PMS2P1	PMS1 homolog 2, mismatch repair system component pseudogene 1 [Source:HGNC Symbol;Acc:HGNC:9123]	0.291969	-1.77611	0.000381314	0.00275742	yes	down	0.24	0.93	0.36	1.34	1.09	1.9	0.51	1.44333
ENSG00000078401	EDN1	endothelin 1 [Source:HGNC Symbol;Acc:HGNC:3176]	1.9196	0.940805	0.000502239	0.00358351	yes	up	0.58	0.49	0.81	0.26	0.2	0.42	0.626667	0.293333
ENSG00000078596	ITM2A	integral membrane protein 2A [Source:HGNC Symbol;Acc:HGNC:6173]	12.3234	3.62332	0.000744282	0.00519061	yes	up	0.25	0.53	0.15	0	0	0.03	0.31	0.01
ENSG00000078674	PCM1	pericentriolar material 1 [Source:HGNC Symbol;Acc:HGNC:8727]	1.6984	0.764179	5.30459e-193	8.77608e-191	yes	up	24.07	23.49	27.47	15.5	8.83	11.87	25.01	12.0667
ENSG00000078795	PKD2L2	polycystin 2 like 2, transient receptor potential cation channel [Source:HGNC Symbol;Acc:HGNC:9012]	0.233198	-2.10037	0.0386786	0.193634	yes	down	0.04	0	0	0.07	0.5	0	0.0133333	0.19
ENSG00000078900	TP73	tumor protein p73 [Source:HGNC Symbol;Acc:HGNC:12003]	2.68006	1.42227	5.27447e-08	5.36369e-07	yes	up	0.47	0.46	0.5	0.14	0.14	0.09	0.476667	0.123333
ENSG00000079101	CLUL1	clusterin like 1 [Source:HGNC Symbol;Acc:HGNC:2096]	9.4795	3.24481	0.0454841	0.223353	yes	up	0.41	0.11	0	0	0	0	0.173333	0
ENSG00000079257	LXN	latexin [Source:HGNC Symbol;Acc:HGNC:13347]	0.49153	-1.02465	0.00173494	0.0115191	yes	down	0.28	0.69	0.51	0.72	0.87	1.01	0.493333	0.866667
ENSG00000079308	TNS1	tensin 1 [Source:HGNC Symbol;Acc:HGNC:11973]	2.2006	1.1379	0.000269044	0.00198212	yes	up	0.12	0.2	0.26	0.34	0.18	0.05	0.193333	0.19
ENSG00000079337	RAPGEF3	Rap guanine nucleotide exchange factor 3 [Source:HGNC Symbol;Acc:HGNC:16629]	0.634455	-0.65641	0.0010382	0.00711766	yes	down	0.4	0.52	0.25	0.31	0.38	0.53	0.39	0.406667
ENSG00000079393	DUSP13	dual specificity phosphatase 13 [Source:HGNC Symbol;Acc:HGNC:19681]	0.0677107	-3.88447	0.00919882	0.0536602	yes	down	0	0	0	0.06	0.18	0.19	0	0.143333
ENSG00000080007	DDX43	DEAD-box helicase 43 [Source:HGNC Symbol;Acc:HGNC:18677]	4.73975	2.24481	0.00436956	0.0272323	yes	up	0.07	0.08	0.13	0.06	0	0	0.0933333	0.02
ENSG00000080503	SMARCA2	SWI/SNF related, matrix associated, actin dependent regulator of chromatin, subfamily a, member 2 [Source:HGNC Symbol;Acc:HGNC:11098]	2.4317	1.28196	0.000136597	0.0010392	yes	up	0.6	0.62	0.66	0.23	0.29	0.07	0.626667	0.196667
ENSG00000080546	SESN1	sestrin 1 [Source:HGNC Symbol;Acc:HGNC:21595]	1.97751	0.983687	1.06812e-12	1.42226e-11	yes	up	1.49	1.03	1.62	0.46	0.52	0.7	1.38	0.56
ENSG00000080819	CPOX	coproporphyrinogen oxidase [Source:HGNC Symbol;Acc:HGNC:2321]	1.60995	0.687015	5.62298e-33	1.51908e-31	yes	up	9.49	8.96	10.01	5.54	4.88	6.45	9.48667	5.62333
ENSG00000080839	RBL1	RB transcriptional corepressor like 1 [Source:HGNC Symbol;Acc:HGNC:9893]	2.18781	1.12949	5.37294e-140	6.36861e-138	yes	up	7.91	8.64	9.1	3.7	2.74	3.66	8.55	3.36667
ENSG00000080947	CROCCP3	CROCC pseudogene 3 [Source:HGNC Symbol;Acc:HGNC:29405]	0.431946	-1.21108	0.0115029	0.0657069	yes	down	0	0.22	0.09	0.38	0.05	0.16	0.103333	0.196667
ENSG00000080986	NDC80	NDC80 kinetochore complex component [Source:HGNC Symbol;Acc:HGNC:16909]	2.0754	1.05339	3.64431e-97	2.99488e-95	yes	up	17.43	17.57	20.74	8.58	7.03	8.68	18.58	8.09667
ENSG00000081041	CXCL2	C-X-C motif chemokine ligand 2 [Source:HGNC Symbol;Acc:HGNC:4603]	1.54689	0.629373	2.32378e-51	9.61134e-50	yes	up	63.42	62.34	46.66	33.3	32.77	46.65	57.4733	37.5733
ENSG00000081087	OSTM1	osteoclastogenesis associated transmembrane protein 1 [Source:HGNC Symbol;Acc:HGNC:21652]	1.5094	0.593974	3.45809e-59	1.66923e-57	yes	up	12.75	13.73	13.61	8.94	6.17	8.45	13.3633	7.85333
ENSG00000081181	ARG2	arginase 2 [Source:HGNC Symbol;Acc:HGNC:664]	0.441684	-1.17891	1.33772e-23	2.71452e-22	yes	down	1.76	1.74	1.66	3.35	3.45	4.02	1.72	3.60667
ENSG00000081277	PKP1	plakophilin 1 [Source:HGNC Symbol;Acc:HGNC:9023]	12.3234	3.62332	0.000744282	0.00519061	yes	up	0.02	0.04	0.22	0	0.02	0	0.0933333	0.00666667
ENSG00000081853	PCDHGA2	protocadherin gamma subfamily A, 2 [Source:HGNC Symbol;Acc:HGNC:8700]	18.2101	4.18667	1.73333e-05	0.000145145	yes	up	0	0.1	0.09	0	0.01	0	0.0633333	0.00333333
ENSG00000081985	IL12RB2	interleukin 12 receptor subunit beta 2 [Source:HGNC Symbol;Acc:HGNC:5972]	0.315983	-1.66208	0.000203535	0.00151625	yes	down	0.04	0.04	0.02	0.07	0.11	0.12	0.0333333	0.1
ENSG00000082014	SMARCD3	SWI/SNF related, matrix associated, actin dependent regulator of chromatin, subfamily d, member 3 [Source:HGNC Symbol;Acc:HGNC:11108]	0.599751	-0.737564	3.64555e-53	1.56996e-51	yes	down	13.19	14.84	13.61	20.81	20.41	16.77	13.88	19.33
ENSG00000082458	DLG3	discs large MAGUK scaffold protein 3 [Source:HGNC Symbol;Acc:HGNC:2902]	1.66994	0.739793	9.24707e-15	1.35093e-13	yes	up	2.35	2.34	5.01	2.09	1.86	1.86	3.23333	1.93667
ENSG00000082497	SERTAD4	SERTA domain containing 4 [Source:HGNC Symbol;Acc:HGNC:25236]	1.96772	0.976522	3.04061e-06	2.71048e-05	yes	up	0.74	0.79	0.65	0.27	0.45	0.2	0.726667	0.306667
ENSG00000082805	ERC1	ELKS/RAB6-interacting/CAST family member 1 [Source:HGNC Symbol;Acc:HGNC:17072]	1.64141	0.714936	1.48089e-115	1.43964e-113	yes	up	11.16	9.68	11.64	6.53	5.69	6.56	10.8267	6.26
ENSG00000082996	RNF13	ring finger protein 13 [Source:HGNC Symbol;Acc:HGNC:10057]	1.67158	0.74121	7.40442e-42	2.48012e-40	yes	up	12.1	14.28	14.83	8.35	5.53	8.28	13.7367	7.38667
ENSG00000083642	PDS5B	PDS5 cohesin associated factor B [Source:HGNC Symbol;Acc:HGNC:20418]	1.72572	0.787201	5.56244e-66	2.99898e-64	yes	up	8.2	10.83	10.78	7.85	2.99	6.81	9.93667	5.88333
ENSG00000083720	OXCT1	3-oxoacid CoA-transferase 1 [Source:HGNC Symbol;Acc:HGNC:8527]	1.51384	0.598217	1.54984e-57	7.21988e-56	yes	up	15.76	16.47	19.73	12.12	9.57	11.36	17.32	11.0167
ENSG00000083807	SLC27A5	solute carrier family 27 member 5 [Source:HGNC Symbol;Acc:HGNC:10999]	0.570957	-0.808547	2.54558e-36	7.52902e-35	yes	down	30.01	27.36	19.15	41.4	42.46	40.35	25.5067	41.4033
ENSG00000083857	FAT1	FAT atypical cadherin 1 [Source:HGNC Symbol;Acc:HGNC:3595]	1.58496	0.664446	0	0	yes	up	117.31	110.69	124.71	70.6	64.14	73.35	117.57	69.3633
ENSG00000084073	ZMPSTE24	zinc metallopeptidase STE24 [Source:HGNC Symbol;Acc:HGNC:12877]	1.52379	0.60766	2.04893e-106	1.84324e-104	yes	up	31.45	32.8	37.7	24.63	15.86	20.14	33.9833	20.21
ENSG00000084628	NKAIN1	sodium/potassium transporting ATPase interacting 1 [Source:HGNC Symbol;Acc:HGNC:25743]	0.206076	-2.27875	0.000254061	0.00187659	yes	down	0	0.13	0.11	0.17	0.13	0.04	0.08	0.113333
ENSG00000084676	NCOA1	nuclear receptor coactivator 1 [Source:HGNC Symbol;Acc:HGNC:7668]	1.62349	0.699097	1.07965e-30	2.73746e-29	yes	up	3.17	2.83	3.52	2	1.59	1.71	3.17333	1.76667
ENSG00000085224	ATRX	ATRX chromatin remodeler [Source:HGNC Symbol;Acc:HGNC:886]	1.79164	0.841277	2.00272e-57	9.30197e-56	yes	up	4.74	5.9	4.63	2.69	1.61	3.11	5.09	2.47
ENSG00000085465	OVGP1	oviductal glycoprotein 1 [Source:HGNC Symbol;Acc:HGNC:8524]	0.277614	-1.84885	3.04826e-15	4.54218e-14	yes	down	0.34	0.29	0.25	0.91	0.89	1.92	0.293333	1.24
ENSG00000085840	ORC1	origin recognition complex subunit 1 [Source:HGNC Symbol;Acc:HGNC:8487]	1.57822	0.658298	2.00008e-45	7.31686e-44	yes	up	11.73	12.17	12.05	6.3	6.98	7.03	11.9833	6.77
ENSG00000085999	RAD54L	RAD54 like [Source:HGNC Symbol;Acc:HGNC:9826]	1.52021	0.604274	3.27022e-43	1.12605e-41	yes	up	18.07	17.91	20.78	12.46	9.83	12.84	18.92	11.71
ENSG00000086061	DNAJA1	DnaJ heat shock protein family (Hsp40) member A1 [Source:HGNC Symbol;Acc:HGNC:5229]	1.83419	0.875144	0	0	yes	up	121.57	127.48	137.54	67.61	50.18	69.11	128.863	62.3
ENSG00000086062	B4GALT1	beta-1,4-galactosyltransferase 1 [Source:HGNC Symbol;Acc:HGNC:924]	1.54132	0.624163	0	0	yes	up	178.63	177.13	179.87	100.88	99.8	110	178.543	103.56
ENSG00000086289	EPDR1	ependymin related 1 [Source:HGNC Symbol;Acc:HGNC:17572]	13.2713	3.73024	0.0123787	0.0702681	yes	up	0.16	0.08	0.06	0	0	0	0.1	0
ENSG00000086300	SNX10	sorting nexin 10 [Source:HGNC Symbol;Acc:HGNC:14974]	11.3754	3.50785	0.0236279	0.125533	yes	up	0	0.07	0.08	0	0	0	0.05	0
ENSG00000086506	HBQ1	hemoglobin subunit theta 1 [Source:HGNC Symbol;Acc:HGNC:4833]	0.343762	-1.54052	2.65721e-15	3.97176e-14	yes	down	4.19	4.1	2.4	8.23	10.97	8.26	3.56333	9.15333
ENSG00000086717	PPEF1	protein phosphatase with EF-hand domain 1 [Source:HGNC Symbol;Acc:HGNC:9243]	0.0592469	-4.07712	0.00470529	0.0291595	yes	down	0	0	0	0.02	0.06	0.06	0	0.0466667
ENSG00000086730	LAT2	linker for activation of T cells family member 2 [Source:HGNC Symbol;Acc:HGNC:12749]	0.52174	-0.938597	6.75678e-06	5.84373e-05	yes	down	0.8	0.81	0.49	1.49	1.25	0.9	0.7	1.21333
ENSG00000086758	HUWE1	HECT, UBA and WWE domain containing E3 ubiquitin protein ligase 1 [Source:HGNC Symbol;Acc:HGNC:30892]	1.57834	0.658403	0	0	yes	up	66.39	66.47	71.92	39.22	38.1	40.46	68.26	39.26
ENSG00000086827	ZW10	zw10 kinetochore protein [Source:HGNC Symbol;Acc:HGNC:13194]	1.6243	0.699819	7.16522e-50	2.88185e-48	yes	up	13.53	14.06	15.48	8.21	5.99	10.23	14.3567	8.14333
ENSG00000087085	ACHE	acetylcholinesterase (Cartwright blood group) [Source:HGNC Symbol;Acc:HGNC:108]	0.467443	-1.09714	1.08195e-30	2.74218e-29	yes	down	2.6	2.07	1.66	4.02	4.89	4.02	2.11	4.31
ENSG00000087086	FTL	ferritin light chain [Source:HGNC Symbol;Acc:HGNC:3999]	0.647921	-0.62611	0	0	yes	down	7719.15	7592.86	7450.58	9852.28	11358.7	10070.3	7587.53	10427.1
ENSG00000087258	GNAO1	G protein subunit alpha o1 [Source:HGNC Symbol;Acc:HGNC:4389]	1.68525	0.752959	0.000717048	0.00501238	yes	up	0.53	0.43	0.23	0.5	0.2	0.19	0.396667	0.296667
ENSG00000087301	TXNDC16	thioredoxin domain containing 16 [Source:HGNC Symbol;Acc:HGNC:19965]	1.51165	0.59612	5.9124e-14	8.34215e-13	yes	up	2.79	2.63	2.74	1.94	1.41	2.47	2.72	1.94
ENSG00000087303	NID2	nidogen 2 [Source:HGNC Symbol;Acc:HGNC:13389]	1.71908	0.781636	2.90208e-66	1.57549e-64	yes	up	13.32	9.44	16.32	7.66	7.64	6.88	13.0267	7.39333
ENSG00000087586	AURKA	aurora kinase A [Source:HGNC Symbol;Acc:HGNC:11393]	1.9205	0.94148	0	0	yes	up	167.41	174.96	172.73	78.76	67.79	86.37	171.7	77.64
ENSG00000088002	SULT2B1	sulfotransferase family 2B member 1 [Source:HGNC Symbol;Acc:HGNC:11459]	0.611581	-0.709385	0.00265073	0.0170804	yes	down	1.12	1.05	1.17	1.6	2.23	0.99	1.11333	1.60667
ENSG00000088053	GP6	glycoprotein VI platelet [Source:HGNC Symbol;Acc:HGNC:14388]	0.0789959	-3.66208	0.0181457	0.0992229	yes	down	0	0	0	0	0.2	0.04	0	0.08
ENSG00000088305	DNMT3B	DNA methyltransferase 3 beta [Source:HGNC Symbol;Acc:HGNC:2979]	1.73258	0.79292	7.86713e-27	1.75612e-25	yes	up	5.1	5.53	7.57	3.26	3.06	3	6.06667	3.10667
ENSG00000088325	TPX2	TPX2 microtubule nucleation factor [Source:HGNC Symbol;Acc:HGNC:1249]	1.94732	0.961487	0	0	yes	up	198.72	200.31	211.99	95.29	84.44	100.83	203.673	93.52
ENSG00000088340	FER1L4	fer-1 like family member 4 (pseudogene) [Source:HGNC Symbol;Acc:HGNC:15801]	0.43746	-1.19278	2.76145e-296	7.52832e-294	yes	down	19.77	20.96	20.68	45.96	43.08	43.48	20.47	44.1733
ENSG00000088881	EBF4	EBF family member 4 [Source:HGNC Symbol;Acc:HGNC:29278]	0.58967	-0.76202	0.000185025	0.00138444	yes	down	0.57	0.92	0.78	1.27	0.78	1.21	0.756667	1.08667
ENSG00000088882	CPXM1	carboxypeptidase X, M14 family member 1 [Source:HGNC Symbol;Acc:HGNC:15771]	0.505027	-0.985568	2.32451e-203	4.03749e-201	yes	down	19.5	18.99	18.21	32.93	33.32	34.16	18.9	33.47
ENSG00000089127	OAS1	2'-5'-oligoadenylate synthetase 1 [Source:HGNC Symbol;Acc:HGNC:8086]	3.6096	1.85184	2.53561e-05	0.000209253	yes	up	0.25	0.47	0.65	0.13	0.09	0.02	0.456667	0.08
ENSG00000089250	NOS1	nitric oxide synthase 1 [Source:HGNC Symbol;Acc:HGNC:7872]	17.0631	4.09281	3.5862e-05	0.000290562	yes	up	0.02	0.01	0.03	0	0	0	0.02	0
ENSG00000089472	HEPH	hephaestin [Source:HGNC Symbol;Acc:HGNC:4866]	1.8359	0.876491	6.63068e-06	5.74021e-05	yes	up	0.95	0.3	0.63	0.2	0.28	0.62	0.626667	0.366667
ENSG00000089505	CMTM1	CKLF like MARVEL transmembrane domain containing 1 [Source:HGNC Symbol;Acc:HGNC:19172]	1.93148	0.949708	0.00513659	0.0316012	yes	up	1.07	0.78	1.5	0.63	0.25	0.72	1.11667	0.533333
ENSG00000089692	LAG3	lymphocyte activating 3 [Source:HGNC Symbol;Acc:HGNC:6476]	0.494583	-1.01572	0.000439446	0.00315378	yes	down	0.25	0.32	0.23	0.27	0.87	0.38	0.266667	0.506667
ENSG00000089820	ARHGAP4	Rho GTPase activating protein 4 [Source:HGNC Symbol;Acc:HGNC:674]	0.255217	-1.9702	1.2944e-12	1.71375e-11	yes	down	0.24	0.58	0.43	0.91	1.18	1.3	0.416667	1.13
ENSG00000089847	ANKRD24	ankyrin repeat domain 24 [Source:HGNC Symbol;Acc:HGNC:29424]	0.309535	-1.69183	1.14099e-05	9.67722e-05	yes	down	0.02	0.08	0.14	0.22	0.16	0.27	0.08	0.216667
ENSG00000090539	CHRD	chordin [Source:HGNC Symbol;Acc:HGNC:1949]	0.455976	-1.13297	3.93761e-05	0.000317638	yes	down	0.29	0.13	0.36	0.38	0.68	0.44	0.26	0.5
ENSG00000090661	CERS4	ceramide synthase 4 [Source:HGNC Symbol;Acc:HGNC:23747]	0.511465	-0.967293	2.06714e-14	2.97762e-13	yes	down	1.88	3.09	3.66	3.69	5.15	4.07	2.87667	4.30333
ENSG00000090674	MCOLN1	mucolipin TRP cation channel 1 [Source:HGNC Symbol;Acc:HGNC:13356]	1.69181	0.758566	4.31819e-67	2.37304e-65	yes	up	24.35	23.54	24.05	11.48	12.92	13.71	23.98	12.7033
ENSG00000090776	EFNB1	ephrin B1 [Source:HGNC Symbol;Acc:HGNC:3226]	1.5181	0.602265	1.61397e-84	1.1474e-82	yes	up	26.3	25.33	23.24	14.28	16.2	13.7	24.9567	14.7267
ENSG00000090889	KIF4A	kinesin family member 4A [Source:HGNC Symbol;Acc:HGNC:13339]	2.58861	1.37218	0	0	yes	up	26.49	25.82	28.27	9.85	7.38	10.44	26.86	9.22333
ENSG00000090975	PITPNM2	phosphatidylinositol transfer protein membrane associated 2 [Source:HGNC Symbol;Acc:HGNC:21044]	0.652775	-0.615343	1.47527e-51	6.13422e-50	yes	down	4.34	4.18	4.59	5.43	6.52	6.07	4.37	6.00667
ENSG00000091262	ABCC6	ATP binding cassette subfamily C member 6 [Source:HGNC Symbol;Acc:HGNC:57]	0.587117	-0.768281	0.0112494	0.0643702	yes	down	1.05	0.43	0.42	1.33	1.47	0.88	0.633333	1.22667
ENSG00000091490	SEL1L3	SEL1L family member 3 [Source:HGNC Symbol;Acc:HGNC:29108]	0.251166	-1.99328	3.37502e-14	4.81401e-13	yes	down	0.23	0.26	0.27	1	0.23	0.43	0.253333	0.553333
ENSG00000091592	NLRP1	NLR family pyrin domain containing 1 [Source:HGNC Symbol;Acc:HGNC:14374]	0.546742	-0.871069	5.47495e-29	1.3133e-27	yes	down	2.6	2.29	2.22	3.98	2.95	3.78	2.37	3.57
ENSG00000091622	PITPNM3	PITPNM family member 3 [Source:HGNC Symbol;Acc:HGNC:21043]	1.69468	0.761013	1.34989e-31	3.52236e-30	yes	up	3.41	3.1	2.86	1.41	1.56	1.66	3.12333	1.54333
ENSG00000091831	ESR1	estrogen receptor 1 [Source:HGNC Symbol;Acc:HGNC:3467]	9.24252	3.20829	2.7241e-08	2.82563e-07	yes	up	0.2	0.41	0.16	0.01	0.03	0.01	0.256667	0.0166667
ENSG00000091879	ANGPT2	angiopoietin 2 [Source:HGNC Symbol;Acc:HGNC:485]	0.259286	-1.94738	0.00316005	0.0201469	yes	down	0.06	0	0.02	0.09	0.05	0.04	0.0266667	0.06
ENSG00000091972	CD200	CD200 molecule [Source:HGNC Symbol;Acc:HGNC:7203]	0.50106	-0.996946	0.000489458	0.00349589	yes	down	0.34	0.34	0.32	0.5	0.36	0.82	0.333333	0.56
ENSG00000092068	SLC7A8	solute carrier family 7 member 8 [Source:HGNC Symbol;Acc:HGNC:11066]	0.419585	-1.25297	9.1187e-05	0.000707373	yes	down	0.16	0.12	0.2	0.34	0.29	0.37	0.16	0.333333
ENSG00000092470	WDR76	WD repeat domain 76 [Source:HGNC Symbol;Acc:HGNC:25773]	1.54448	0.627123	7.49376e-38	2.29883e-36	yes	up	11.13	10.33	12.53	7.25	5.15	8.27	11.33	6.89
ENSG00000092607	TBX15	T-box transcription factor 15 [Source:HGNC Symbol;Acc:HGNC:11594]	1.95019	0.963614	1.54551e-17	2.5309e-16	yes	up	2.4	1.66	1.58	1.04	0.85	0.9	1.88	0.93
ENSG00000092621	PHGDH	phosphoglycerate dehydrogenase [Source:HGNC Symbol;Acc:HGNC:8923]	1.7037	0.768671	4.74945e-56	2.14094e-54	yes	up	24.71	28.2	25.39	11.12	13.52	12.01	26.1	12.2167
ENSG00000092758	COL9A3	collagen type IX alpha 3 chain [Source:HGNC Symbol;Acc:HGNC:2219]	1.88448	0.914166	1.24772e-06	1.14985e-05	yes	up	1.75	2.07	1.06	1.05	1.03	0.51	1.62667	0.863333
ENSG00000092820	EZR	ezrin [Source:HGNC Symbol;Acc:HGNC:12691]	1.54687	0.629349	1.63344e-296	4.49217e-294	yes	up	88.88	89.72	90.98	51.91	49.86	53.94	89.86	51.9033
ENSG00000092853	CLSPN	claspin [Source:HGNC Symbol;Acc:HGNC:19715]	2.50491	1.32476	5.49512e-172	8.06934e-170	yes	up	6.57	8.1	8.04	3.51	1.76	2.24	7.57	2.50333
ENSG00000093009	CDC45	cell division cycle 45 [Source:HGNC Symbol;Acc:HGNC:1739]	1.73326	0.793487	6.08798e-64	3.14185e-62	yes	up	22.05	23.64	25.46	14.06	11.83	14.15	23.7167	13.3467
ENSG00000093134	VNN3P	vanin 3, pseudogene [Source:HGNC Symbol;Acc:HGNC:16431]	2.13754	1.09595	2.58136e-06	2.31492e-05	yes	up	1.67	1.13	1.45	0.96	0.26	0.52	1.41667	0.58
ENSG00000093167	LRRFIP2	LRR binding FLII interacting protein 2 [Source:HGNC Symbol;Acc:HGNC:6703]	1.67302	0.742454	1.76064e-143	2.13122e-141	yes	up	46.02	42.09	49.03	26.97	18.63	27.9	45.7133	24.5
ENSG00000093217	XYLB	xylulokinase [Source:HGNC Symbol;Acc:HGNC:12839]	1.54205	0.624851	1.15224e-20	2.12621e-19	yes	up	5.96	5.73	5.77	5.5	4.26	3.03	5.82	4.26333
ENSG00000094661	OR1I1	olfactory receptor family 1 subfamily I member 1 [Source:HGNC Symbol;Acc:HGNC:8207]	11.7735	3.55748	0.0206145	0.111133	yes	up	0.02	0.01	0.01	0	0	0	0.0133333	0
ENSG00000094755	GABRP	gamma-aminobutyric acid type A receptor subunit pi [Source:HGNC Symbol;Acc:HGNC:4089]	0.541192	-0.885787	0.0064359	0.0388216	yes	down	0.8	0.9	1.26	1.78	1.35	1.72	0.986667	1.61667
ENSG00000094804	CDC6	cell division cycle 6 [Source:HGNC Symbol;Acc:HGNC:1744]	1.8532	0.890022	2.14337e-116	2.10983e-114	yes	up	20.83	21.76	20.28	11.27	8.32	11.72	20.9567	10.4367
ENSG00000094841	UPRT	uracil phosphoribosyltransferase homolog [Source:HGNC Symbol;Acc:HGNC:28334]	1.6725	0.742005	8.13825e-26	1.76206e-24	yes	up	6.71	8.98	8.39	5.3	3.72	4.73	8.02667	4.58333
ENSG00000095209	TMEM38B	transmembrane protein 38B [Source:HGNC Symbol;Acc:HGNC:25535]	1.8189	0.863063	5.03127e-21	9.41438e-20	yes	up	4.01	3.86	5.17	1.97	2.13	2.48	4.34667	2.19333
ENSG00000095464	PDE6C	phosphodiesterase 6C [Source:HGNC Symbol;Acc:HGNC:8787]	0.094795	-3.39904	0.0361513	0.183413	yes	down	0	0	0	0	0.05	0.01	0	0.02
ENSG00000095539	SEMA4G	semaphorin 4G [Source:HGNC Symbol;Acc:HGNC:10735]	0.55681	-0.844744	1.41473e-55	6.34535e-54	yes	down	5.21	4.53	4.81	6.89	7.39	8.76	4.85	7.68
ENSG00000095596	CYP26A1	cytochrome P450 family 26 subfamily A member 1 [Source:HGNC Symbol;Acc:HGNC:2603]	0.360437	-1.47218	0.0243731	0.128903	yes	down	0.06	0.08	0.1	0.14	0.16	0.3	0.08	0.2
ENSG00000096401	CDC5L	cell division cycle 5 like [Source:HGNC Symbol;Acc:HGNC:1743]	1.75433	0.810918	1.56814e-91	1.20499e-89	yes	up	7.39	8.09	9.04	4.62	3.26	4.62	8.17333	4.16667
ENSG00000096746	HNRNPH3	heterogeneous nuclear ribonucleoprotein H3 [Source:HGNC Symbol;Acc:HGNC:5043]	1.84072	0.880269	0	0	yes	up	176.74	165.12	221.23	85.56	73.43	98.43	187.697	85.8067
ENSG00000096872	IFT74	intraflagellar transport 74 [Source:HGNC Symbol;Acc:HGNC:21424]	1.72945	0.790311	7.55928e-32	1.98322e-30	yes	up	10.52	12.31	11.41	7.1	4.92	6.77	11.4133	6.26333
ENSG00000099290	WASHC2A	WASH complex subunit 2A [Source:HGNC Symbol;Acc:HGNC:23416]	1.65399	0.725952	4.85422e-150	6.13657e-148	yes	up	22.24	24.06	25.86	14.73	11.6	14.2	24.0533	13.51
ENSG00000099338	CATSPERG	cation channel sperm associated auxiliary subunit gamma [Source:HGNC Symbol;Acc:HGNC:25243]	0.303004	-1.72259	3.37088e-06	2.99256e-05	yes	down	0.09	0.08	0.15	0.26	0.37	0.2	0.106667	0.276667
ENSG00000099365	STX1B	syntaxin 1B [Source:HGNC Symbol;Acc:HGNC:18539]	0.525797	-0.927422	4.08487e-39	1.28905e-37	yes	down	4.67	3.49	3.01	5.98	5.85	7.28	3.72333	6.37
ENSG00000099715	PCDH11Y	protocadherin 11 Y-linked [Source:HGNC Symbol;Acc:HGNC:15813]	0.162043	-2.62555	0.0453176	0.22264	yes	down	0.01	0	0	0.03	0.02	0.01	0.00333333	0.02
ENSG00000099783	HNRNPM	heterogeneous nuclear ribonucleoprotein M [Source:HGNC Symbol;Acc:HGNC:5046]	1.94568	0.960275	0	0	yes	up	183.78	171.34	175.95	90.28	74.77	93.67	177.023	86.24
ENSG00000099812	MISP	mitotic spindle positioning [Source:HGNC Symbol;Acc:HGNC:27000]	1.72062	0.782928	4.10623e-13	5.5718e-12	yes	up	2.68	2.74	2.33	0.94	1.51	1.47	2.58333	1.30667
ENSG00000099822	HCN2	hyperpolarization activated cyclic nucleotide gated potassium and sodium channel 2 [Source:HGNC Symbol;Acc:HGNC:4846]	0.660045	-0.599364	1.70733e-13	2.35493e-12	yes	down	1.81	2.9	2.27	2.46	3.12	3.68	2.32667	3.08667
ENSG00000099834	CDHR5	cadherin related family member 5 [Source:HGNC Symbol;Acc:HGNC:7521]	0.498921	-1.00312	0.00982527	0.0568491	yes	down	0.11	0.08	0.12	0.12	0.24	0.2	0.103333	0.186667
ENSG00000099953	MMP11	matrix metallopeptidase 11 [Source:HGNC Symbol;Acc:HGNC:7157]	0.552112	-0.856968	7.00626e-37	2.10399e-35	yes	down	5.14	6.7	4.49	7.64	8.31	8.42	5.44333	8.12333
ENSG00000100024	UPB1	beta-ureidopropionase 1 [Source:HGNC Symbol;Acc:HGNC:16297]	0.343323	-1.54236	1.1224e-33	3.09217e-32	yes	down	0.76	0.82	0.61	1.89	1.95	1.88	0.73	1.90667
ENSG00000100027	YPEL1	yippee like 1 [Source:HGNC Symbol;Acc:HGNC:12845]	1.60724	0.684581	1.28924e-08	1.36969e-07	yes	up	2.4	2.02	1.35	1.07	1.66	0.68	1.92333	1.13667
ENSG00000100031	GGT1	gamma-glutamyltransferase 1 [Source:HGNC Symbol;Acc:HGNC:4250]	0.524753	-0.930288	0.019622	0.106313	yes	down	0.17	0.54	0.09	0.42	0.68	0.77	0.266667	0.623333
ENSG00000100033	PRODH	proline dehydrogenase 1 [Source:HGNC Symbol;Acc:HGNC:9453]	0.118494	-3.07712	0.0111837	0.0641525	yes	down	0.01	0	0	0.02	0.01	0.04	0.00333333	0.0233333
ENSG00000100055	CYTH4	cytohesin 4 [Source:HGNC Symbol;Acc:HGNC:9505]	0.0789959	-3.66208	0.0181457	0.0992229	yes	down	0	0	0	0.03	0.13	0.03	0	0.0633333
ENSG00000100101	-	novel transcript	1.8848	0.914414	7.39374e-06	6.38053e-05	yes	up	0.51	0.14	0.56	0.13	0.34	0.13	0.403333	0.2
ENSG00000100197	CYP2D6	cytochrome P450 family 2 subfamily D member 6 [Source:HGNC Symbol;Acc:HGNC:2625]	0.459612	-1.12151	0.00139696	0.00939444	yes	down	0.17	0.1	0.64	0.47	0.47	0.77	0.303333	0.57
ENSG00000100234	TIMP3	TIMP metallopeptidase inhibitor 3 [Source:HGNC Symbol;Acc:HGNC:11822]	1.58625	0.66562	9.59163e-32	2.51326e-30	yes	up	5.72	4.62	5.47	2.87	2.99	3.11	5.27	2.99
ENSG00000100266	PACSIN2	protein kinase C and casein kinase substrate in neurons 2 [Source:HGNC Symbol;Acc:HGNC:8571]	1.52204	0.606002	2.24796e-104	1.98526e-102	yes	up	30.85	30.09	33.22	18.37	17.03	19.97	31.3867	18.4567
ENSG00000100292	HMOX1	heme oxygenase 1 [Source:HGNC Symbol;Acc:HGNC:5013]	0.537827	-0.894787	0	0	yes	down	212.15	220.41	220.62	343.61	379.91	358.12	217.727	360.547
ENSG00000100346	CACNA1I	calcium voltage-gated channel subunit alpha1 I [Source:HGNC Symbol;Acc:HGNC:1396]	0.223047	-2.16458	0.0023105	0.015052	yes	down	0.01	0.01	0.01	0.03	0.04	0.03	0.01	0.0333333
ENSG00000100354	TNRC6B	trinucleotide repeat containing adaptor 6B [Source:HGNC Symbol;Acc:HGNC:29190]	1.56837	0.649269	1.09774e-47	4.20473e-46	yes	up	2.98	3.18	3.02	1.43	1.52	1.64	3.06	1.53
ENSG00000100360	IFT27	intraflagellar transport 27 [Source:HGNC Symbol;Acc:HGNC:18626]	0.575167	-0.797947	5.83448e-36	1.71033e-34	yes	down	9.65	8.82	9.26	12.24	13.91	13.39	9.24333	13.18
ENSG00000100429	HDAC10	histone deacetylase 10 [Source:HGNC Symbol;Acc:HGNC:18128]	0.605059	-0.724853	1.40916e-43	4.90337e-42	yes	down	15.15	11.94	11.38	21.42	24.62	22.17	12.8233	22.7367
ENSG00000100461	RBM23	RNA binding motif protein 23 [Source:HGNC Symbol;Acc:HGNC:20155]	1.54725	0.62971	1.96991e-58	9.3575e-57	yes	up	36.47	34.38	37.35	20.89	22.22	19.93	36.0667	21.0133
ENSG00000100503	NIN	ninein [Source:HGNC Symbol;Acc:HGNC:14906]	1.51061	0.595134	1.3241e-39	4.2295e-38	yes	up	4.59	4.23	4.86	2.87	3.28	3.07	4.56	3.07333
ENSG00000100519	PSMC6	proteasome 26S subunit, ATPase 6 [Source:HGNC Symbol;Acc:HGNC:9553]	1.50183	0.586717	2.17636e-48	8.43934e-47	yes	up	49.31	48.76	67.54	33.82	25.92	35	55.2033	31.58
ENSG00000100578	KIAA0586	KIAA0586 [Source:HGNC Symbol;Acc:HGNC:19960]	1.59421	0.672838	6.85194e-34	1.89184e-32	yes	up	6.38	6.27	7.57	3.78	3.17	4.59	6.74	3.84667
ENSG00000100629	CEP128	centrosomal protein 128 [Source:HGNC Symbol;Acc:HGNC:20359]	1.81473	0.859756	3.10605e-19	5.45542e-18	yes	up	2.29	2.38	2.44	0.96	1.12	1.22	2.37	1.1
ENSG00000100722	ZC3H14	zinc finger CCCH-type containing 14 [Source:HGNC Symbol;Acc:HGNC:20509]	1.52683	0.610539	8.49151e-66	4.55469e-64	yes	up	26.57	24.01	32.82	16.73	12.58	16.41	27.8	15.24
ENSG00000100731	PCNX1	pecanex 1 [Source:HGNC Symbol;Acc:HGNC:19740]	1.5033	0.588131	8.32922e-68	4.63414e-66	yes	up	8.83	5.48	8.2	4.37	3.75	3.9	7.50333	4.00667
ENSG00000100767	PAPLN	papilin, proteoglycan like sulfated glycoprotein [Source:HGNC Symbol;Acc:HGNC:19262]	2.0679	1.04816	9.22726e-06	7.89758e-05	yes	up	0.49	0.63	0.53	0.09	0.24	0.65	0.55	0.326667
ENSG00000100784	RPS6KA5	ribosomal protein S6 kinase A5 [Source:HGNC Symbol;Acc:HGNC:10434]	1.68129	0.74957	3.84635e-10	4.45223e-09	yes	up	1.63	1.39	1.64	0.51	0.53	0.67	1.55333	0.57
ENSG00000100815	TRIP11	thyroid hormone receptor interactor 11 [Source:HGNC Symbol;Acc:HGNC:12305]	1.50935	0.593924	2.62703e-20	4.78428e-19	yes	up	2.63	1.61	2.53	1.74	1.12	1.32	2.25667	1.39333
ENSG00000100867	DHRS2	dehydrogenase/reductase 2 [Source:HGNC Symbol;Acc:HGNC:18349]	2.09203	1.0649	2.94271e-09	3.24169e-08	yes	up	1.97	2.15	1.62	0.94	0.8	0.71	1.91333	0.816667
ENSG00000100916	BRMS1L	BRMS1 like transcriptional repressor [Source:HGNC Symbol;Acc:HGNC:20512]	2.1075	1.07554	3.46333e-30	8.60386e-29	yes	up	4.27	4.33	4.2	2.41	1.82	2.19	4.26667	2.14
ENSG00000101000	PROCR	protein C receptor [Source:HGNC Symbol;Acc:HGNC:9452]	0.552971	-0.854724	3.42316e-111	3.24234e-109	yes	down	28.49	26.83	28.58	43.61	45.64	46.74	27.9667	45.33
ENSG00000101003	GINS1	GINS complex subunit 1 [Source:HGNC Symbol;Acc:HGNC:28980]	1.58859	0.667749	2.94856e-102	2.54311e-100	yes	up	33.52	31.95	34.52	20.08	16.12	23.11	33.33	19.77
ENSG00000101049	SGK2	serum/glucocorticoid regulated kinase 2 [Source:HGNC Symbol;Acc:HGNC:13900]	0.424878	-1.23488	5.42598e-08	5.50972e-07	yes	down	0.48	1.04	0.35	1.91	1.89	1.54	0.623333	1.78
ENSG00000101115	SALL4	spalt like transcription factor 4 [Source:HGNC Symbol;Acc:HGNC:15924]	0.172355	-2.53655	0.00708117	0.0422545	yes	down	0.04	0	0.05	0.05	0.09	0.07	0.03	0.07
ENSG00000101199	ARFGAP1	ADP ribosylation factor GTPase activating protein 1 [Source:HGNC Symbol;Acc:HGNC:15852]	0.603029	-0.7297	0	0	yes	down	63.28	62.87	69.06	90.98	94.16	90.62	65.07	91.92
ENSG00000101210	EEF1A2	eukaryotic translation elongation factor 1 alpha 2 [Source:HGNC Symbol;Acc:HGNC:3192]	0.495447	-1.0132	0	0	yes	down	169.63	165.62	172.91	295.91	342.1	296.48	169.387	311.497
ENSG00000101213	PTK6	protein tyrosine kinase 6 [Source:HGNC Symbol;Acc:HGNC:9617]	0.316205	-1.66107	3.00585e-06	2.68064e-05	yes	down	0.09	0.05	0.15	0.11	0.39	0.37	0.0966667	0.29
ENSG00000101230	ISM1	isthmin 1 [Source:HGNC Symbol;Acc:HGNC:16213]	3.09212	1.6286	3.5669e-12	4.62289e-11	yes	up	0.51	0.68	0.83	0.15	0.1	0.33	0.673333	0.193333
ENSG00000101306	MYLK2	myosin light chain kinase 2 [Source:HGNC Symbol;Acc:HGNC:16243]	0.565712	-0.821859	0.00529912	0.0325341	yes	down	0.23	0.26	0.31	0.37	0.37	0.31	0.266667	0.35
ENSG00000101307	SIRPB1	signal regulatory protein beta 1 [Source:HGNC Symbol;Acc:HGNC:15928]	2.40875	1.26828	4.79461e-168	6.89533e-166	yes	up	18.09	13.63	16.65	5.53	7.19	6.74	16.1233	6.48667
ENSG00000101311	FERMT1	FERM domain containing kindlin 1 [Source:HGNC Symbol;Acc:HGNC:15889]	1.59246	0.67126	5.45197e-14	7.7029e-13	yes	up	2.76	2.31	2.44	1.32	1.35	1.63	2.50333	1.43333
ENSG00000101342	TLDC2	TBC/LysM-associated domain containing 2 [Source:HGNC Symbol;Acc:HGNC:16112]	0.317992	-1.65294	0.0203132	0.109631	yes	down	0.02	0	0.12	0.21	0.15	0.08	0.0466667	0.146667
ENSG00000101347	SAMHD1	SAM and HD domain containing deoxynucleoside triphosphate triphosphohydrolase 1 [Source:HGNC Symbol;Acc:HGNC:15925]	2.2667	1.18059	5.80994e-213	1.06521e-210	yes	up	16.47	14.92	17.28	7.04	5.38	6.73	16.2233	6.38333
ENSG00000101447	FAM83D	family with sequence similarity 83 member D [Source:HGNC Symbol;Acc:HGNC:16122]	2.06903	1.04895	0	0	yes	up	81.98	78.23	79.37	34.7	31.48	37.45	79.86	34.5433
ENSG00000101596	SMCHD1	structural maintenance of chromosomes flexible hinge domain containing 1 [Source:HGNC Symbol;Acc:HGNC:29090]	1.58057	0.660442	6.46632e-45	2.33693e-43	yes	up	6.08	7.95	6.71	5.64	3.05	4.91	6.91333	4.53333
ENSG00000101624	CEP76	centrosomal protein 76 [Source:HGNC Symbol;Acc:HGNC:25727]	1.72924	0.790135	1.26078e-12	1.67135e-11	yes	up	4.1	3.58	2.95	1.7	1.35	2.71	3.54333	1.92
ENSG00000101825	MXRA5	matrix remodeling associated 5 [Source:HGNC Symbol;Acc:HGNC:7539]	1.58484	0.66434	0	0	yes	up	58.56	58.3	63.47	33.86	32.62	35.39	60.11	33.9567
ENSG00000101846	STS	steroid sulfatase [Source:HGNC Symbol;Acc:HGNC:11425]	2.49762	1.32055	9.43333e-29	2.24819e-27	yes	up	1.17	1.25	1.23	0.4	0.45	0.58	1.21667	0.476667
ENSG00000101868	POLA1	DNA polymerase alpha 1, catalytic subunit [Source:HGNC Symbol;Acc:HGNC:9173]	2.56811	1.36071	4.13455e-222	7.97687e-220	yes	up	11.09	12.12	14.42	5.6	4.72	5.61	12.5433	5.31
ENSG00000101938	CHRDL1	chordin like 1 [Source:HGNC Symbol;Acc:HGNC:29861]	2.02706	1.01939	0	0	yes	up	260.76	254.24	277.93	121.88	94.96	127.85	264.31	114.897
ENSG00000101945	SUV39H1	SUV39H1 histone lysine methyltransferase [Source:HGNC Symbol;Acc:HGNC:11479]	1.59335	0.672067	1.23132e-42	4.18924e-41	yes	up	13.38	13.19	13.25	6.32	7.43	7.53	13.2733	7.09333
ENSG00000101955	SRPX	sushi repeat containing protein X-linked [Source:HGNC Symbol;Acc:HGNC:11309]	1.97087	0.97883	1.48766e-58	7.0936e-57	yes	up	15.39	15.86	14.51	7.54	6.3	7.6	15.2533	7.14667
ENSG00000101972	STAG2	stromal antigen 2 [Source:HGNC Symbol;Acc:HGNC:11355]	1.65667	0.728289	7.9058e-149	9.87484e-147	yes	up	23.02	21.71	27.83	14.48	9.73	12.85	24.1867	12.3533
ENSG00000102043	MTMR8	myotubularin related protein 8 [Source:HGNC Symbol;Acc:HGNC:16825]	1.9196	0.940805	0.000502239	0.00358351	yes	up	0.48	0.61	0.56	0.46	0.23	0.39	0.55	0.36
ENSG00000102048	ASB9	ankyrin repeat and SOCS box containing 9 [Source:HGNC Symbol;Acc:HGNC:17184]	1.59517	0.673712	5.9118e-06	5.1413e-05	yes	up	3.88	1.96	2.52	1.79	1.53	1.68	2.78667	1.66667
ENSG00000102081	FMR1	fragile X messenger ribonucleoprotein 1 [Source:HGNC Symbol;Acc:HGNC:3775]	1.63021	0.70506	1.80251e-100	1.52117e-98	yes	up	17.8	17.11	19.09	10.52	8.24	10.83	18	9.86333
ENSG00000102125	TAFAZZIN	tafazzin, phospholipid-lysophospholipid transacylase [Source:HGNC Symbol;Acc:HGNC:11577]	0.596857	-0.744543	3.13177e-75	1.95006e-73	yes	down	23.76	28.16	19.83	34.9	36.58	39.06	23.9167	36.8467
ENSG00000102218	RP2	RP2 activator of ARL3 GTPase [Source:HGNC Symbol;Acc:HGNC:10274]	1.67016	0.739991	3.8457e-53	1.65502e-51	yes	up	8.98	9.44	10.17	5.61	4.31	5.4	9.53	5.10667
ENSG00000102226	USP11	ubiquitin specific peptidase 11 [Source:HGNC Symbol;Acc:HGNC:12609]	1.89402	0.921452	1.07531e-191	1.76969e-189	yes	up	32.49	31.99	30.75	16.59	18.36	17.32	31.7433	17.4233
ENSG00000102230	PCYT1B	phosphate cytidylyltransferase 1B, choline [Source:HGNC Symbol;Acc:HGNC:8755]	2.58976	1.37282	1.57763e-17	2.5808e-16	yes	up	1.1	1.07	0.78	0.29	0.24	0.25	0.983333	0.26
ENSG00000102290	PCDH11X	protocadherin 11 X-linked [Source:HGNC Symbol;Acc:HGNC:8656]	9.01153	3.17177	1.21427e-06	1.11984e-05	yes	up	0.06	0.06	0.11	0.01	0.01	0.01	0.0766667	0.01
ENSG00000102383	ZDHHC15	zinc finger DHHC-type palmitoyltransferase 15 [Source:HGNC Symbol;Acc:HGNC:20342]	7.5836	2.92288	0.0159634	0.0883924	yes	up	0.04	0	0.02	0.01	0	0	0.02	0.00333333
ENSG00000102384	CENPI	centromere protein I [Source:HGNC Symbol;Acc:HGNC:3968]	2.45005	1.29281	2.24885e-171	3.2793e-169	yes	up	11.37	12.44	13.2	5.77	3.48	4.65	12.3367	4.63333
ENSG00000102390	PBDC1	polysaccharide biosynthesis domain containing 1 [Source:HGNC Symbol;Acc:HGNC:28790]	1.56641	0.647463	7.38548e-27	1.64919e-25	yes	up	23.77	20.54	25.01	13.99	10.8	14.88	23.1067	13.2233
ENSG00000102471	NDFIP2	Nedd4 family interacting protein 2 [Source:HGNC Symbol;Acc:HGNC:18537]	1.51755	0.60174	3.0495e-18	5.14704e-17	yes	up	4.96	5.5	4.71	2.99	3.08	2.71	5.05667	2.92667
ENSG00000102539	MLNR	motilin receptor [Source:HGNC Symbol;Acc:HGNC:4495]	0.0473975	-4.39904	0.00126106	0.00854652	yes	down	0	0	0	0.08	0.08	0.23	0	0.13
ENSG00000102575	ACP5	acid phosphatase 5, tartrate resistant [Source:HGNC Symbol;Acc:HGNC:124]	0.118494	-3.07712	0.0111837	0.0641525	yes	down	0	0.04	0	0.1	0.19	0.01	0.0133333	0.1
ENSG00000102699	PARP4	poly(ADP-ribose) polymerase family member 4 [Source:HGNC Symbol;Acc:HGNC:271]	1.56896	0.649811	2.57791e-151	3.29212e-149	yes	up	22.1	22.36	24.99	13.91	11.58	14.53	23.15	13.34
ENSG00000102760	RGCC	regulator of cell cycle [Source:HGNC Symbol;Acc:HGNC:20369]	0.52603	-0.926782	2.50172e-07	2.426e-06	yes	down	1.59	2.09	2.14	3.42	3.17	3.22	1.94	3.27
ENSG00000102781	KATNAL1	katanin catalytic subunit A1 like 1 [Source:HGNC Symbol;Acc:HGNC:28361]	1.8786	0.909659	1.80175e-92	1.39994e-90	yes	up	7.02	7.45	8.97	3.72	3.99	4.68	7.81333	4.13
ENSG00000102878	HSF4	heat shock transcription factor 4 [Source:HGNC Symbol;Acc:HGNC:5227]	0.614941	-0.70148	1.0103e-55	4.53788e-54	yes	down	24.61	30.27	20.71	34.45	47.33	38.3	25.1967	40.0267
ENSG00000102879	CORO1A	coronin 1A [Source:HGNC Symbol;Acc:HGNC:2252]	0.429546	-1.21912	6.00579e-180	9.22992e-178	yes	down	17.58	17.32	12.29	30.8	35.51	31.66	15.73	32.6567
ENSG00000102886	GDPD3	glycerophosphodiester phosphodiesterase domain containing 3 [Source:HGNC Symbol;Acc:HGNC:28638]	0.60593	-0.722778	0.000144214	0.00109343	yes	down	0.97	1.77	1.78	2.07	2.51	2.26	1.50667	2.28
ENSG00000102967	DHODH	dihydroorotate dehydrogenase (quinone) [Source:HGNC Symbol;Acc:HGNC:2867]	0.643484	-0.636025	1.75798e-30	4.43762e-29	yes	down	7.57	6.15	7.51	6.96	11.1	11.38	7.07667	9.81333
ENSG00000102974	CTCF	CCCTC-binding factor [Source:HGNC Symbol;Acc:HGNC:13723]	1.67411	0.743394	1.7421e-107	1.58771e-105	yes	up	20.96	20.9	23.43	11.61	10.22	13.46	21.7633	11.7633
ENSG00000103021	CCDC113	coiled-coil domain containing 113 [Source:HGNC Symbol;Acc:HGNC:25002]	0.448432	-1.15704	8.19549e-18	1.35876e-16	yes	down	0.47	0.46	0.54	0.99	0.91	0.88	0.49	0.926667
ENSG00000103145	HCFC1R1	host cell factor C1 regulator 1 [Source:HGNC Symbol;Acc:HGNC:21198]	0.632208	-0.661529	1.78925e-159	2.41792e-157	yes	down	217.06	216.84	233.02	294.83	318.88	315.81	222.307	309.84
ENSG00000103154	NECAB2	N-terminal EF-hand calcium binding protein 2 [Source:HGNC Symbol;Acc:HGNC:23746]	0.338554	-1.56254	7.26023e-07	6.82107e-06	yes	down	0.27	0.33	0.89	0.8	0.46	0.62	0.496667	0.626667
ENSG00000103241	FOXF1	forkhead box F1 [Source:HGNC Symbol;Acc:HGNC:3809]	0.52748	-0.922811	2.6153e-64	1.36202e-62	yes	down	4.68	4.67	3.92	7.33	6.46	8.65	4.42333	7.48
ENSG00000103253	HAGHL	hydroxyacylglutathione hydrolase like [Source:HGNC Symbol;Acc:HGNC:14177]	0.397251	-1.33188	5.88106e-92	4.5358e-90	yes	down	7.47	9.95	7.35	19.98	19.67	21.26	8.25667	20.3033
ENSG00000103269	RHBDL1	rhomboid like 1 [Source:HGNC Symbol;Acc:HGNC:10007]	0.473975	-1.07712	3.60657e-15	5.3563e-14	yes	down	1.78	1.82	1.67	2.87	2.77	4.06	1.75667	3.23333
ENSG00000103355	PRSS33	serine protease 33 [Source:HGNC Symbol;Acc:HGNC:30405]	0.0592469	-4.07712	0.00470529	0.0291595	yes	down	0	0	0	0.09	0.14	0	0	0.0766667
ENSG00000103381	CPPED1	calcineurin like phosphoesterase domain containing 1 [Source:HGNC Symbol;Acc:HGNC:25632]	1.56944	0.650252	3.80691e-14	5.41649e-13	yes	up	3.13	2.01	2.58	1.5	1.54	2.06	2.57333	1.7
ENSG00000103426	CORO7-PAM16	CORO7-PAM16 readthrough [Source:HGNC Symbol;Acc:HGNC:44424]	1.58648	0.665833	0.0498431	0.241785	yes	up	0.65	0.04	0.07	0.01	0.26	0.07	0.253333	0.113333
ENSG00000103449	SALL1	spalt like transcription factor 1 [Source:HGNC Symbol;Acc:HGNC:10524]	2.72508	1.4463	2.16723e-80	1.45807e-78	yes	up	3.99	3.74	3.74	1.19	1.12	1.1	3.82333	1.13667
ENSG00000103528	SYT17	synaptotagmin 17 [Source:HGNC Symbol;Acc:HGNC:24119]	0.626169	-0.675376	1.04834e-05	8.91911e-05	yes	down	0.96	1.39	1.43	1.44	1.54	1.28	1.26	1.42
ENSG00000103540	CCP110	centriolar coiled-coil protein 110 [Source:HGNC Symbol;Acc:HGNC:24342]	1.70785	0.77218	2.78264e-39	8.81656e-38	yes	up	4.47	4.34	5.35	3.13	1.79	2.93	4.72	2.61667
ENSG00000103599	IQCH	IQ motif containing H [Source:HGNC Symbol;Acc:HGNC:25721]	0.551792	-0.857803	0.00264277	0.0170308	yes	down	0.42	0.28	0.23	0.37	0.43	0.42	0.31	0.406667
ENSG00000103710	RASL12	RAS like family 12 [Source:HGNC Symbol;Acc:HGNC:30289]	0.492934	-1.02053	0.0336573	0.172237	yes	down	0.07	0.13	0.1	0.18	0.21	0.1	0.1	0.163333
ENSG00000103723	AP3B2	adaptor related protein complex 3 subunit beta 2 [Source:HGNC Symbol;Acc:HGNC:567]	0.236988	-2.07712	0.0417028	0.206841	yes	down	0	0.02	0.01	0.06	0	0.05	0.01	0.0366667
ENSG00000103852	TTC23	tetratricopeptide repeat domain 23 [Source:HGNC Symbol;Acc:HGNC:25730]	0.617602	-0.69525	0.000159923	0.00120714	yes	down	0.7	0.61	0.59	0.91	0.79	0.71	0.633333	0.803333
ENSG00000103876	FAH	fumarylacetoacetate hydrolase [Source:HGNC Symbol;Acc:HGNC:3579]	0.638653	-0.646897	2.73765e-50	1.10748e-48	yes	down	22.1	24.17	20.76	30.13	33.5	27.38	22.3433	30.3367
ENSG00000103888	CEMIP	cell migration inducing hyaluronidase 1 [Source:HGNC Symbol;Acc:HGNC:29213]	3.29642	1.7209	1.18712e-46	4.44393e-45	yes	up	1.02	1.09	1.09	0.36	0.32	0.39	1.06667	0.356667
ENSG00000103995	CEP152	centrosomal protein 152 [Source:HGNC Symbol;Acc:HGNC:29298]	2.09054	1.06387	6.56319e-25	1.38656e-23	yes	up	1.4	1.2	2.02	0.79	0.6	0.65	1.54	0.68
ENSG00000104059	FAM189A1	family with sequence similarity 189 member A1 [Source:HGNC Symbol;Acc:HGNC:29075]	5.55228	2.47308	6.03927e-07	5.70474e-06	yes	up	0.11	0.14	0.12	0.04	0.03	0.06	0.123333	0.0433333
ENSG00000104067	TJP1	tight junction protein 1 [Source:HGNC Symbol;Acc:HGNC:11827]	1.52946	0.61302	5.92175e-67	3.24573e-65	yes	up	10.41	9.72	10.96	7.31	5.75	6.5	10.3633	6.52
ENSG00000104147	OIP5	Opa interacting protein 5 [Source:HGNC Symbol;Acc:HGNC:20300]	1.86665	0.90045	2.92832e-25	6.2369e-24	yes	up	11.99	11.03	11.96	5.1	4.29	7.01	11.66	5.46667
ENSG00000104177	MYEF2	myelin expression factor 2 [Source:HGNC Symbol;Acc:HGNC:17940]	1.54818	0.630577	5.82552e-28	1.35338e-26	yes	up	8	8.58	10.87	6.23	5.41	7.89	9.15	6.51
ENSG00000104213	PDGFRL	platelet derived growth factor receptor like [Source:HGNC Symbol;Acc:HGNC:8805]	0.312726	-1.67703	8.44457e-10	9.55776e-09	yes	down	0.69	0.19	0.36	1.77	1.59	1.29	0.413333	1.55
ENSG00000104313	EYA1	EYA transcriptional coactivator and phosphatase 1 [Source:HGNC Symbol;Acc:HGNC:3519]	0.560153	-0.836108	0.00350636	0.0221744	yes	down	0.11	0.18	0.34	0.29	0.18	0.48	0.21	0.316667
ENSG00000104321	TRPA1	transient receptor potential cation channel subfamily A member 1 [Source:HGNC Symbol;Acc:HGNC:497]	30.7106	4.94066	4.51016e-06	3.96356e-05	yes	up	0.47	0.02	0.98	0	0.08	0	0.49	0.0266667
ENSG00000104381	GDAP1	ganglioside induced differentiation associated protein 1 [Source:HGNC Symbol;Acc:HGNC:15968]	2.02875	1.02059	2.81848e-22	5.49354e-21	yes	up	2.59	2.06	3.28	1.01	0.89	1.58	2.64333	1.16
ENSG00000104447	TRPS1	transcriptional repressor GATA binding 1 [Source:HGNC Symbol;Acc:HGNC:12340]	1.54874	0.631095	6.24422e-162	8.6622e-160	yes	up	21.7	18.24	26.54	13.88	11.99	16.72	22.16	14.1967
ENSG00000104450	SPAG1	sperm associated antigen 1 [Source:HGNC Symbol;Acc:HGNC:11212]	1.91	0.933572	6.48663e-18	1.07972e-16	yes	up	2.19	2.06	2.47	1.29	0.66	1.24	2.24	1.06333
ENSG00000104611	SH2D4A	SH2 domain containing 4A [Source:HGNC Symbol;Acc:HGNC:26102]	1.56845	0.649337	5.0684e-26	1.10502e-24	yes	up	11.27	10.14	13.41	6.89	5.18	6.27	11.6067	6.11333
ENSG00000104691	UBXN8	UBX domain protein 8 [Source:HGNC Symbol;Acc:HGNC:30307]	1.87202	0.904595	7.21285e-33	1.94106e-31	yes	up	11.87	12.43	12.57	6.43	4.95	7.32	12.29	6.23333
ENSG00000104738	MCM4	minichromosome maintenance complex component 4 [Source:HGNC Symbol;Acc:HGNC:6947]	1.70845	0.772691	0	0	yes	up	235.41	245.18	287.74	135.99	134.07	143.82	256.11	137.96
ENSG00000104765	BNIP3L	BCL2 interacting protein 3 like [Source:HGNC Symbol;Acc:HGNC:1085]	1.54174	0.624558	1.86489e-234	3.95047e-232	yes	up	97.01	74.28	122.13	60.81	46.54	58.13	97.8067	55.16
ENSG00000104824	HNRNPL	heterogeneous nuclear ribonucleoprotein L [Source:HGNC Symbol;Acc:HGNC:5045]	1.54421	0.626871	0	0	yes	up	196.59	191.79	183.37	108.99	110.92	113.85	190.583	111.253
ENSG00000104826	LHB	luteinizing hormone subunit beta [Source:HGNC Symbol;Acc:HGNC:6584]	0.430887	-1.21462	0.0218389	0.117	yes	down	1.08	0.19	0.33	1.86	1.26	0.43	0.533333	1.18333
ENSG00000104848	KCNA7	potassium voltage-gated channel subfamily A member 7 [Source:HGNC Symbol;Acc:HGNC:6226]	0.265254	-1.91456	0.000262334	0.00193519	yes	down	0.04	0.01	0.03	0.11	0.08	0.1	0.0266667	0.0966667
ENSG00000104884	ERCC2	ERCC excision repair 2, TFIIH core complex helicase subunit [Source:HGNC Symbol;Acc:HGNC:3434]	0.617058	-0.696523	0	0	yes	down	53.45	58.32	56.12	79.33	86.28	84.04	55.9633	83.2167
ENSG00000104894	CD37	CD37 molecule [Source:HGNC Symbol;Acc:HGNC:1666]	0.506205	-0.982206	1.01391e-15	1.54197e-14	yes	down	1.59	2.13	2.03	3.21	2.18	2.88	1.91667	2.75667
ENSG00000104951	IL4I1	interleukin 4 induced 1 [Source:HGNC Symbol;Acc:HGNC:19094]	2.07052	1.04999	2.1563e-12	2.82741e-11	yes	up	2.86	2.77	2.09	2.26	1.21	1.02	2.57333	1.49667
ENSG00000104953	TLE6	TLE family member 6, subcortical maternal complex member [Source:HGNC Symbol;Acc:HGNC:30788]	0.465294	-1.10378	7.25128e-14	1.02037e-12	yes	down	2.96	3.95	4.49	5.8	7.1	6.11	3.8	6.33667
ENSG00000104967	NOVA2	NOVA alternative splicing regulator 2 [Source:HGNC Symbol;Acc:HGNC:7887]	0.510435	-0.970201	8.42842e-25	1.77285e-23	yes	down	0.59	0.52	0.68	0.92	1.18	1.04	0.596667	1.04667
ENSG00000105011	ASF1B	anti-silencing function 1B histone chaperone [Source:HGNC Symbol;Acc:HGNC:20996]	1.84305	0.882093	3.56485e-191	5.83621e-189	yes	up	66.7	66.65	63.39	34.72	28.65	32.61	65.58	31.9933
ENSG00000105048	TNNT1	troponin T1, slow skeletal type [Source:HGNC Symbol;Acc:HGNC:11948]	0.580177	-0.785434	0	0	yes	down	166.65	169.98	169.12	240.79	273.98	258.65	168.583	257.807
ENSG00000105131	EPHX3	epoxide hydrolase 3 [Source:HGNC Symbol;Acc:HGNC:23760]	0.284385	-1.81408	0.00324693	0.0206651	yes	down	0.05	0.09	0.03	0.05	0.31	0.15	0.0566667	0.17
ENSG00000105137	SYDE1	synapse defective Rho GTPase homolog 1 [Source:HGNC Symbol;Acc:HGNC:25824]	1.57221	0.652794	1.73587e-252	4.00164e-250	yes	up	69.57	73.38	69.54	42.38	44.19	42.04	70.83	42.87
ENSG00000105141	CASP14	caspase 14 [Source:HGNC Symbol;Acc:HGNC:1502]	2.96235	1.56674	7.62239e-09	8.21214e-08	yes	up	0.53	0.38	0.51	0.14	0.19	0.1	0.473333	0.143333
ENSG00000105143	SLC1A6	solute carrier family 1 member 6 [Source:HGNC Symbol;Acc:HGNC:10944]	1.50144	0.586346	1.00027e-214	1.87224e-212	yes	up	131.66	130.06	123.38	73.92	82.77	75.98	128.367	77.5567
ENSG00000105204	DYRK1B	dual specificity tyrosine phosphorylation regulated kinase 1B [Source:HGNC Symbol;Acc:HGNC:3092]	1.74795	0.805663	3.17964e-43	1.09666e-41	yes	up	13.05	12.21	11.36	6.27	5.89	7.03	12.2067	6.39667
ENSG00000105289	TJP3	tight junction protein 3 [Source:HGNC Symbol;Acc:HGNC:11829]	0.398414	-1.32766	1.34299e-05	0.000113307	yes	down	0.14	0.27	0.77	0.49	0.88	0.38	0.393333	0.583333
ENSG00000105339	DENND3	DENN domain containing 3 [Source:HGNC Symbol;Acc:HGNC:29134]	0.624909	-0.678282	2.83497e-97	2.33896e-95	yes	down	14.07	17.72	16.11	22.55	22.42	19.41	15.9667	21.46
ENSG00000105357	MYH14	myosin heavy chain 14 [Source:HGNC Symbol;Acc:HGNC:23212]	0.523867	-0.932727	0.0150902	0.08398	yes	down	0.02	0.03	0.14	0.08	0.1	0.09	0.0633333	0.09
ENSG00000105369	CD79A	CD79a molecule [Source:HGNC Symbol;Acc:HGNC:1698]	0.157992	-2.66208	0.0411091	0.204641	yes	down	0	0	0.05	0.15	0.14	0	0.0166667	0.0966667
ENSG00000105371	ICAM4	intercellular adhesion molecule 4 (Landsteiner-Wiener blood group) [Source:HGNC Symbol;Acc:HGNC:5347]	0.0561582	-4.15436	0.00351261	0.0222117	yes	down	0	0	0	0	0.26	0.07	0	0.11
ENSG00000105376	ICAM5	intercellular adhesion molecule 5 [Source:HGNC Symbol;Acc:HGNC:5348]	0.653697	-0.613306	1.64247e-105	1.46497e-103	yes	down	27.57	28.78	22.9	35.13	35.36	36.99	26.4167	35.8267
ENSG00000105419	MEIS3	Meis homeobox 3 [Source:HGNC Symbol;Acc:HGNC:29537]	0.609097	-0.715255	1.10026e-80	7.44225e-79	yes	down	28.1	26.35	29.87	39.56	42.57	44.96	28.1067	42.3633
ENSG00000105427	CNFN	cornifelin [Source:HGNC Symbol;Acc:HGNC:30183]	0.575821	-0.796307	8.27253e-08	8.30073e-07	yes	down	8.94	7.85	6.43	11.55	12.85	11.4	7.74	11.9333
ENSG00000105443	CYTH2	cytohesin 2 [Source:HGNC Symbol;Acc:HGNC:9502]	1.5676	0.648558	5.82592e-64	3.01156e-62	yes	up	30.94	30.58	28.69	16.32	14.76	16.49	30.07	15.8567
ENSG00000105519	CAPS	calcyphosine [Source:HGNC Symbol;Acc:HGNC:1487]	0.402701	-1.31222	2.45323e-17	3.98304e-16	yes	down	1.17	1.33	1.2	3.03	2.97	2.25	1.23333	2.75
ENSG00000105639	JAK3	Janus kinase 3 [Source:HGNC Symbol;Acc:HGNC:6193]	0.449326	-1.15417	1.14128e-36	3.40447e-35	yes	down	1.54	1.76	1.94	3.34	3.65	3.34	1.74667	3.44333
ENSG00000105642	KCNN1	potassium calcium-activated channel subfamily N member 1 [Source:HGNC Symbol;Acc:HGNC:6290]	0.640476	-0.642783	5.36249e-13	7.23729e-12	yes	down	2.21	2.04	2.1	2.36	2.64	3.22	2.11667	2.74
ENSG00000105647	PIK3R2	phosphoinositide-3-kinase regulatory subunit 2 [Source:HGNC Symbol;Acc:HGNC:8980]	1.69181	0.758566	6.39526e-11	7.7324e-10	yes	up	4.69	2.25	1.56	2.05	2.93	2.44	2.83333	2.47333
ENSG00000105696	TMEM59L	transmembrane protein 59 like [Source:HGNC Symbol;Acc:HGNC:13237]	0.585499	-0.772262	0.00564829	0.0344619	yes	down	0.25	0.48	0.92	2.46	0.57	0.46	0.55	1.16333
ENSG00000105699	LSR	lipolysis stimulated lipoprotein receptor [Source:HGNC Symbol;Acc:HGNC:29572]	1.86628	0.900163	0.0031078	0.019842	yes	up	1	0.72	0.36	0.18	0.52	0.22	0.693333	0.306667
ENSG00000105708	ZNF14	zinc finger protein 14 [Source:HGNC Symbol;Acc:HGNC:12924]	1.50453	0.589311	0.00140299	0.0094279	yes	up	0.78	0.75	0.83	0.56	0.33	0.51	0.786667	0.466667
ENSG00000105750	ZNF85	zinc finger protein 85 [Source:HGNC Symbol;Acc:HGNC:13160]	1.66876	0.738776	1.30572e-06	1.20136e-05	yes	up	2.42	2.42	3.04	1.57	1.09	1.72	2.62667	1.46
ENSG00000105755	ETHE1	ETHE1 persulfide dioxygenase [Source:HGNC Symbol;Acc:HGNC:23287]	0.646962	-0.628247	1.88501e-34	5.26016e-33	yes	down	29.82	31.49	26.7	36.57	46.69	37.12	29.3367	40.1267
ENSG00000105808	RASA4	RAS p21 protein activator 4 [Source:HGNC Symbol;Acc:HGNC:23181]	0.564755	-0.824304	2.40448e-16	3.74672e-15	yes	down	1.58	1.93	1.05	1.9	2.45	5.62	1.52	3.32333
ENSG00000105856	HBP1	HMG-box transcription factor 1 [Source:HGNC Symbol;Acc:HGNC:23200]	1.57786	0.657968	3.95012e-65	2.09193e-63	yes	up	20.89	18.83	23.77	14.85	10.43	13.14	21.1633	12.8067
ENSG00000105865	DUS4L	dihydrouridine synthase 4 like [Source:HGNC Symbol;Acc:HGNC:21517]	0.575408	-0.797344	8.26341e-11	9.92226e-10	yes	down	1.42	1.53	2.16	2.63	2.02	3.09	1.70333	2.58
ENSG00000105866	SP4	Sp4 transcription factor [Source:HGNC Symbol;Acc:HGNC:11209]	1.52918	0.612754	2.09926e-08	2.19567e-07	yes	up	0.97	1.15	1.36	0.83	0.55	0.67	1.16	0.683333
ENSG00000105877	DNAH11	dynein axonemal heavy chain 11 [Source:HGNC Symbol;Acc:HGNC:2942]	9.03618	3.17571	0.000105244	0.000810699	yes	up	0.02	0.02	0.09	0.01	0	0	0.0433333	0.00333333
ENSG00000105894	PTN	pleiotrophin [Source:HGNC Symbol;Acc:HGNC:9630]	3.26095	1.70529	8.25965e-16	1.26226e-14	yes	up	2.16	2.11	1.67	0.78	0.16	0.71	1.98	0.55
ENSG00000105939	ZC3HAV1	zinc finger CCCH-type containing, antiviral 1 [Source:HGNC Symbol;Acc:HGNC:23721]	1.58609	0.665472	1.17425e-78	7.71792e-77	yes	up	9.06	8.81	9.34	5.39	4.3	5.57	9.07	5.08667
ENSG00000106070	GRB10	growth factor receptor bound protein 10 [Source:HGNC Symbol;Acc:HGNC:4564]	1.59549	0.673999	1.57942e-42	5.3648e-41	yes	up	7.09	7.35	7.22	5.05	4.45	4.73	7.22	4.74333
ENSG00000106078	COBL	cordon-bleu WH2 repeat protein [Source:HGNC Symbol;Acc:HGNC:22199]	1.73104	0.791639	0.0305017	0.157593	yes	up	0.08	0.07	0.2	0.06	0.1	0.04	0.116667	0.0666667
ENSG00000106089	STX1A	syntaxin 1A [Source:HGNC Symbol;Acc:HGNC:11433]	0.656338	-0.607489	9.29067e-21	1.71946e-19	yes	down	13	14.46	18.16	18.75	21.87	22.03	15.2067	20.8833
ENSG00000106133	NSUN5P2	NSUN5 pseudogene 2 [Source:HGNC Symbol;Acc:HGNC:16609]	0.386125	-1.37286	0.00119629	0.00813125	yes	down	0.36	0.18	0	0.55	0.13	0.58	0.18	0.42
ENSG00000106328	FSCN3	fascin actin-bundling protein 3 [Source:HGNC Symbol;Acc:HGNC:3961]	5.72314	2.51681	0.0454446	0.223176	yes	up	0.19	0.11	0.31	0	0.1	0	0.203333	0.0333333
ENSG00000106366	SERPINE1	serpin family E member 1 [Source:HGNC Symbol;Acc:HGNC:8583]	0.308047	-1.69878	1.03657e-56	4.73387e-55	yes	down	0.76	1.22	1.02	2.54	2.69	3.33	1	2.85333
ENSG00000106404	CLDN15	claudin 15 [Source:HGNC Symbol;Acc:HGNC:2036]	0.629121	-0.668591	2.51761e-06	2.26065e-05	yes	down	1.22	1.87	1.45	2.38	2.1	2.74	1.51333	2.40667
ENSG00000106415	GLCCI1	glucocorticoid induced 1 [Source:HGNC Symbol;Acc:HGNC:18713]	1.84966	0.88726	0.000996184	0.00684759	yes	up	0.61	0.36	0.57	0.17	0.23	0.38	0.513333	0.26
ENSG00000106462	EZH2	enhancer of zeste 2 polycomb repressive complex 2 subunit [Source:HGNC Symbol;Acc:HGNC:3527]	1.78942	0.839494	2.44252e-85	1.75837e-83	yes	up	18.35	19.4	18.84	8.65	8.69	9.97	18.8633	9.10333
ENSG00000106479	ZNF862	zinc finger protein 862 [Source:HGNC Symbol;Acc:HGNC:34519]	0.561562	-0.832483	5.85186e-23	1.16522e-21	yes	down	3.82	4.11	3.32	4.2	6.31	8.61	3.75	6.37333
ENSG00000106483	SFRP4	secreted frizzled related protein 4 [Source:HGNC Symbol;Acc:HGNC:10778]	0.0789959	-3.66208	0.0181457	0.0992229	yes	down	0	0	0	0.02	0.06	0.01	0	0.03
ENSG00000106610	STAG3L4	stromal antigen 3-like 4 (pseudogene) [Source:HGNC Symbol;Acc:HGNC:33887]	0.0534961	-4.22442	0.00266114	0.0171421	yes	down	0	0	0	0.05	0	1.18	0	0.41
ENSG00000106624	AEBP1	AE binding protein 1 [Source:HGNC Symbol;Acc:HGNC:303]	13.2713	3.73024	0.0123787	0.0702681	yes	up	0.07	0	0.04	0	0	0	0.0366667	0
ENSG00000106633	GCK	glucokinase [Source:HGNC Symbol;Acc:HGNC:4195]	0.61338	-0.705148	0.0268247	0.140494	yes	down	0.7	0.49	0.27	0.24	1.09	0.7	0.486667	0.676667
ENSG00000106686	SPATA6L	spermatogenesis associated 6 like [Source:HGNC Symbol;Acc:HGNC:25472]	3.08084	1.62332	0.0326023	0.167356	yes	up	0.12	0.1	0.17	0	0.15	0	0.13	0.05
ENSG00000106733	NMRK1	nicotinamide riboside kinase 1 [Source:HGNC Symbol;Acc:HGNC:26057]	0.468333	-1.09439	5.54698e-09	6.02377e-08	yes	down	1.54	2.08	1.12	2.15	2.67	3.13	1.58	2.65
ENSG00000106780	MEGF9	multiple EGF like domains 9 [Source:HGNC Symbol;Acc:HGNC:3234]	1.88841	0.917175	2.48449e-26	5.46805e-25	yes	up	1.77	1.94	1.68	0.88	0.67	0.99	1.79667	0.846667
ENSG00000106804	C5	complement C5 [Source:HGNC Symbol;Acc:HGNC:1331]	0.641261	-0.641017	0.00399957	0.0250509	yes	down	0.4	0.23	0.19	0.25	0.17	0.38	0.273333	0.266667
ENSG00000106809	OGN	osteoglycin [Source:HGNC Symbol;Acc:HGNC:8126]	0.374191	-1.41815	0.000681593	0.00477199	yes	down	0.02	0.12	0.08	0.32	0.16	0.17	0.0733333	0.216667
ENSG00000106852	LHX6	LIM homeobox 6 [Source:HGNC Symbol;Acc:HGNC:21735]	0.616168	-0.698605	0.00595257	0.0360901	yes	down	0.28	0.61	0.23	0.68	0.91	0.51	0.373333	0.7
ENSG00000106976	DNM1	dynamin 1 [Source:HGNC Symbol;Acc:HGNC:2972]	0.452593	-1.14371	3.41515e-52	1.43911e-50	yes	down	2.47	3.62	3.68	4.97	4.67	5.58	3.25667	5.07333
ENSG00000107201	DDX58	DExD/H-box helicase 58 [Source:HGNC Symbol;Acc:HGNC:19102]	2.22451	1.15349	3.01198e-41	9.95571e-40	yes	up	2.6	3.1	2.67	1.4	1.02	1.06	2.79	1.16
ENSG00000107295	SH3GL2	SH3 domain containing GRB2 like 2, endophilin A1 [Source:HGNC Symbol;Acc:HGNC:10831]	15.1672	3.92288	0.00653567	0.0393477	yes	up	0.05	0	0.09	0	0	0	0.0466667	0
ENSG00000107317	PTGDS	prostaglandin D2 synthase [Source:HGNC Symbol;Acc:HGNC:9592]	0.562687	-0.829595	1.05328e-06	9.75966e-06	yes	down	2.41	4.36	3.39	5.86	5.35	5.12	3.38667	5.44333
ENSG00000107362	ABHD17B	abhydrolase domain containing 17B, depalmitoylase [Source:HGNC Symbol;Acc:HGNC:24278]	1.5267	0.610416	2.02857e-13	2.78697e-12	yes	up	3.71	4.15	4.15	2.84	1.79	2.73	4.00333	2.45333
ENSG00000107821	KAZALD1	Kazal type serine peptidase inhibitor domain 1 [Source:HGNC Symbol;Acc:HGNC:25460]	0.353273	-1.50114	2.97572e-13	4.06064e-12	yes	down	0.41	0.42	0.57	2.14	2.1	1.03	0.466667	1.75667
ENSG00000107831	FGF8	fibroblast growth factor 8 [Source:HGNC Symbol;Acc:HGNC:3686]	0.135421	-2.88447	0.0214479	0.11522	yes	down	0.11	0	0	0.26	0.23	0.21	0.0366667	0.233333
ENSG00000107864	CPEB3	cytoplasmic polyadenylation element binding protein 3 [Source:HGNC Symbol;Acc:HGNC:21746]	1.80453	0.851625	7.91166e-06	6.80781e-05	yes	up	0.32	0.19	0.35	0.18	0.13	0.14	0.286667	0.15
ENSG00000107954	NEURL1	neuralized E3 ubiquitin protein ligase 1 [Source:HGNC Symbol;Acc:HGNC:7761]	0.284385	-1.81408	0.0374106	0.187991	yes	down	0.08	0	0.11	0.02	0.04	0.03	0.0633333	0.03
ENSG00000108055	SMC3	structural maintenance of chromosomes 3 [Source:HGNC Symbol;Acc:HGNC:2468]	1.70053	0.765985	6.3193e-47	2.38698e-45	yes	up	4.87	5.07	5.7	3.48	2.14	2.72	5.21333	2.78
ENSG00000108061	SHOC2	SHOC2 leucine rich repeat scaffold protein [Source:HGNC Symbol;Acc:HGNC:15454]	1.57478	0.65515	3.94765e-23	7.90072e-22	yes	up	4.35	4.39	5.78	2.99	2.1	3.38	4.84	2.82333
ENSG00000108064	TFAM	transcription factor A, mitochondrial [Source:HGNC Symbol;Acc:HGNC:11741]	1.54197	0.624777	1.50337e-51	6.24691e-50	yes	up	13.65	14.91	16.25	9.14	6.18	8.11	14.9367	7.81
ENSG00000108342	CSF3	colony stimulating factor 3 [Source:HGNC Symbol;Acc:HGNC:2438]	3.16394	1.66172	4.38616e-22	8.50945e-21	yes	up	2.89	2.94	3.37	0.85	0.85	0.8	3.06667	0.833333
ENSG00000108370	RGS9	regulator of G protein signaling 9 [Source:HGNC Symbol;Acc:HGNC:10004]	0.650983	-0.619308	0.000135022	0.00102771	yes	down	1.64	0.68	1.16	1.5	1.12	2.08	1.16	1.56667
ENSG00000108515	ENO3	enolase 3 [Source:HGNC Symbol;Acc:HGNC:3354]	0.533222	-0.907191	3.8066e-06	3.36555e-05	yes	down	1.37	2.12	3.07	2.81	2.5	2.8	2.18667	2.70333
ENSG00000108588	CCDC47	coiled-coil domain containing 47 [Source:HGNC Symbol;Acc:HGNC:24856]	1.50175	0.586645	1.02321e-120	1.03648e-118	yes	up	41.19	43.71	51.66	29.88	19.57	30.64	45.52	26.6967
ENSG00000108823	SGCA	sarcoglycan alpha [Source:HGNC Symbol;Acc:HGNC:10805]	1.56284	0.644168	0.0295137	0.152854	yes	up	3.98	4.85	2.42	2.42	1.68	1.97	3.75	2.02333
ENSG00000108846	ABCC3	ATP binding cassette subfamily C member 3 [Source:HGNC Symbol;Acc:HGNC:54]	0.482918	-1.05015	2.71006e-78	1.76641e-76	yes	down	5.39	5.24	4.07	8.8	10	8.2	4.9	9
ENSG00000109084	TMEM97	transmembrane protein 97 [Source:HGNC Symbol;Acc:HGNC:28106]	1.61328	0.689992	2.172e-91	1.66289e-89	yes	up	36.93	27.96	50.27	19.77	14.46	19.01	38.3867	17.7467
ENSG00000109099	PMP22	peripheral myelin protein 22 [Source:HGNC Symbol;Acc:HGNC:9118]	1.51619	0.600448	1.97473e-276	5.0334e-274	yes	up	162.91	165.76	170.86	100.21	91.89	102.92	166.51	98.34
ENSG00000109265	CRACD	capping protein inhibiting regulator of actin dynamics [Source:HGNC Symbol;Acc:HGNC:29219]	3.08084	1.62332	1.24182e-18	2.12284e-17	yes	up	0.34	0.44	0.62	0.11	0.1	0.19	0.466667	0.133333
ENSG00000109381	ELF2	E74 like ETS transcription factor 2 [Source:HGNC Symbol;Acc:HGNC:3317]	1.55638	0.638194	1.46083e-28	3.46045e-27	yes	up	9.9	9.17	10.42	6.52	4.79	5.55	9.83	5.62
ENSG00000109452	INPP4B	inositol polyphosphate-4-phosphatase type II B [Source:HGNC Symbol;Acc:HGNC:6075]	1.59264	0.671422	2.32459e-15	3.48288e-14	yes	up	1.82	2.64	2.58	1.53	0.87	1.33	2.34667	1.24333
ENSG00000109511	ANXA10	annexin A10 [Source:HGNC Symbol;Acc:HGNC:534]	11.3754	3.50785	0.0236279	0.125533	yes	up	0.12	0.3	0	0	0	0	0.14	0
ENSG00000109576	AADAT	aminoadipate aminotransferase [Source:HGNC Symbol;Acc:HGNC:17929]	3.68647	1.88224	0.000101392	0.000782372	yes	up	0.29	0.12	0.45	0.04	0.08	0.08	0.286667	0.0666667
ENSG00000109654	TRIM2	tripartite motif containing 2 [Source:HGNC Symbol;Acc:HGNC:15974]	1.50459	0.589374	1.18878e-15	1.80616e-14	yes	up	2.15	2.06	2.77	1.52	1.04	1.32	2.32667	1.29333
ENSG00000109674	NEIL3	nei like DNA glycosylase 3 [Source:HGNC Symbol;Acc:HGNC:24573]	1.61129	0.688213	4.93342e-15	7.27518e-14	yes	up	4.96	4.33	4.7	2.92	2.44	2.5	4.66333	2.62
ENSG00000109689	STIM2	stromal interaction molecule 2 [Source:HGNC Symbol;Acc:HGNC:19205]	1.90508	0.929853	7.47503e-55	3.31476e-53	yes	up	5.5	6.71	7.22	5.18	4.23	5.33	6.47667	4.91333
ENSG00000109805	NCAPG	non-SMC condensin I complex subunit G [Source:HGNC Symbol;Acc:HGNC:24304]	2.35592	1.23629	7.3359e-151	9.33029e-149	yes	up	9.12	10.54	10.62	4.05	3.01	3.82	10.0933	3.62667
ENSG00000109819	PPARGC1A	PPARG coactivator 1 alpha [Source:HGNC Symbol;Acc:HGNC:9237]	2.84385	1.50785	0.00593221	0.035998	yes	up	0.19	0.04	0.11	0.03	0.01	0.02	0.113333	0.02
ENSG00000109881	CCDC34	coiled-coil domain containing 34 [Source:HGNC Symbol;Acc:HGNC:25079]	1.58537	0.664815	4.71893e-12	6.07579e-11	yes	up	6.98	9.05	8.06	4.38	2.57	4.17	8.03	3.70667
ENSG00000109944	JHY	junctional cadherin complex regulator [Source:HGNC Symbol;Acc:HGNC:26288]	0.663098	-0.592705	0.000153131	0.00115823	yes	down	0.95	1.04	0.77	1.56	0.9	1.28	0.92	1.24667
ENSG00000109956	B3GAT1	beta-1,3-glucuronyltransferase 1 [Source:HGNC Symbol;Acc:HGNC:921]	9.4795	3.24481	0.0454841	0.223353	yes	up	0.01	0	0.04	0	0	0	0.0166667	0
ENSG00000110042	DTX4	deltex E3 ubiquitin ligase 4 [Source:HGNC Symbol;Acc:HGNC:29151]	4.17098	2.06039	3.72902e-06	3.29929e-05	yes	up	0.06	0.21	0.39	0.02	0.04	0.03	0.22	0.03
ENSG00000110080	ST3GAL4	ST3 beta-galactoside alpha-2,3-sialyltransferase 4 [Source:HGNC Symbol;Acc:HGNC:10864]	0.537924	-0.894526	4.01726e-223	7.79859e-221	yes	down	43.9	42.65	36.24	65.97	74.75	67.85	40.93	69.5233
ENSG00000110169	HPX	hemopexin [Source:HGNC Symbol;Acc:HGNC:5171]	0.284385	-1.81408	0.0374106	0.187991	yes	down	0.09	0	0	0.25	0	0.23	0.03	0.16
ENSG00000110172	CHORDC1	cysteine and histidine rich domain containing 1 [Source:HGNC Symbol;Acc:HGNC:14525]	1.62621	0.701514	2.07578e-32	5.51749e-31	yes	up	14.56	12.88	16.87	8.62	4.8	8.35	14.77	7.25667
ENSG00000110375	UPK2	uroplakin 2 [Source:HGNC Symbol;Acc:HGNC:12579]	0.135421	-2.88447	0.0214479	0.11522	yes	down	0	0.07	0	0.42	0	0	0.0233333	0.14
ENSG00000110395	CBL	Cbl proto-oncogene [Source:HGNC Symbol;Acc:HGNC:1541]	1.55153	0.633691	4.96883e-132	5.53393e-130	yes	up	10.96	10.74	10.34	6.46	5.33	6.86	10.68	6.21667
ENSG00000110422	HIPK3	homeodomain interacting protein kinase 3 [Source:HGNC Symbol;Acc:HGNC:4915]	1.60555	0.683071	1.0861e-36	3.24295e-35	yes	up	3.61	3.2	3.83	2.01	1.9	2.05	3.54667	1.98667
ENSG00000110446	SLC15A3	solute carrier family 15 member 3 [Source:HGNC Symbol;Acc:HGNC:18068]	1.973	0.980392	0.001568	0.0104817	yes	up	1.11	1.41	0.35	0.16	0.47	0.26	0.956667	0.296667
ENSG00000110628	SLC22A18	solute carrier family 22 member 18 [Source:HGNC Symbol;Acc:HGNC:10964]	0.614165	-0.703302	1.69287e-16	2.65702e-15	yes	down	4.89	5.92	5.16	7.55	6.48	7.71	5.32333	7.24667
ENSG00000110723	EXPH5	exophilin 5 [Source:HGNC Symbol;Acc:HGNC:30578]	8.53155	3.09281	0.00863841	0.050674	yes	up	0.01	0.01	0.07	0	0	0	0.03	0
ENSG00000110881	ASIC1	acid sensing ion channel subunit 1 [Source:HGNC Symbol;Acc:HGNC:100]	0.62828	-0.670521	6.7787e-66	3.6422e-64	yes	down	9.8	9.59	8.46	11.49	14.11	13.29	9.28333	12.9633
ENSG00000110888	CAPRIN2	caprin family member 2 [Source:HGNC Symbol;Acc:HGNC:21259]	0.656159	-0.607882	1.16747e-63	6.01509e-62	yes	down	14.45	14.1	14.44	25.56	14.8	21.01	14.33	20.4567
ENSG00000110900	TSPAN11	tetraspanin 11 [Source:HGNC Symbol;Acc:HGNC:30795]	3.50742	1.81041	9.92659e-05	0.000767197	yes	up	0.15	0.09	0.09	0.05	0.02	0.02	0.11	0.03
ENSG00000111087	GLI1	GLI family zinc finger 1 [Source:HGNC Symbol;Acc:HGNC:4317]	0.600814	-0.73501	0.000127613	0.000973797	yes	down	1.58	2.18	1.74	0.78	0.84	3.53	1.83333	1.71667
ENSG00000111206	FOXM1	forkhead box M1 [Source:HGNC Symbol;Acc:HGNC:3818]	1.96036	0.971121	0	0	yes	up	83.72	80.85	88.89	39.49	42.13	40.22	84.4867	40.6133
ENSG00000111247	RAD51AP1	RAD51 associated protein 1 [Source:HGNC Symbol;Acc:HGNC:16956]	1.80296	0.850371	2.05868e-28	4.85649e-27	yes	up	10.22	10.94	12.09	5.81	6.29	7.34	11.0833	6.48
ENSG00000111331	OAS3	2'-5'-oligoadenylate synthetase 3 [Source:HGNC Symbol;Acc:HGNC:8088]	2.38379	1.25326	1.74246e-68	9.78135e-67	yes	up	3.07	3.44	2.73	1.33	1.79	1.4	3.08	1.50667
ENSG00000111335	OAS2	2'-5'-oligoadenylate synthetase 2 [Source:HGNC Symbol;Acc:HGNC:8087]	8.21557	3.03836	4.2578e-23	8.49975e-22	yes	up	0.51	0.58	0.41	0.07	0.02	0.08	0.5	0.0566667
ENSG00000111554	MDM1	Mdm1 nuclear protein [Source:HGNC Symbol;Acc:HGNC:29917]	1.51397	0.59834	9.08973e-10	1.02824e-08	yes	up	4.12	3.98	3.41	1.93	2	2.63	3.83667	2.18667
ENSG00000111581	NUP107	nucleoporin 107 [Source:HGNC Symbol;Acc:HGNC:29914]	1.50749	0.59215	1.90638e-39	6.06472e-38	yes	up	15.01	17.36	19.46	11.4	10.15	11.4	17.2767	10.9833
ENSG00000111602	TIMELESS	timeless circadian regulator [Source:HGNC Symbol;Acc:HGNC:11813]	2.06325	1.04492	4.88334e-228	9.97395e-226	yes	up	17.6	17.65	17.5	7.63	7.8	7.17	17.5833	7.53333
ENSG00000111664	GNB3	G protein subunit beta 3 [Source:HGNC Symbol;Acc:HGNC:4400]	0.479885	-1.05924	3.20171e-13	4.36427e-12	yes	down	1.56	1.42	1.8	2.72	2.7	4.26	1.59333	3.22667
ENSG00000111665	CDCA3	cell division cycle associated 3 [Source:HGNC Symbol;Acc:HGNC:14624]	1.83855	0.878568	2.63534e-142	3.16559e-140	yes	up	73.85	73.59	75.21	38.3	39.44	33.56	74.2167	37.1
ENSG00000111780	-	novel protein	10.0862	3.33431	0.0368482	0.185522	yes	up	0	0.68	0.19	0	0	0	0.29	0
ENSG00000111816	FRK	fyn related Src family tyrosine kinase [Source:HGNC Symbol;Acc:HGNC:3955]	0.401755	-1.31561	0.0205224	0.110675	yes	down	0.01	0.01	0	0.01	0.02	0.03	0.00666667	0.02
ENSG00000111897	SERINC1	serine incorporator 1 [Source:HGNC Symbol;Acc:HGNC:13464]	1.58592	0.665318	1.86075e-208	3.2959e-206	yes	up	53.63	54.66	58.54	35.48	25.51	33.24	55.61	31.41
ENSG00000111912	NCOA7	nuclear receptor coactivator 7 [Source:HGNC Symbol;Acc:HGNC:21081]	1.71157	0.775318	3.64774e-113	3.49731e-111	yes	up	18.82	19.07	24.16	12.26	8.97	10.99	20.6833	10.74
ENSG00000112029	FBXO5	F-box protein 5 [Source:HGNC Symbol;Acc:HGNC:13584]	1.89239	0.920212	2.22449e-78	1.45445e-76	yes	up	17.87	18.09	19.46	9.33	6.64	10.13	18.4733	8.7
ENSG00000112118	MCM3	minichromosome maintenance complex component 3 [Source:HGNC Symbol;Acc:HGNC:6945]	1.61932	0.695384	1.17406e-302	3.28647e-300	yes	up	99.56	98.88	99.84	51.51	52.22	59.06	99.4267	54.2633
ENSG00000112137	PHACTR1	phosphatase and actin regulator 1 [Source:HGNC Symbol;Acc:HGNC:20990]	0.284101	-1.81552	0.0372121	0.187189	yes	down	0	0.01	0.03	0.02	0	0.18	0.0133333	0.0666667
ENSG00000112186	CAP2	cyclase associated actin cytoskeleton regulatory protein 2 [Source:HGNC Symbol;Acc:HGNC:20039]	1.57126	0.651922	1.82464e-39	5.80765e-38	yes	up	12.08	10.39	14.85	7.43	5.89	7.96	12.44	7.09333
ENSG00000112297	CRYBG1	crystallin beta-gamma domain containing 1 [Source:HGNC Symbol;Acc:HGNC:356]	1.50669	0.59138	1.4548e-34	4.07053e-33	yes	up	4.35	4.23	4.77	3.13	2.56	3.05	4.45	2.91333
ENSG00000112303	VNN2	vanin 2 [Source:HGNC Symbol;Acc:HGNC:12706]	2.08177	1.05781	6.54086e-06	5.66715e-05	yes	up	1.01	0.87	1.11	0.64	0.61	0.36	0.996667	0.536667
ENSG00000112312	GMNN	geminin DNA replication inhibitor [Source:HGNC Symbol;Acc:HGNC:17493]	1.77307	0.826248	6.6321e-54	2.88386e-52	yes	up	32.99	29.06	31.75	14.29	14.28	20.17	31.2667	16.2467
ENSG00000112343	TRIM38	tripartite motif containing 38 [Source:HGNC Symbol;Acc:HGNC:10059]	3.38418	1.75881	0.0177736	0.0973753	yes	up	0.03	0.01	0.01	0.01	0.01	0	0.0166667	0.00666667
ENSG00000112486	CCR6	C-C motif chemokine receptor 6 [Source:HGNC Symbol;Acc:HGNC:1607]	9.61222	3.26487	0.0434331	0.214305	yes	up	0	0.05	0.03	0	0	0	0.0266667	0
ENSG00000112530	PACRG	parkin coregulated [Source:HGNC Symbol;Acc:HGNC:19152]	5.6877	2.50785	0.00650685	0.0392081	yes	up	0.23	0.22	0.5	0.27	0	0	0.316667	0.09
ENSG00000112559	MDFI	MyoD family inhibitor [Source:HGNC Symbol;Acc:HGNC:6967]	0.118494	-3.07712	0.0111837	0.0641525	yes	down	0	0	0.15	0.09	0.12	0.17	0.05	0.126667
ENSG00000112619	PRPH2	peripherin 2 [Source:HGNC Symbol;Acc:HGNC:9942]	0.094795	-3.39904	0.0361513	0.183413	yes	down	0	0	0	0.08	0	0	0	0.0266667
ENSG00000112742	TTK	TTK protein kinase [Source:HGNC Symbol;Acc:HGNC:12401]	2.26951	1.18238	2.60631e-148	3.24252e-146	yes	up	14.52	15.52	17.57	7.68	4.23	6.66	15.87	6.19
ENSG00000112972	HMGCS1	3-hydroxy-3-methylglutaryl-CoA synthase 1 [Source:HGNC Symbol;Acc:HGNC:5007]	1.62373	0.699309	2.43249e-131	2.69003e-129	yes	up	33.92	33.75	38.39	19.47	15.29	21.86	35.3533	18.8733
ENSG00000112983	BRD8	bromodomain containing 8 [Source:HGNC Symbol;Acc:HGNC:19874]	1.82977	0.871664	2.61604e-167	3.75363e-165	yes	up	41.18	37.9	51.49	24.98	17.14	24.09	43.5233	22.07
ENSG00000112984	KIF20A	kinesin family member 20A [Source:HGNC Symbol;Acc:HGNC:9787]	2.00365	1.00263	0	0	yes	up	119.55	115.42	124.71	58.53	48.46	57.77	119.893	54.92
ENSG00000112992	NNT	nicotinamide nucleotide transhydrogenase [Source:HGNC Symbol;Acc:HGNC:7863]	1.87521	0.907049	2.28591e-89	1.70028e-87	yes	up	10.35	10.23	10.5	5.06	4.17	5.97	10.36	5.06667
ENSG00000113070	HBEGF	heparin binding EGF like growth factor [Source:HGNC Symbol;Acc:HGNC:3059]	0.630487	-0.665462	1.14592e-09	1.28976e-08	yes	down	1.95	2.01	1.66	2.65	2.51	2.8	1.87333	2.65333
ENSG00000113100	CDH9	cadherin 9 [Source:HGNC Symbol;Acc:HGNC:1768]	0.0677107	-3.88447	0.00919882	0.0536602	yes	down	0	0	0	0.07	0.02	0.02	0	0.0366667
ENSG00000113119	TMCO6	transmembrane and coiled-coil domains 6 [Source:HGNC Symbol;Acc:HGNC:28814]	0.58314	-0.778086	3.81504e-44	1.35073e-42	yes	down	14.44	19.56	13.68	22.13	23.73	29.25	15.8933	25.0367
ENSG00000113161	HMGCR	3-hydroxy-3-methylglutaryl-CoA reductase [Source:HGNC Symbol;Acc:HGNC:5006]	1.85401	0.890647	4.01183e-259	9.52856e-257	yes	up	28.09	29.21	31.39	17.51	11.74	15.4	29.5633	14.8833
ENSG00000113163	CERT1	ceramide transporter 1 [Source:HGNC Symbol;Acc:HGNC:2205]	1.52618	0.60993	6.86491e-47	2.5884e-45	yes	up	10.2	10.98	12.64	8.1	5.01	8.48	11.2733	7.19667
ENSG00000113231	PDE8B	phosphodiesterase 8B [Source:HGNC Symbol;Acc:HGNC:8794]	0.636979	-0.650682	0.00593032	0.03599	yes	down	0.19	0.28	0.16	0.41	0.29	0.38	0.21	0.36
ENSG00000113262	GRM6	glutamate metabotropic receptor 6 [Source:HGNC Symbol;Acc:HGNC:4598]	0.391448	-1.35311	0.0283516	0.147493	yes	down	0.02	0.01	0.02	0.04	0.05	0.04	0.0166667	0.0433333
ENSG00000113296	THBS4	thrombospondin 4 [Source:HGNC Symbol;Acc:HGNC:11788]	0.427245	-1.22686	3.29181e-05	0.000267817	yes	down	0.72	0.22	0.28	0.48	0.97	0.46	0.406667	0.636667
ENSG00000113318	MSH3	mutS homolog 3 [Source:HGNC Symbol;Acc:HGNC:7326]	1.51429	0.598645	1.24323e-13	1.72618e-12	yes	up	2.44	3.07	3.75	2.43	2.16	1.77	3.08667	2.12
ENSG00000113361	CDH6	cadherin 6 [Source:HGNC Symbol;Acc:HGNC:1765]	2.97508	1.57293	4.18608e-23	8.36455e-22	yes	up	1.08	1.25	1.05	0.75	0.49	0.53	1.12667	0.59
ENSG00000113368	LMNB1	lamin B1 [Source:HGNC Symbol;Acc:HGNC:6637]	1.78111	0.832777	0	0	yes	up	80.35	78.04	79.49	42.94	33.51	46.01	79.2933	40.82
ENSG00000113494	PRLR	prolactin receptor [Source:HGNC Symbol;Acc:HGNC:9446]	1.74563	0.803749	1.47109e-36	4.36958e-35	yes	up	1.71	3.3	2.2	1.92	1.29	1.28	2.40333	1.49667
ENSG00000113657	DPYSL3	dihydropyrimidinase like 3 [Source:HGNC Symbol;Acc:HGNC:3015]	1.8959	0.922884	0.0441084	0.217346	yes	up	0.25	0.09	0.12	0.06	0.09	0.01	0.153333	0.0533333
ENSG00000113721	PDGFRB	platelet derived growth factor receptor beta [Source:HGNC Symbol;Acc:HGNC:8804]	0.599279	-0.7387	0.00259699	0.0167513	yes	down	0.65	0.43	0.3	1.17	0.88	0.12	0.46	0.723333
ENSG00000113763	UNC5A	unc-5 netrin receptor A [Source:HGNC Symbol;Acc:HGNC:12567]	0.368647	-1.43969	0.018052	0.0987966	yes	down	0.04	0.01	0.02	0.07	0.1	0.1	0.0233333	0.09
ENSG00000113805	CNTN3	contactin 3 [Source:HGNC Symbol;Acc:HGNC:2173]	2.342	1.22774	1.08348e-05	9.20687e-05	yes	up	0.24	0.26	0.37	0.11	0.11	0.1	0.29	0.106667
ENSG00000113810	SMC4	structural maintenance of chromosomes 4 [Source:HGNC Symbol;Acc:HGNC:14013]	2.27254	1.1843	0	0	yes	up	30.37	34.26	36.05	18.44	13.45	15.26	33.56	15.7167
ENSG00000114268	PFKFB4	6-phosphofructo-2-kinase/fructose-2,6-biphosphatase 4 [Source:HGNC Symbol;Acc:HGNC:8875]	1.71395	0.777325	7.28791e-78	4.7404e-76	yes	up	16.21	18.72	17.54	9.23	11.03	8.13	17.49	9.46333
ENSG00000114346	ECT2	epithelial cell transforming 2 [Source:HGNC Symbol;Acc:HGNC:3155]	1.9826	0.987391	1.2264e-173	1.80938e-171	yes	up	20.36	18.76	22.95	12.97	6.57	9.79	20.69	9.77667
ENSG00000114405	C3orf14	chromosome 3 open reading frame 14 [Source:HGNC Symbol;Acc:HGNC:25024]	1.69601	0.762142	1.90468e-20	3.48596e-19	yes	up	19.38	16.55	16.58	8.62	7.41	10.5	17.5033	8.84333
ENSG00000114439	BBX	BBX high mobility group box domain containing [Source:HGNC Symbol;Acc:HGNC:14422]	1.62098	0.696868	9.94386e-96	8.03492e-94	yes	up	8.59	7.4	10.92	6.24	5.34	5.67	8.97	5.75
ENSG00000114450	GNB4	G protein subunit beta 4 [Source:HGNC Symbol;Acc:HGNC:20731]	1.66421	0.734838	7.20382e-84	5.04694e-82	yes	up	9.61	8.97	10.62	6.1	4.28	5.88	9.73333	5.42
ENSG00000114480	GBE1	1,4-alpha-glucan branching enzyme 1 [Source:HGNC Symbol;Acc:HGNC:4180]	1.81787	0.862245	2.69726e-254	6.33432e-252	yes	up	49.07	47.46	50.65	28.17	18.93	24.91	49.06	24.0033
ENSG00000114541	FRMD4B	FERM domain containing 4B [Source:HGNC Symbol;Acc:HGNC:24886]	3.21835	1.68632	0.043402	0.214202	yes	up	0.07	0.02	0.01	0.01	0.01	0.19	0.0333333	0.07
ENSG00000114656	CFAP92	cilia and flagella associated protein 92 (putative) [Source:HGNC Symbol;Acc:HGNC:29231]	0.609735	-0.713745	0.019035	0.103454	yes	down	0.13	0.19	0.18	0.41	0.14	0.27	0.166667	0.273333
ENSG00000114670	NEK11	NIMA related kinase 11 [Source:HGNC Symbol;Acc:HGNC:18593]	1.64131	0.714846	1.05103e-07	1.04741e-06	yes	up	2.4	2.53	2.38	1.4	1.03	1.15	2.43667	1.19333
ENSG00000114737	CISH	cytokine inducible SH2 containing protein [Source:HGNC Symbol;Acc:HGNC:1984]	0.52363	-0.933381	5.29864e-05	0.000422053	yes	down	0.39	0.46	0.42	0.83	0.91	0.51	0.423333	0.75
ENSG00000114742	WDR48	WD repeat domain 48 [Source:HGNC Symbol;Acc:HGNC:30914]	1.69719	0.763149	1.83416e-51	7.60128e-50	yes	up	8.11	9.45	11.08	5.57	3.8	5.1	9.54667	4.82333
ENSG00000114790	ARHGEF26	Rho guanine nucleotide exchange factor 26 [Source:HGNC Symbol;Acc:HGNC:24490]	3.49557	1.80553	9.29127e-07	8.63993e-06	yes	up	0.16	0.33	0.24	0.14	0.04	0.07	0.243333	0.0833333
ENSG00000114796	KLHL24	kelch like family member 24 [Source:HGNC Symbol;Acc:HGNC:25947]	1.93101	0.949358	1.68418e-53	7.28296e-52	yes	up	5.52	6.33	6.52	3.57	1.8	2.65	6.12333	2.67333
ENSG00000114841	DNAH1	dynein axonemal heavy chain 1 [Source:HGNC Symbol;Acc:HGNC:2940]	0.579027	-0.788297	2.89161e-16	4.49573e-15	yes	down	0.71	2.13	1.38	1.04	1.42	1.41	1.40667	1.29
ENSG00000115009	CCL20	C-C motif chemokine ligand 20 [Source:HGNC Symbol;Acc:HGNC:10619]	2.20259	1.1392	5.81087e-05	0.000459933	yes	up	1.67	2.21	2.03	0.87	0.97	0.52	1.97	0.786667
ENSG00000115129	TP53I3	tumor protein p53 inducible protein 3 [Source:HGNC Symbol;Acc:HGNC:19373]	1.69331	0.75985	1.18871e-11	1.49821e-10	yes	up	7.47	5.65	4.99	2.8	3.11	3.98	6.03667	3.29667
ENSG00000115163	CENPA	centromere protein A [Source:HGNC Symbol;Acc:HGNC:1851]	1.7144	0.777703	2.76119e-42	9.33341e-41	yes	up	31.4	32.12	35.37	16.54	17.44	19.88	32.9633	17.9533
ENSG00000115226	FNDC4	fibronectin type III domain containing 4 [Source:HGNC Symbol;Acc:HGNC:20239]	0.553548	-0.85322	1.42829e-09	1.59868e-08	yes	down	1.81	1.74	1.37	2.32	2.77	3.11	1.64	2.73333
ENSG00000115255	REEP6	receptor accessory protein 6 [Source:HGNC Symbol;Acc:HGNC:30078]	0.573436	-0.802295	5.56116e-22	1.07491e-20	yes	down	6.16	7.12	5.27	9.08	9.15	10.22	6.18333	9.48333
ENSG00000115257	PCSK4	proprotein convertase subtilisin/kexin type 4 [Source:HGNC Symbol;Acc:HGNC:8746]	0.613853	-0.704034	1.82814e-11	2.2821e-10	yes	down	3.3	3.61	2.48	4.15	3.71	4.88	3.13	4.24667
ENSG00000115271	GCA	grancalcin [Source:HGNC Symbol;Acc:HGNC:15990]	1.62506	0.700491	0.000100336	0.000774989	yes	up	2.56	2.12	4.49	1.7	1.42	1.81	3.05667	1.64333
ENSG00000115297	TLX2	T cell leukemia homeobox 2 [Source:HGNC Symbol;Acc:HGNC:5057]	0.640174	-0.643463	2.01449e-08	2.11052e-07	yes	down	2.22	2.23	1.57	2.27	2.1	3.76	2.00667	2.71
ENSG00000115306	SPTBN1	spectrin beta, non-erythrocytic 1 [Source:HGNC Symbol;Acc:HGNC:11275]	1.73043	0.791128	0	0	yes	up	38.56	39.4	40.95	21.31	18.64	22.3	39.6367	20.75
ENSG00000115325	DOK1	docking protein 1 [Source:HGNC Symbol;Acc:HGNC:2990]	0.381844	-1.38894	3.68799e-29	8.901e-28	yes	down	1.85	1.48	1.45	3.76	4.45	3.57	1.59333	3.92667
ENSG00000115461	IGFBP5	insulin like growth factor binding protein 5 [Source:HGNC Symbol;Acc:HGNC:5474]	1.84893	0.886693	0	0	yes	up	467.19	463.71	491.84	227.68	219.44	241.41	474.247	229.51
ENSG00000115548	KDM3A	lysine demethylase 3A [Source:HGNC Symbol;Acc:HGNC:20815]	1.58295	0.662619	2.14821e-54	9.44595e-53	yes	up	10.05	9.35	11.98	6.48	4.61	7.36	10.46	6.15
ENSG00000115602	IL1RL1	interleukin 1 receptor like 1 [Source:HGNC Symbol;Acc:HGNC:5998]	3.63381	1.86148	9.7271e-06	8.29821e-05	yes	up	0.13	0.51	0.19	0.12	0	0.03	0.276667	0.05
ENSG00000115604	IL18R1	interleukin 18 receptor 1 [Source:HGNC Symbol;Acc:HGNC:5988]	1.52725	0.61094	0.00419539	0.0262016	yes	up	0.77	0.38	0.41	0.51	0.13	0.42	0.52	0.353333
ENSG00000115808	STRN	striatin [Source:HGNC Symbol;Acc:HGNC:11424]	1.63475	0.709074	8.10892e-59	3.89023e-57	yes	up	3.12	2.77	2.88	1.98	1.35	1.92	2.92333	1.75
ENSG00000115841	RMDN2	regulator of microtubule dynamics 2 [Source:HGNC Symbol;Acc:HGNC:26567]	1.75546	0.811852	0.0158481	0.0878156	yes	up	0.48	0.69	0.64	0.38	0.15	0.41	0.603333	0.313333
ENSG00000115896	PLCL1	phospholipase C like 1 (inactive) [Source:HGNC Symbol;Acc:HGNC:9063]	2.10244	1.07206	9.43433e-18	1.55961e-16	yes	up	1.05	0.94	1.04	0.49	0.29	0.49	1.01	0.423333
ENSG00000115966	ATF2	activating transcription factor 2 [Source:HGNC Symbol;Acc:HGNC:784]	1.94507	0.959823	3.99934e-59	1.92752e-57	yes	up	8.06	7.98	9.74	4.23	3.1	5.25	8.59333	4.19333
ENSG00000116032	GRIN3B	glutamate ionotropic receptor NMDA type subunit 3B [Source:HGNC Symbol;Acc:HGNC:16768]	0.564004	-0.826223	1.69007e-11	2.11353e-10	yes	down	1.83	0.8	0.96	1.35	1.3	1.95	1.19667	1.53333
ENSG00000116039	ATP6V1B1	ATPase H+ transporting V1 subunit B1 [Source:HGNC Symbol;Acc:HGNC:853]	0.551082	-0.859661	0.0117877	0.0672052	yes	down	0.28	0.84	0	0.25	1.58	1.03	0.373333	0.953333
ENSG00000116127	ALMS1	ALMS1 centrosome and basal body associated protein [Source:HGNC Symbol;Acc:HGNC:428]	1.69076	0.757672	9.15545e-25	1.92384e-23	yes	up	2.58	2.23	3.61	2.4	1.3	1.66	2.80667	1.78667
ENSG00000116161	CACYBP	calcyclin binding protein [Source:HGNC Symbol;Acc:HGNC:30423]	1.53404	0.617333	2.99797e-148	3.72241e-146	yes	up	353.95	291.31	352.57	170.37	162.35	189.25	332.61	173.99
ENSG00000116183	PAPPA2	pappalysin 2 [Source:HGNC Symbol;Acc:HGNC:14615]	1.63658	0.710687	4.3698e-13	5.92175e-12	yes	up	0.84	1.3	0.89	0.47	0.46	0.64	1.01	0.523333
ENSG00000116266	STXBP3	syntaxin binding protein 3 [Source:HGNC Symbol;Acc:HGNC:11446]	1.52465	0.608478	1.21315e-27	2.79149e-26	yes	up	11.05	10.31	10.76	8	4.73	6.6	10.7067	6.44333
ENSG00000116641	DOCK7	dedicator of cytokinesis 7 [Source:HGNC Symbol;Acc:HGNC:19190]	1.56238	0.643749	3.985e-71	2.33743e-69	yes	up	39.48	13.95	27.26	25.89	20.11	16.51	26.8967	20.8367
ENSG00000116661	FBXO2	F-box protein 2 [Source:HGNC Symbol;Acc:HGNC:13581]	0.65491	-0.610632	4.37815e-46	1.62056e-44	yes	down	26.43	27.92	24.07	37.34	34.87	34.42	26.14	35.5433
ENSG00000116663	FBXO6	F-box protein 6 [Source:HGNC Symbol;Acc:HGNC:13585]	0.584862	-0.773833	6.26106e-28	1.45295e-26	yes	down	7.84	8.07	7.28	10.87	12.59	11.84	7.73	11.7667
ENSG00000116771	AGMAT	agmatinase [Source:HGNC Symbol;Acc:HGNC:18407]	1.62811	0.703201	0.000959284	0.00660408	yes	up	0.53	0.57	0.67	0.32	0.26	0.38	0.59	0.32
ENSG00000116819	TFAP2E	transcription factor AP-2 epsilon [Source:HGNC Symbol;Acc:HGNC:30774]	0.618229	-0.693788	0.000105276	0.000810851	yes	down	1.07	1.18	0.76	1.32	1.59	1.43	1.00333	1.44667
ENSG00000116830	TTF2	transcription termination factor 2 [Source:HGNC Symbol;Acc:HGNC:12398]	1.56972	0.650511	7.82727e-63	3.99019e-61	yes	up	9.51	9.48	6.68	6.07	6.18	7.77	8.55667	6.67333
ENSG00000116833	NR5A2	nuclear receptor subfamily 5 group A member 2 [Source:HGNC Symbol;Acc:HGNC:7984]	1.99569	0.996884	0.0102915	0.059333	yes	up	0.06	0.3	0.13	0.05	0.05	0.13	0.163333	0.0766667
ENSG00000116852	KIF21B	kinesin family member 21B [Source:HGNC Symbol;Acc:HGNC:29442]	0.552597	-0.855701	1.01377e-07	1.01124e-06	yes	down	0.22	0.24	0.18	0.32	0.31	0.45	0.213333	0.36
ENSG00000117009	KMO	kynurenine 3-monooxygenase [Source:HGNC Symbol;Acc:HGNC:6381]	3.58368	1.84144	1.44982e-27	3.32874e-26	yes	up	1.69	2.77	2.42	0.47	0.27	0.64	2.29333	0.46
ENSG00000117013	KCNQ4	potassium voltage-gated channel subfamily Q member 4 [Source:HGNC Symbol;Acc:HGNC:6298]	0.292071	-1.77561	1.13872e-18	1.95405e-17	yes	down	0.3	0.36	0.29	0.81	1.16	0.77	0.316667	0.913333
ENSG00000117069	ST6GALNAC5	ST6 N-acetylgalactosaminide alpha-2,6-sialyltransferase 5 [Source:HGNC Symbol;Acc:HGNC:19342]	0.389159	-1.36157	1.91453e-07	1.87632e-06	yes	down	0.57	0.3	0.11	0.32	0.23	1.1	0.326667	0.55
ENSG00000117115	PADI2	peptidyl arginine deiminase 2 [Source:HGNC Symbol;Acc:HGNC:18341]	0.469332	-1.09132	2.25731e-176	3.39425e-174	yes	down	7.02	6.82	6.95	11.68	12.8	13.75	6.93	12.7433
ENSG00000117139	KDM5B	lysine demethylase 5B [Source:HGNC Symbol;Acc:HGNC:18039]	1.5163	0.600555	1.78618e-123	1.86354e-121	yes	up	20.58	19.86	20.47	13.52	10.3	13.77	20.3033	12.53
ENSG00000117245	KIF17	kinesin family member 17 [Source:HGNC Symbol;Acc:HGNC:19167]	0.652745	-0.615409	6.08962e-15	8.94024e-14	yes	down	3.02	3.14	2.89	2.72	3.6	3.99	3.01667	3.43667
ENSG00000117266	CDK18	cyclin dependent kinase 18 [Source:HGNC Symbol;Acc:HGNC:8751]	0.358506	-1.47993	3.41345e-32	9.03477e-31	yes	down	0.84	1.25	1.24	2.12	3.39	2.88	1.11	2.79667
ENSG00000117281	CD160	CD160 molecule [Source:HGNC Symbol;Acc:HGNC:17013]	0.408588	-1.29128	0.00612477	0.0370482	yes	down	0.18	0.14	0.01	0.2	0.16	0.17	0.11	0.176667
ENSG00000117308	GALE	UDP-galactose-4-epimerase [Source:HGNC Symbol;Acc:HGNC:4116]	0.639185	-0.645695	2.07062e-65	1.10403e-63	yes	down	32.04	34.45	28.68	44.24	49.87	37.91	31.7233	44.0067
ENSG00000117360	PRPF3	pre-mRNA processing factor 3 [Source:HGNC Symbol;Acc:HGNC:17348]	1.54336	0.626078	3.47015e-77	2.23857e-75	yes	up	29	31.38	34.64	20.4	16.35	21.6	31.6733	19.45
ENSG00000117399	CDC20	cell division cycle 20 [Source:HGNC Symbol;Acc:HGNC:1723]	1.56614	0.647214	0	0	yes	up	244.88	240.95	219.59	133.14	141.95	129.01	235.14	134.7
ENSG00000117425	PTCH2	patched 2 [Source:HGNC Symbol;Acc:HGNC:9586]	0.500307	-0.999114	0.000396693	0.00286169	yes	down	0.12	0.16	0.11	0.09	0.36	0.25	0.13	0.233333
ENSG00000117525	F3	coagulation factor III, tissue factor [Source:HGNC Symbol;Acc:HGNC:3541]	0.280874	-1.832	0.000575453	0.00407207	yes	down	0	0.06	0.13	0.47	0.13	0.36	0.0633333	0.32
ENSG00000117593	DARS2	aspartyl-tRNA synthetase 2, mitochondrial [Source:HGNC Symbol;Acc:HGNC:25538]	1.77562	0.82832	1.17413e-135	1.34591e-133	yes	up	24.51	22.95	24.42	12.62	10.66	13.32	23.96	12.2
ENSG00000117595	IRF6	interferon regulatory factor 6 [Source:HGNC Symbol;Acc:HGNC:6121]	2.72167	1.44449	0.00568761	0.0346613	yes	up	0.07	0.34	0.09	0.02	0	0.07	0.166667	0.03
ENSG00000117643	MAN1C1	mannosidase alpha class 1C member 1 [Source:HGNC Symbol;Acc:HGNC:19080]	0.521233	-0.940001	1.60524e-20	2.94394e-19	yes	down	3.42	1.23	1.96	3.98	3.15	3.55	2.20333	3.56
ENSG00000117650	NEK2	NIMA related kinase 2 [Source:HGNC Symbol;Acc:HGNC:7745]	2.00885	1.00637	3.62929e-71	2.13278e-69	yes	up	16.07	17.46	16.94	8.47	5.04	8.08	16.8233	7.19667
ENSG00000117724	CENPF	centromere protein F [Source:HGNC Symbol;Acc:HGNC:1857]	3.50429	1.80912	0	0	yes	up	13.34	14.81	16.28	5.13	3.38	5.69	14.81	4.73333
ENSG00000117877	POLR1G	RNA polymerase I subunit G [Source:HGNC Symbol;Acc:HGNC:24219]	0.666276	-0.585808	3.38268e-61	1.67804e-59	yes	down	16.68	14.69	18.18	21.33	22.12	22.18	16.5167	21.8767
ENSG00000117983	MUC5B	mucin 5B, oligomeric mucus/gel-forming [Source:HGNC Symbol;Acc:HGNC:7516]	0.144603	-2.78983	5.20043e-11	6.32434e-10	yes	down	0	0.01	0.01	0.05	0.05	0.03	0.00666667	0.0433333
ENSG00000118007	STAG1	stromal antigen 1 [Source:HGNC Symbol;Acc:HGNC:11354]	2.08661	1.06116	5.9691e-78	3.88661e-76	yes	up	4.64	4.46	5.44	2.63	1.44	2.09	4.84667	2.05333
ENSG00000118137	APOA1	apolipoprotein A1 [Source:HGNC Symbol;Acc:HGNC:600]	0.473975	-1.07712	0.015018	0.0836372	yes	down	0.36	0.07	0.52	0.66	0.74	0.47	0.316667	0.623333
ENSG00000118193	KIF14	kinesin family member 14 [Source:HGNC Symbol;Acc:HGNC:19181]	2.53073	1.33956	2.61903e-120	2.64021e-118	yes	up	3.97	4.12	4.45	1.68	1.12	1.67	4.18	1.49
ENSG00000118260	CREB1	cAMP responsive element binding protein 1 [Source:HGNC Symbol;Acc:HGNC:2345]	1.62444	0.69994	4.14607e-31	1.06241e-29	yes	up	7.07	7.04	6.55	6.56	3.33	4.84	6.88667	4.91
ENSG00000118298	CA14	carbonic anhydrase 14 [Source:HGNC Symbol;Acc:HGNC:1372]	0.443721	-1.17227	0.00111915	0.00764177	yes	down	0.2	0.45	0.17	0.45	0.19	0.83	0.273333	0.49
ENSG00000118412	CASP8AP2	caspase 8 associated protein 2 [Source:HGNC Symbol;Acc:HGNC:1510]	1.60021	0.678261	8.93002e-19	1.53872e-17	yes	up	3.03	2.92	2.96	1.74	1.11	1.73	2.97	1.52667
ENSG00000118482	PHF3	PHD finger protein 3 [Source:HGNC Symbol;Acc:HGNC:8921]	1.52893	0.612523	4.57922e-37	1.38044e-35	yes	up	3.97	4.36	5.15	3.23	1.85	3.13	4.49333	2.73667
ENSG00000118640	VAMP8	vesicle associated membrane protein 8 [Source:HGNC Symbol;Acc:HGNC:12647]	0.0861773	-3.53655	0.00159238	0.0106288	yes	down	0.1	0	0	0.11	0.3	0.65	0.0333333	0.353333
ENSG00000118946	PCDH17	protocadherin 17 [Source:HGNC Symbol;Acc:HGNC:14267]	1.64334	0.716634	0.0121965	0.0692963	yes	up	0.11	0.15	0.21	0.06	0.06	0.2	0.156667	0.106667
ENSG00000119139	TJP2	tight junction protein 2 [Source:HGNC Symbol;Acc:HGNC:11828]	1.76611	0.820572	1.06922e-224	2.11494e-222	yes	up	31.54	32.72	31.3	16.82	13.85	17.57	31.8533	16.08
ENSG00000119397	CNTRL	centriolin [Source:HGNC Symbol;Acc:HGNC:1858]	1.75238	0.809315	1.01472e-26	2.25783e-25	yes	up	2.89	3.24	4.07	1.63	1.28	2.05	3.4	1.65333
ENSG00000119457	SLC46A2	solute carrier family 46 member 2 [Source:HGNC Symbol;Acc:HGNC:16055]	0.474855	-1.07444	0.0214769	0.115178	yes	down	0.03	0.12	0.15	0.21	0.14	0.22	0.1	0.19
ENSG00000119508	NR4A3	nuclear receptor subfamily 4 group A member 3 [Source:HGNC Symbol;Acc:HGNC:7982]	1.57676	0.656961	1.93502e-10	2.27043e-09	yes	up	1.26	1.28	1.43	0.76	0.55	0.96	1.32333	0.756667
ENSG00000119509	INVS	inversin [Source:HGNC Symbol;Acc:HGNC:17870]	1.60682	0.684211	7.94058e-18	1.31789e-16	yes	up	3.52	3.32	4.13	2.02	1.52	2.2	3.65667	1.91333
ENSG00000119514	GALNT12	polypeptide N-acetylgalactosaminyltransferase 12 [Source:HGNC Symbol;Acc:HGNC:19877]	0.652285	-0.616426	3.22355e-18	5.42912e-17	yes	down	3.58	5.31	5.81	5.78	5.39	6.53	4.9	5.9
ENSG00000119535	CSF3R	colony stimulating factor 3 receptor [Source:HGNC Symbol;Acc:HGNC:2439]	0.0526639	-4.24704	0.00242667	0.0157515	yes	down	0	0	0	0.02	0.32	0.04	0	0.126667
ENSG00000119541	VPS4B	vacuolar protein sorting 4 homolog B [Source:HGNC Symbol;Acc:HGNC:10895]	1.56607	0.647149	7.40308e-45	2.66626e-43	yes	up	10.92	12.85	13.91	7.64	5.77	8.69	12.56	7.36667
ENSG00000119630	PGF	placental growth factor [Source:HGNC Symbol;Acc:HGNC:8893]	2.0838	1.05921	2.49498e-235	5.30315e-233	yes	up	59.88	56.35	49.01	23.42	24.66	23.65	55.08	23.91
ENSG00000119771	KLHL29	kelch like family member 29 [Source:HGNC Symbol;Acc:HGNC:29404]	0.565941	-0.821278	0.00377044	0.0237272	yes	down	0.1	0.14	0.11	0.18	0.17	0.2	0.116667	0.183333
ENSG00000119906	SLF2	SMC5-SMC6 complex localization factor 2 [Source:HGNC Symbol;Acc:HGNC:17814]	1.76698	0.821285	4.6923e-50	1.89332e-48	yes	up	4.87	5.63	5.2	3.93	2.93	3.95	5.23333	3.60333
ENSG00000119917	IFIT3	interferon induced protein with tetratricopeptide repeats 3 [Source:HGNC Symbol;Acc:HGNC:5411]	2.06782	1.04811	8.59558e-22	1.65075e-20	yes	up	5.99	3.21	3.55	1.55	1.23	1.5	4.25	1.42667
ENSG00000119938	PPP1R3C	protein phosphatase 1 regulatory subunit 3C [Source:HGNC Symbol;Acc:HGNC:9293]	1.82585	0.868571	5.16435e-159	6.94893e-157	yes	up	33.76	30.92	35.45	17.49	13.62	18.07	33.3767	16.3933
ENSG00000119943	PYROXD2	pyridine nucleotide-disulphide oxidoreductase domain 2 [Source:HGNC Symbol;Acc:HGNC:23517]	0.0812994	-3.62061	0.0203867	0.10999	yes	down	0	0	0	0.25	0	0	0	0.0833333
ENSG00000120049	KCNIP2	potassium voltage-gated channel interacting protein 2 [Source:HGNC Symbol;Acc:HGNC:15522]	0.473975	-1.07712	3.82864e-05	0.000309245	yes	down	0.46	0.33	0.83	0.82	1.14	1.13	0.54	1.03
ENSG00000120156	TEK	TEK receptor tyrosine kinase [Source:HGNC Symbol;Acc:HGNC:11724]	4.21991	2.07721	1.79116e-16	2.80849e-15	yes	up	0.45	0.33	0.56	0.11	0.09	0.09	0.446667	0.0966667
ENSG00000120162	MOB3B	MOB kinase activator 3B [Source:HGNC Symbol;Acc:HGNC:23825]	1.8959	0.922884	0.0136828	0.0768295	yes	up	0.07	0.1	0.1	0.03	0.04	0.05	0.09	0.04
ENSG00000120215	MLANA	melan-A [Source:HGNC Symbol;Acc:HGNC:7124]	1.89709	0.923785	0.0312018	0.160985	yes	up	0.13	0.22	0.33	0.38	0.08	0.16	0.226667	0.206667
ENSG00000120217	CD274	CD274 molecule [Source:HGNC Symbol;Acc:HGNC:17635]	1.53311	0.616457	0.00216137	0.0141495	yes	up	2.05	0.76	3.18	0.93	0.52	0.74	1.99667	0.73
ENSG00000120279	MYCT1	MYC target 1 [Source:HGNC Symbol;Acc:HGNC:23172]	3.06767	1.61714	1.84458e-19	3.2553e-18	yes	up	1.28	1.4	1.44	0.51	0.22	0.35	1.37333	0.36
ENSG00000120334	CENPL	centromere protein L [Source:HGNC Symbol;Acc:HGNC:17879]	1.92193	0.942559	5.80169e-49	2.29227e-47	yes	up	11.47	9.96	13.31	6.56	4.15	5.34	11.58	5.35
ENSG00000120533	ENY2	ENY2 transcription and export complex 2 subunit [Source:HGNC Symbol;Acc:HGNC:24449]	1.50653	0.591231	3.25904e-70	1.87823e-68	yes	up	130.19	116.11	116.97	76.86	56.58	77.27	121.09	70.2367
ENSG00000120539	MASTL	microtubule associated serine/threonine kinase like [Source:HGNC Symbol;Acc:HGNC:19042]	1.72518	0.786744	4.53588e-64	2.35246e-62	yes	up	9.33	11.14	12.76	5.8	4.67	6.33	11.0767	5.6
ENSG00000120594	PLXDC2	plexin domain containing 2 [Source:HGNC Symbol;Acc:HGNC:21013]	1.81783	0.862221	4.52404e-06	3.97465e-05	yes	up	0.62	0.45	0.57	0.19	0.34	0.17	0.546667	0.233333
ENSG00000120647	CCDC77	coiled-coil domain containing 77 [Source:HGNC Symbol;Acc:HGNC:28203]	2.39869	1.26225	3.8225e-65	2.02606e-63	yes	up	8.88	9.3	10.25	7.47	2.66	4.25	9.47667	4.79333
ENSG00000120690	ELF1	E74 like ETS transcription factor 1 [Source:HGNC Symbol;Acc:HGNC:3316]	1.5123	0.596743	5.51359e-25	1.16757e-23	yes	up	9.28	8.45	10.48	6.25	4.91	5.21	9.40333	5.45667
ENSG00000120694	HSPH1	heat shock protein family H (Hsp110) member 1 [Source:HGNC Symbol;Acc:HGNC:16969]	1.95516	0.967287	0	0	yes	up	39.04	38.86	43.65	23.98	16.48	19.54	40.5167	20
ENSG00000120697	ALG5	ALG5 dolichyl-phosphate beta-glucosyltransferase [Source:HGNC Symbol;Acc:HGNC:20266]	1.58095	0.660795	4.99749e-45	1.81236e-43	yes	up	43.06	42.46	42.47	27.78	21.13	23.27	42.6633	24.06
ENSG00000120738	EGR1	early growth response 1 [Source:HGNC Symbol;Acc:HGNC:3238]	0.581571	-0.781973	9.07019e-122	9.32341e-120	yes	down	13.74	13.23	15.2	20.17	20.3	24.31	14.0567	21.5933
ENSG00000120756	PLS1	plastin 1 [Source:HGNC Symbol;Acc:HGNC:9090]	2.22132	1.15142	6.26497e-16	9.62117e-15	yes	up	1.58	0.84	1.95	0.6	0.42	0.51	1.45667	0.51
ENSG00000120802	TMPO	thymopoietin [Source:HGNC Symbol;Acc:HGNC:11875]	1.76385	0.818727	2.68161e-266	6.44234e-264	yes	up	49.41	46.92	50.92	26.36	19.61	29.3	49.0833	25.09
ENSG00000120820	GLT8D2	glycosyltransferase 8 domain containing 2 [Source:HGNC Symbol;Acc:HGNC:24890]	2.13289	1.09281	0.023036	0.122836	yes	up	0.3	0.37	0.19	0.47	0.03	0.08	0.286667	0.193333
ENSG00000120833	SOCS2	suppressor of cytokine signaling 2 [Source:HGNC Symbol;Acc:HGNC:19382]	0.600371	-0.736075	5.30012e-24	1.08998e-22	yes	down	7.95	4.47	7.76	8.89	7.52	12.47	6.72667	9.62667
ENSG00000120868	APAF1	apoptotic peptidase activating factor 1 [Source:HGNC Symbol;Acc:HGNC:576]	1.54224	0.62503	4.26618e-22	8.27924e-21	yes	up	3.16	3.27	3.26	2.35	2.23	1.81	3.23	2.13
ENSG00000120915	EPHX2	epoxide hydrolase 2 [Source:HGNC Symbol;Acc:HGNC:3402]	0.659793	-0.599914	7.18546e-26	1.559e-24	yes	down	6.23	7.25	6.24	9.3	10.26	9.1	6.57333	9.55333
ENSG00000121152	NCAPH	non-SMC condensin I complex subunit H [Source:HGNC Symbol;Acc:HGNC:1112]	2.34607	1.23025	5.42431e-225	1.08319e-222	yes	up	31.73	37.67	33.15	12.74	10.73	12.3	34.1833	11.9233
ENSG00000121211	MND1	meiotic nuclear divisions 1 [Source:HGNC Symbol;Acc:HGNC:24839]	1.57698	0.657169	3.21143e-13	4.37658e-12	yes	up	17.8	16.89	14.02	8.31	8.52	10.21	16.2367	9.01333
ENSG00000121236	TRIM6	tripartite motif containing 6 [Source:HGNC Symbol;Acc:HGNC:16277]	4.81796	2.26842	0.000839764	0.00581831	yes	up	0.18	0.03	0.17	0.09	0.04	0.02	0.126667	0.05
ENSG00000121289	CEP89	centrosomal protein 89 [Source:HGNC Symbol;Acc:HGNC:25907]	1.54943	0.631739	6.55599e-94	5.21675e-92	yes	up	20.78	21.29	24.92	13.48	12.37	14.29	22.33	13.38
ENSG00000121297	TSHZ3	teashirt zinc finger homeobox 3 [Source:HGNC Symbol;Acc:HGNC:30700]	2.79396	1.48231	3.32271e-05	0.00027012	yes	up	0.13	0.15	0.2	0.09	0.03	0.04	0.16	0.0533333
ENSG00000121621	KIF18A	kinesin family member 18A [Source:HGNC Symbol;Acc:HGNC:29441]	1.67062	0.74038	5.17992e-14	7.32513e-13	yes	up	2.57	2.59	2.32	1.55	1.05	1.42	2.49333	1.34
ENSG00000121753	ADGRB2	adhesion G protein-coupled receptor B2 [Source:HGNC Symbol;Acc:HGNC:944]	0.618243	-0.693754	1.11956e-173	1.65565e-171	yes	down	19.36	19.64	20.25	29.64	30.83	29.38	19.75	29.95
ENSG00000121900	TMEM54	transmembrane protein 54 [Source:HGNC Symbol;Acc:HGNC:24143]	0.597326	-0.743409	7.26858e-26	1.57648e-24	yes	down	11.7	10.26	14.43	17.23	19.19	18.68	12.13	18.3667
ENSG00000121904	CSMD2	CUB and Sushi multiple domains 2 [Source:HGNC Symbol;Acc:HGNC:19290]	6.87264	2.78086	7.68201e-06	6.61746e-05	yes	up	0.06	0.1	0.04	0.01	0	0.01	0.0666667	0.00666667
ENSG00000121989	ACVR2A	activin A receptor type 2A [Source:HGNC Symbol;Acc:HGNC:173]	1.61973	0.695757	0.0298402	0.154366	yes	up	0.27	0.37	0.41	0.14	0.18	0.15	0.35	0.156667
ENSG00000122035	RASL11A	RAS like family 11 member A [Source:HGNC Symbol;Acc:HGNC:23802]	1.56675	0.647776	0.00224945	0.0146802	yes	up	0.75	1.67	0.83	1.63	0.98	1.04	1.08333	1.21667
ENSG00000122378	PRXL2A	peroxiredoxin like 2A [Source:HGNC Symbol;Acc:HGNC:28651]	1.55032	0.632567	1.75481e-13	2.41881e-12	yes	up	4.67	5.07	5.35	2.94	2.05	2.79	5.03	2.59333
ENSG00000122477	LRRC39	leucine rich repeat containing 39 [Source:HGNC Symbol;Acc:HGNC:28228]	0.615005	-0.70133	0.0477246	0.232317	yes	down	0.23	0.27	0.27	0.3	0.15	0.58	0.256667	0.343333
ENSG00000122483	CCDC18	coiled-coil domain containing 18 [Source:HGNC Symbol;Acc:HGNC:30370]	1.75118	0.808324	6.66472e-24	1.36702e-22	yes	up	4.16	4.34	2.73	4.8	1.69	3.1	3.74333	3.19667
ENSG00000122545	SEPTIN7	septin 7 [Source:HGNC Symbol;Acc:HGNC:1717]	1.50778	0.592427	4.36708e-112	4.15522e-110	yes	up	48.54	47.56	53.68	32.88	22.46	27.97	49.9267	27.77
ENSG00000122592	HOXA7	homeobox A7 [Source:HGNC Symbol;Acc:HGNC:5108]	8.05758	3.01035	0.000365972	0.00265197	yes	up	0.13	0.08	0.19	0	0.02	0.02	0.133333	0.0133333
ENSG00000122705	CLTA	clathrin light chain A [Source:HGNC Symbol;Acc:HGNC:2090]	1.64575	0.718742	0	0	yes	up	344.62	335.59	292.62	171.43	159.66	194.91	324.277	175.333
ENSG00000122733	PHF24	PHD finger protein 24 [Source:HGNC Symbol;Acc:HGNC:29180]	0.276486	-1.85472	0.00106275	0.00727561	yes	down	0.11	0.01	0.01	0.07	0.2	0.07	0.0433333	0.113333
ENSG00000122735	DNAI1	dynein axonemal intermediate chain 1 [Source:HGNC Symbol;Acc:HGNC:2954]	0.453948	-1.1394	9.03462e-05	0.000701111	yes	down	0.32	0.3	0.36	1.2	0.42	0.36	0.326667	0.66
ENSG00000122756	CNTFR	ciliary neurotrophic factor receptor [Source:HGNC Symbol;Acc:HGNC:2170]	2.33342	1.22244	2.7642e-06	2.47217e-05	yes	up	1.1	0.75	1.04	0.4	0.24	0.27	0.963333	0.303333
ENSG00000122779	TRIM24	tripartite motif containing 24 [Source:HGNC Symbol;Acc:HGNC:11812]	1.5431	0.625827	2.76357e-21	5.2194e-20	yes	up	3.29	3.62	4.26	2.2	1.77	2.38	3.72333	2.11667
ENSG00000122861	PLAU	plasminogen activator, urokinase [Source:HGNC Symbol;Acc:HGNC:9052]	0.650331	-0.620755	2.15111e-266	5.18774e-264	yes	down	74.5	76.03	70.26	98.44	101.56	110.24	73.5967	103.413
ENSG00000122877	EGR2	early growth response 2 [Source:HGNC Symbol;Acc:HGNC:3239]	2.24664	1.16777	1.22204e-12	1.62137e-11	yes	up	0.93	1.49	1.28	0.8	0.47	0.77	1.23333	0.68
ENSG00000122952	ZWINT	ZW10 interacting kinetochore protein [Source:HGNC Symbol;Acc:HGNC:13195]	2.43969	1.2867	0	0	yes	up	63.4	71.15	73.58	26.28	22.47	27.48	69.3767	25.41
ENSG00000122966	CIT	citron rho-interacting serine/threonine kinase [Source:HGNC Symbol;Acc:HGNC:1985]	1.83227	0.873631	1.50013e-191	2.46237e-189	yes	up	16.73	16.28	16.14	10.07	8.21	8.26	16.3833	8.84667
ENSG00000122970	IFT81	intraflagellar transport 81 [Source:HGNC Symbol;Acc:HGNC:14313]	1.71578	0.77886	2.55996e-28	6.00962e-27	yes	up	6.04	5.78	6.22	3.84	2.53	3.82	6.01333	3.39667
ENSG00000122971	ACADS	acyl-CoA dehydrogenase short chain [Source:HGNC Symbol;Acc:HGNC:90]	0.565074	-0.823489	2.00577e-21	3.80537e-20	yes	down	4.14	3.86	3.55	6.16	6.48	5.97	3.85	6.20333
ENSG00000122986	HVCN1	hydrogen voltage gated channel 1 [Source:HGNC Symbol;Acc:HGNC:28240]	0.274906	-1.86299	0.0262312	0.137788	yes	down	0.15	0.04	0	0.03	0.6	0.1	0.0633333	0.243333
ENSG00000123080	CDKN2C	cyclin dependent kinase inhibitor 2C [Source:HGNC Symbol;Acc:HGNC:1789]	1.65032	0.722745	0	0	yes	up	389.94	400.16	361.32	225.17	220.3	238	383.807	227.823
ENSG00000123094	RASSF8	Ras association domain family member 8 [Source:HGNC Symbol;Acc:HGNC:13232]	1.53687	0.619997	7.71773e-19	1.33496e-17	yes	up	4.99	3.58	6.05	3.6	2.29	3.65	4.87333	3.18
ENSG00000123095	BHLHE41	basic helix-loop-helix family member e41 [Source:HGNC Symbol;Acc:HGNC:16617]	1.81347	0.858753	0.0175781	0.0964219	yes	up	0.21	1.16	0.87	0.42	0.11	0.11	0.746667	0.213333
ENSG00000123106	CCDC91	coiled-coil domain containing 91 [Source:HGNC Symbol;Acc:HGNC:24855]	1.60844	0.68566	2.3844e-13	3.2701e-12	yes	up	5.7	4.69	5.56	2.33	1.49	3.01	5.31667	2.27667
ENSG00000123119	NECAB1	N-terminal EF-hand calcium binding protein 1 [Source:HGNC Symbol;Acc:HGNC:20983]	1.5063	0.591006	2.85652e-07	2.75897e-06	yes	up	1.35	1.3	1.01	0.89	0.61	0.56	1.22	0.686667
ENSG00000123144	TRIR	telomerase RNA component interacting RNase [Source:HGNC Symbol;Acc:HGNC:28424]	1.50773	0.592381	2.01881e-147	2.48694e-145	yes	up	248.98	236.72	192.2	121.65	103.22	172.06	225.967	132.31
ENSG00000123146	ADGRE5	adhesion G protein-coupled receptor E5 [Source:HGNC Symbol;Acc:HGNC:1711]	4.47088	2.16056	1.33177e-85	9.62052e-84	yes	up	4.89	5.39	3.62	1.02	0.7	1.12	4.63333	0.946667
ENSG00000123200	ZC3H13	zinc finger CCCH-type containing 13 [Source:HGNC Symbol;Acc:HGNC:20368]	1.61146	0.688369	5.83349e-113	5.57588e-111	yes	up	11.29	11.21	14.1	7.75	6.18	6.85	12.2	6.92667
ENSG00000123219	CENPK	centromere protein K [Source:HGNC Symbol;Acc:HGNC:29479]	1.81035	0.856269	2.90414e-38	8.97037e-37	yes	up	16.68	14.53	14.92	10.27	6.34	8.84	15.3767	8.48333
ENSG00000123329	ARHGAP9	Rho GTPase activating protein 9 [Source:HGNC Symbol;Acc:HGNC:14130]	0.284385	-1.81408	0.0374106	0.187991	yes	down	0	0.17	0.03	0.15	0.07	0.03	0.0666667	0.0833333
ENSG00000123473	STIL	STIL centriolar assembly protein [Source:HGNC Symbol;Acc:HGNC:10879]	2.20481	1.14066	1.51705e-159	2.0545e-157	yes	up	11.87	12.17	14.41	5.99	3.92	5.62	12.8167	5.17667
ENSG00000123485	HJURP	Holliday junction recognition protein [Source:HGNC Symbol;Acc:HGNC:25444]	1.7624	0.817539	1.76321e-201	3.02901e-199	yes	up	39.47	36.38	42.55	20.72	17.05	23.13	39.4667	20.3
ENSG00000123496	IL13RA2	interleukin 13 receptor subunit alpha 2 [Source:HGNC Symbol;Acc:HGNC:5975]	1.83585	0.876448	4.88938e-14	6.9252e-13	yes	up	4.69	6.48	6.86	3.42	3.5	1.71	6.01	2.87667
ENSG00000123570	RAB9B	RAB9B, member RAS oncogene family [Source:HGNC Symbol;Acc:HGNC:14090]	2.2686	1.1818	6.48401e-15	9.50367e-14	yes	up	0.78	0.95	1.57	0.42	0.38	0.5	1.1	0.433333
ENSG00000123610	TNFAIP6	TNF alpha induced protein 6 [Source:HGNC Symbol;Acc:HGNC:11898]	1.53568	0.618877	0.0155107	0.0861137	yes	up	0.95	0.64	1.48	0.68	0.51	0.51	1.02333	0.566667
ENSG00000123612	ACVR1C	activin A receptor type 1C [Source:HGNC Symbol;Acc:HGNC:18123]	0.370937	-1.43075	0.00780501	0.0461	yes	down	0.04	0.01	0.03	0.18	0.01	0.03	0.0266667	0.0733333
ENSG00000123892	RAB38	RAB38, member RAS oncogene family [Source:HGNC Symbol;Acc:HGNC:9776]	1.77226	0.825586	0.0232318	0.123795	yes	up	0.65	0.58	0.46	0.25	0.32	0.38	0.563333	0.316667
ENSG00000123977	DAW1	dynein assembly factor with WD repeats 1 [Source:HGNC Symbol;Acc:HGNC:26383]	4.42377	2.14528	0.00742366	0.0440551	yes	up	0.08	0.26	0.06	0.03	0	0.05	0.133333	0.0266667
ENSG00000123999	INHA	inhibin subunit alpha [Source:HGNC Symbol;Acc:HGNC:6065]	0.538342	-0.893404	0.000622218	0.00438468	yes	down	0.92	1.1	0.38	0.99	1.08	1.03	0.8	1.03333
ENSG00000124091	GCNT7	glucosaminyl (N-acetyl) transferase family member 7 [Source:HGNC Symbol;Acc:HGNC:16099]	4.02879	2.01035	0.00465483	0.0288982	yes	up	0.04	0.26	0.11	0	0.04	0.04	0.136667	0.0266667
ENSG00000124102	PI3	peptidase inhibitor 3 [Source:HGNC Symbol;Acc:HGNC:8947]	3.04262	1.60531	1.09593e-16	1.73574e-15	yes	up	9.57	10.05	9.97	2.96	3.07	2.58	9.86333	2.87
ENSG00000124126	PREX1	phosphatidylinositol-3,4,5-trisphosphate dependent Rac exchange factor 1 [Source:HGNC Symbol;Acc:HGNC:32594]	2.55947	1.35584	0.00705466	0.0421043	yes	up	0.06	0.06	0.06	0.02	0.03	0.02	0.06	0.0233333
ENSG00000124134	KCNS1	potassium voltage-gated channel modifier subfamily S member 1 [Source:HGNC Symbol;Acc:HGNC:6300]	2.15138	1.10526	2.86394e-15	4.27362e-14	yes	up	0.87	0.72	0.94	0.45	0.34	0.28	0.843333	0.356667
ENSG00000124140	SLC12A5	solute carrier family 12 member 5 [Source:HGNC Symbol;Acc:HGNC:13818]	0.592118	-0.756044	5.25977e-12	6.74997e-11	yes	down	23.64	24.69	22.08	36.36	29.88	26.74	23.47	30.9933
ENSG00000124143	ARHGAP40	Rho GTPase activating protein 40 [Source:HGNC Symbol;Acc:HGNC:16226]	0.094795	-3.39904	0.0361513	0.183413	yes	down	0	0	0	0	0	0.07	0	0.0233333
ENSG00000124177	CHD6	chromodomain helicase DNA binding protein 6 [Source:HGNC Symbol;Acc:HGNC:19057]	1.53603	0.619205	2.05664e-89	1.53156e-87	yes	up	8.33	8.08	8.91	5.68	4.48	5.63	8.44	5.26333
ENSG00000124191	TOX2	TOX high mobility group box family member 2 [Source:HGNC Symbol;Acc:HGNC:16095]	0.622092	-0.684799	0.0156414	0.0867316	yes	down	0.51	0.3	0.53	0.69	0.43	0.38	0.446667	0.5
ENSG00000124207	CSE1L	chromosome segregation 1 like [Source:HGNC Symbol;Acc:HGNC:2431]	1.57033	0.651068	0	0	yes	up	74.8	78.5	88.31	50.99	39.07	47.8	80.5367	45.9533
ENSG00000124208	PEDS1-UBE2V1	PEDS1-UBE2V1 readthrough [Source:HGNC Symbol;Acc:HGNC:33521]	1.60068	0.678685	3.04857e-34	8.47691e-33	yes	up	8.03	7.47	13.39	4.6	4.66	6.84	9.63	5.36667
ENSG00000124215	CDH26	cadherin 26 [Source:HGNC Symbol;Acc:HGNC:15902]	0.236988	-2.07712	0.0417028	0.206841	yes	down	0	0.02	0	0.54	0	0.04	0.00666667	0.193333
ENSG00000124370	MCEE	methylmalonyl-CoA epimerase [Source:HGNC Symbol;Acc:HGNC:16732]	0.655201	-0.60999	6.90183e-06	5.96671e-05	yes	down	4.86	4.66	5.27	7.04	4.01	8.17	4.93	6.40667
ENSG00000124549	BTN2A3P	butyrophilin subfamily 2 member A3, pseudogene [Source:HGNC Symbol;Acc:HGNC:13229]	2.43426	1.28349	0.000141916	0.00107705	yes	up	0.41	0.42	0.71	0.12	0.09	0.35	0.513333	0.186667
ENSG00000124588	NQO2	N-ribosyldihydronicotinamide:quinone reductase 2 [Source:HGNC Symbol;Acc:HGNC:7856]	0.528534	-0.919933	3.47113e-112	3.30775e-110	yes	down	33.56	33.96	34.23	55.27	57.54	54.93	33.9167	55.9133
ENSG00000124615	MOCS1	molybdenum cofactor synthesis 1 [Source:HGNC Symbol;Acc:HGNC:7190]	1.60571	0.683213	8.83162e-08	8.84474e-07	yes	up	1.48	1.7	1.32	0.58	0.81	1.02	1.5	0.803333
ENSG00000124664	SPDEF	SAM pointed domain containing ETS transcription factor [Source:HGNC Symbol;Acc:HGNC:17257]	0.203132	-2.29951	0.00410871	0.025696	yes	down	0.07	0	0	0.18	0.02	0.14	0.0233333	0.113333
ENSG00000124678	TCP11	t-complex 11 [Source:HGNC Symbol;Acc:HGNC:11658]	0.118494	-3.07712	0.0111837	0.0641525	yes	down	0	0.05	0	0	0.11	0.15	0.0166667	0.0866667
ENSG00000124749	COL21A1	collagen type XXI alpha 1 chain [Source:HGNC Symbol;Acc:HGNC:17025]	2.63703	1.39891	5.09493e-11	6.19964e-10	yes	up	0.68	3.01	1.82	0.25	0.1	0.3	1.83667	0.216667
ENSG00000124795	DEK	DEK proto-oncogene [Source:HGNC Symbol;Acc:HGNC:2768]	1.56974	0.650524	1.46817e-187	2.35445e-185	yes	up	59.73	60.94	72.73	43.34	26.91	41.55	64.4667	37.2667
ENSG00000124920	MYRF	myelin regulatory factor [Source:HGNC Symbol;Acc:HGNC:1181]	0.635265	-0.654569	2.56195e-19	4.51242e-18	yes	down	2.36	2.95	2.39	3.75	4.33	3.7	2.56667	3.92667
ENSG00000125046	SSUH2	ssu-2 homolog [Source:HGNC Symbol;Acc:HGNC:24809]	0.412152	-1.27875	0.014638	0.0817389	yes	down	0.21	0.07	0	0.25	0.1	0.19	0.0933333	0.18
ENSG00000125148	MT2A	metallothionein 2A [Source:HGNC Symbol;Acc:HGNC:7406]	1.9652	0.974677	0	0	yes	up	3536.59	4098.22	3784.65	1631.61	1837.3	1571.2	3806.49	1680.04
ENSG00000125246	CLYBL	citramalyl-CoA lyase [Source:HGNC Symbol;Acc:HGNC:18355]	0.654523	-0.611484	6.35996e-12	8.13356e-11	yes	down	5.27	5.96	6.34	7.96	7.8	8.71	5.85667	8.15667
ENSG00000125319	HROB	homologous recombination factor with OB-fold [Source:HGNC Symbol;Acc:HGNC:28460]	1.65058	0.722977	5.90064e-13	7.94647e-12	yes	up	3.58	3.34	2.93	1.44	2.35	1.54	3.28333	1.77667
ENSG00000125351	UPF3B	UPF3B regulator of nonsense mediated mRNA decay [Source:HGNC Symbol;Acc:HGNC:20439]	1.86835	0.901768	8.79972e-72	5.22014e-70	yes	up	14.48	15	16.87	8.57	5.46	8.11	15.45	7.38
ENSG00000125363	AMELX	amelogenin X-linked [Source:HGNC Symbol;Acc:HGNC:461]	0.225387	-2.14952	1.38013e-18	2.35543e-17	yes	down	1.5	0.4	0.91	4.14	2.9	4.21	0.936667	3.75
ENSG00000125430	HS3ST3B1	heparan sulfate-glucosamine 3-sulfotransferase 3B1 [Source:HGNC Symbol;Acc:HGNC:5198]	1.85416	0.890769	1.14658e-12	1.52414e-11	yes	up	1.25	1.75	1.54	0.97	0.42	0.7	1.51333	0.696667
ENSG00000125457	MIF4GD	MIF4G domain containing [Source:HGNC Symbol;Acc:HGNC:24030]	0.618499	-0.693157	5.66421e-28	1.31639e-26	yes	down	13.51	11.1	9.26	14.77	15.87	15.06	11.29	15.2333
ENSG00000125508	SRMS	src-related kinase lacking C-terminal regulatory tyrosine and N-terminal myristylation sites [Source:HGNC Symbol;Acc:HGNC:11298]	0.0789959	-3.66208	2.29817e-06	2.07043e-05	yes	down	0.02	0	0	0.06	0.05	0.13	0.00666667	0.08
ENSG00000125510	OPRL1	opioid related nociceptin receptor 1 [Source:HGNC Symbol;Acc:HGNC:8155]	0.313402	-1.67391	5.9258e-50	2.38642e-48	yes	down	0.89	0.97	0.76	2.22	3.26	1.93	0.873333	2.47
ENSG00000125551	PLGLB2	plasminogen like B2 [Source:HGNC Symbol;Acc:HGNC:9073]	0.472184	-1.08258	0.0119854	0.0682207	yes	down	0.21	0	0.15	0.22	0	0.24	0.12	0.153333
ENSG00000125629	INSIG2	insulin induced gene 2 [Source:HGNC Symbol;Acc:HGNC:20452]	1.54367	0.626364	3.7596e-12	4.8656e-11	yes	up	2.65	3.8	2.84	1.74	1.71	2.47	3.09667	1.97333
ENSG00000125650	PSPN	persephin [Source:HGNC Symbol;Acc:HGNC:9579]	0.650554	-0.620259	9.90093e-06	8.4442e-05	yes	down	0.6	0.6	0.78	0.98	1	0.76	0.66	0.913333
ENSG00000125730	C3	complement C3 [Source:HGNC Symbol;Acc:HGNC:1318]	3.29784	1.72152	6.47402e-98	5.38383e-96	yes	up	4.6	6.24	7.42	2.58	1.84	2.3	6.08667	2.24
ENSG00000125740	FOSB	FosB proto-oncogene, AP-1 transcription factor subunit [Source:HGNC Symbol;Acc:HGNC:3797]	0.577154	-0.792973	3.91561e-09	4.28184e-08	yes	down	0.85	1.1	0.89	1.47	1.42	1.43	0.946667	1.44
ENSG00000125746	EML2	EMAP like 2 [Source:HGNC Symbol;Acc:HGNC:18035]	0.554831	-0.849879	9.7753e-97	7.97062e-95	yes	down	19.37	21.71	17.43	29.69	30.4	29.59	19.5033	29.8933
ENSG00000125804	FAM182A	family with sequence similarity 182 member A [Source:HGNC Symbol;Acc:HGNC:16222]	0.326041	-1.61687	1.8365e-13	2.52753e-12	yes	down	0.34	0.81	0.91	1.4	0.7	1.33	0.686667	1.14333
ENSG00000125885	MCM8	minichromosome maintenance 8 homologous recombination repair factor [Source:HGNC Symbol;Acc:HGNC:16147]	1.53149	0.614932	1.88253e-33	5.15909e-32	yes	up	5.09	5.11	5.65	3.12	2.29	2.71	5.28333	2.70667
ENSG00000125895	TMEM74B	transmembrane protein 74B [Source:HGNC Symbol;Acc:HGNC:15893]	0.330075	-1.59913	3.91353e-05	0.000315858	yes	down	0.15	0.22	0.08	0.42	0.53	0.28	0.15	0.41
ENSG00000125898	FAM110A	family with sequence similarity 110 member A [Source:HGNC Symbol;Acc:HGNC:16188]	1.55882	0.640459	3.29872e-23	6.61676e-22	yes	up	11.53	11.7	11.71	7.17	6.56	6.36	11.6467	6.69667
ENSG00000125954	CHURC1-FNTB	CHURC1-FNTB readthrough [Source:HGNC Symbol;Acc:HGNC:42960]	0.43019	-1.21695	2.10784e-05	0.000174779	yes	down	0.55	0.53	1.16	0.68	1.21	1.23	0.746667	1.04
ENSG00000125998	FAM83C	family with sequence similarity 83 member C [Source:HGNC Symbol;Acc:HGNC:16121]	0.0677107	-3.88447	0.00919882	0.0536602	yes	down	0	0	0	0.07	0	0.03	0	0.0333333
ENSG00000126010	GRPR	gastrin releasing peptide receptor [Source:HGNC Symbol;Acc:HGNC:4609]	1.55019	0.632446	1.95901e-16	3.06477e-15	yes	up	5.49	4.94	6.8	3.34	3.02	3.62	5.74333	3.32667
ENSG00000126016	AMOT	angiomotin [Source:HGNC Symbol;Acc:HGNC:17810]	1.6628	0.733613	2.15843e-08	2.25491e-07	yes	up	0.54	0.72	0.75	0.27	0.36	0.49	0.67	0.373333
ENSG00000126217	MCF2L	MCF.2 cell line derived transforming sequence like [Source:HGNC Symbol;Acc:HGNC:14576]	1.53541	0.618626	5.94296e-07	5.6163e-06	yes	up	1.97	1.88	1.49	0.78	0.73	1	1.78	0.836667
ENSG00000126709	IFI6	interferon alpha inducible protein 6 [Source:HGNC Symbol;Acc:HGNC:4054]	1.5812	0.661021	2.73343e-40	8.82567e-39	yes	up	56.89	57.86	50.53	34.51	24.81	33.61	55.0933	30.9767
ENSG00000126777	KTN1	kinectin 1 [Source:HGNC Symbol;Acc:HGNC:6467]	1.79043	0.840309	5.00879e-270	1.23648e-267	yes	up	37.53	39.39	44.03	28.06	14.26	22.32	40.3167	21.5467
ENSG00000126787	DLGAP5	DLG associated protein 5 [Source:HGNC Symbol;Acc:HGNC:16864]	2.22607	1.1545	7.40656e-266	1.77257e-263	yes	up	28.34	31.26	34.92	16.39	9.39	12.75	31.5067	12.8433
ENSG00000126803	HSPA2	heat shock protein family A (Hsp70) member 2 [Source:HGNC Symbol;Acc:HGNC:5235]	1.68821	0.755493	1.28568e-48	5.01966e-47	yes	up	12.4	12.28	13.61	6.03	6.52	7.7	12.7633	6.75
ENSG00000126860	EVI2A	ecotropic viral integration site 2A [Source:HGNC Symbol;Acc:HGNC:3499]	0.157992	-2.66208	1.25297e-11	1.57634e-10	yes	down	0.21	0	0.05	0.47	0.25	0.45	0.0866667	0.39
ENSG00000126861	OMG	oligodendrocyte myelin glycoprotein [Source:HGNC Symbol;Acc:HGNC:8135]	0.210656	-2.24704	0.00133326	0.00899207	yes	down	0.01	0.09	0.1	0.5	0.22	0.49	0.0666667	0.403333
ENSG00000127152	BCL11B	BAF chromatin remodeling complex subunit BCL11B [Source:HGNC Symbol;Acc:HGNC:13222]	6.63565	2.73024	0.0294788	0.15285	yes	up	0.01	0.02	0.02	0.01	0	0	0.0166667	0.00333333
ENSG00000127329	PTPRB	protein tyrosine phosphatase receptor type B [Source:HGNC Symbol;Acc:HGNC:9665]	2.61071	1.38444	2.66491e-12	3.47541e-11	yes	up	0.41	0.35	0.41	0.16	0.08	0.17	0.39	0.136667
ENSG00000127364	TAS2R4	taste 2 receptor member 4 [Source:HGNC Symbol;Acc:HGNC:14911]	0.194451	-2.36252	1.13045e-06	1.04469e-05	yes	down	0.02	0.04	0.02	0.14	0.07	0.12	0.0266667	0.11
ENSG00000127564	PKMYT1	protein kinase, membrane associated tyrosine/threonine 1 [Source:HGNC Symbol;Acc:HGNC:29650]	1.74593	0.803996	4.555e-121	4.62905e-119	yes	up	58.36	50.26	57.9	27.33	32.19	32.71	55.5067	30.7433
ENSG00000127663	KDM4B	lysine demethylase 4B [Source:HGNC Symbol;Acc:HGNC:29136]	1.8031	0.850477	4.21053e-126	4.50534e-124	yes	up	12.14	12.48	11.2	5.98	6.34	6.01	11.94	6.11
ENSG00000127995	CASD1	CAS1 domain containing 1 [Source:HGNC Symbol;Acc:HGNC:16014]	1.64242	0.715823	2.89191e-11	3.56742e-10	yes	up	1.75	2.07	1.97	1.14	0.89	1.53	1.93	1.18667
ENSG00000128016	ZFP36	ZFP36 ring finger protein [Source:HGNC Symbol;Acc:HGNC:12862]	0.554834	-0.849873	5.94874e-127	6.4311e-125	yes	down	23.9	21.84	26.89	37.5	39.85	43.26	24.21	40.2033
ENSG00000128242	GAL3ST1	galactose-3-O-sulfotransferase 1 [Source:HGNC Symbol;Acc:HGNC:24240]	0.118494	-3.07712	1.40568e-08	1.48886e-07	yes	down	0.23	0.12	0	0.75	0.78	0.41	0.116667	0.646667
ENSG00000128254	YWHAH-AS1	YWHAH antisense RNA 1 [Source:HGNC Symbol;Acc:HGNC:23051]	0.270843	-1.88447	0.00196768	0.0129586	yes	down	0.06	0.09	0.02	0.03	0.21	0.37	0.0566667	0.203333
ENSG00000128268	MGAT3	beta-1,4-mannosyl-glycoprotein 4-beta-N-acetylglucosaminyltransferase [Source:HGNC Symbol;Acc:HGNC:7046]	0.658299	-0.603185	0.000292935	0.0021498	yes	down	0.33	0.36	0.6	0.36	0.58	0.42	0.43	0.453333
ENSG00000128298	BAIAP2L2	BAR/IMD domain containing adaptor protein 2 like 2 [Source:HGNC Symbol;Acc:HGNC:26203]	1.56368	0.644946	6.09935e-22	1.17821e-20	yes	up	14.4	12.92	15.37	7.42	8.97	8.79	14.23	8.39333
ENSG00000128340	RAC2	Rac family small GTPase 2 [Source:HGNC Symbol;Acc:HGNC:9802]	0.488338	-1.03405	1.92884e-05	0.000160766	yes	down	1.02	0.34	0.68	0.96	1.26	0.99	0.68	1.07
ENSG00000128394	APOBEC3F	apolipoprotein B mRNA editing enzyme catalytic subunit 3F [Source:HGNC Symbol;Acc:HGNC:17356]	0.564581	-0.824747	1.50643e-22	2.96664e-21	yes	down	2.55	2.86	2.2	2.9	3.62	2.88	2.53667	3.13333
ENSG00000128482	RNF112	ring finger protein 112 [Source:HGNC Symbol;Acc:HGNC:12968]	0.0631967	-3.98401	0.000121274	0.000928481	yes	down	0.01	0	0	0.09	0.09	0.34	0.00333333	0.173333
ENSG00000128510	CPA4	carboxypeptidase A4 [Source:HGNC Symbol;Acc:HGNC:15740]	2.65839	1.41055	0	0	yes	up	93.99	94.3	106.09	27.01	35.66	31.11	98.1267	31.26
ENSG00000128567	PODXL	podocalyxin like [Source:HGNC Symbol;Acc:HGNC:9171]	2.2985	1.20069	7.82877e-232	1.62545e-229	yes	up	12.91	12.67	14.03	5.18	4.52	5.78	13.2033	5.16
ENSG00000128573	FOXP2	forkhead box P2 [Source:HGNC Symbol;Acc:HGNC:13875]	7.5836	2.92288	0.0159634	0.0883924	yes	up	0.02	0.02	0.02	0.02	0	0	0.02	0.00666667
ENSG00000128596	CCDC136	coiled-coil domain containing 136 [Source:HGNC Symbol;Acc:HGNC:22225]	0.432154	-1.21038	1.30181e-08	1.38281e-07	yes	down	0.73	0.25	1.38	2.24	1.08	0.71	0.786667	1.34333
ENSG00000128683	GAD1	glutamate decarboxylase 1 [Source:HGNC Symbol;Acc:HGNC:4092]	6.63565	2.73024	0.00207853	0.01364	yes	up	0.09	0.09	0.3	0	0	0.05	0.16	0.0166667
ENSG00000128708	HAT1	histone acetyltransferase 1 [Source:HGNC Symbol;Acc:HGNC:4821]	1.54066	0.623547	8.32021e-52	3.47802e-50	yes	up	31.79	28.41	35.5	22.18	14.44	18.7	31.9	18.44
ENSG00000128709	HOXD9	homeobox D9 [Source:HGNC Symbol;Acc:HGNC:5140]	15.1672	3.92288	0.00653567	0.0393477	yes	up	0	0.06	0.15	0	0	0	0.07	0
ENSG00000128849	CGNL1	cingulin like 1 [Source:HGNC Symbol;Acc:HGNC:25931]	8.05758	3.01035	4.66699e-07	4.44058e-06	yes	up	0.08	0.07	0.05	0.02	0.01	0	0.0666667	0.01
ENSG00000128872	TMOD2	tropomodulin 2 [Source:HGNC Symbol;Acc:HGNC:11872]	1.73965	0.798793	1.37556e-05	0.000115977	yes	up	0.29	0.3	0.2	0.18	0.13	0.1	0.263333	0.136667
ENSG00000128944	KNSTRN	kinetochore localized astrin (SPAG5) binding protein [Source:HGNC Symbol;Acc:HGNC:30767]	1.71309	0.7766	3.31022e-80	2.2199e-78	yes	up	36.34	35.92	40.96	20.74	18.84	20.7	37.74	20.0933
ENSG00000128951	DUT	deoxyuridine triphosphatase [Source:HGNC Symbol;Acc:HGNC:3078]	2.28077	1.18952	1.39582e-76	8.8765e-75	yes	up	32.64	27.08	21.42	11.42	8	15.31	27.0467	11.5767
ENSG00000128973	CLN6	CLN6 transmembrane ER protein [Source:HGNC Symbol;Acc:HGNC:2077]	1.51011	0.594655	3.05986e-47	1.16351e-45	yes	up	31.07	29.73	28.85	19.96	19.21	18.59	29.8833	19.2533
ENSG00000129007	CALML4	calmodulin like 4 [Source:HGNC Symbol;Acc:HGNC:18445]	0.53358	-0.906223	1.33687e-09	1.49769e-08	yes	down	1.77	3.2	3.12	3.23	4.48	6.65	2.69667	4.78667
ENSG00000129009	ISLR	immunoglobulin superfamily containing leucine rich repeat [Source:HGNC Symbol;Acc:HGNC:6133]	1.6266	0.701857	0.000220719	0.00164017	yes	up	0.82	1.63	0.99	0.27	0.82	0.6	1.14667	0.563333
ENSG00000129173	E2F8	E2F transcription factor 8 [Source:HGNC Symbol;Acc:HGNC:24727]	1.51672	0.600955	3.24587e-10	3.7697e-09	yes	up	2.18	2.36	2.78	1.58	1.05	1.63	2.44	1.42
ENSG00000129195	PIMREG	PICALM interacting mitotic regulator [Source:HGNC Symbol;Acc:HGNC:25483]	1.85027	0.887739	1.36014e-213	2.50102e-211	yes	up	79.49	77.38	77.93	39.07	39.95	35.86	78.2667	38.2933
ENSG00000129295	DNAAF11	dynein axonemal assembly factor 11 [Source:HGNC Symbol;Acc:HGNC:16725]	2.21188	1.14528	0.0373718	0.187812	yes	up	0.43	0.09	0.74	0.39	0.35	0.07	0.42	0.27
ENSG00000129355	CDKN2D	cyclin dependent kinase inhibitor 2D [Source:HGNC Symbol;Acc:HGNC:1790]	1.51371	0.598093	1.19613e-22	2.36e-21	yes	up	23.78	24.58	19.82	14.83	11.36	14.25	22.7267	13.48
ENSG00000129422	MTUS1	microtubule associated scaffold protein 1 [Source:HGNC Symbol;Acc:HGNC:29789]	13.2713	3.73024	0.0123787	0.0702681	yes	up	0.2	0.01	0.02	0	0	0	0.0766667	0
ENSG00000129451	KLK10	kallikrein related peptidase 10 [Source:HGNC Symbol;Acc:HGNC:6358]	9.53638	3.25344	0.0445933	0.219528	yes	up	0.03	0	0.14	0	0	0	0.0566667	0
ENSG00000129467	ADCY4	adenylate cyclase 4 [Source:HGNC Symbol;Acc:HGNC:235]	0.157992	-2.66208	0.00387171	0.0243254	yes	down	0	0	0.03	0.01	0.06	0.18	0.01	0.0833333
ENSG00000129534	MIS18BP1	MIS18 binding protein 1 [Source:HGNC Symbol;Acc:HGNC:20190]	1.93515	0.952448	2.10794e-67	1.16248e-65	yes	up	8.46	6.96	10.14	5.3	3.33	4.43	8.52	4.35333
ENSG00000129646	QRICH2	glutamine rich 2 [Source:HGNC Symbol;Acc:HGNC:25326]	2.84385	1.50785	0.0171781	0.0944344	yes	up	0.08	0.16	0.05	0	0.04	0.03	0.0966667	0.0233333
ENSG00000129667	RHBDF2	rhomboid 5 homolog 2 [Source:HGNC Symbol;Acc:HGNC:20788]	0.651272	-0.618667	1.92439e-30	4.85377e-29	yes	down	7.46	9.34	8.44	10.47	10.93	12.04	8.41333	11.1467
ENSG00000129757	CDKN1C	cyclin dependent kinase inhibitor 1C [Source:HGNC Symbol;Acc:HGNC:1786]	0.420395	-1.25018	8.17371e-08	8.2042e-07	yes	down	0.65	0.62	0.69	0.8	1.12	1.48	0.653333	1.13333
ENSG00000129810	SGO1	shugoshin 1 [Source:HGNC Symbol;Acc:HGNC:25088]	2.06388	1.04536	9.24638e-62	4.65309e-60	yes	up	13.86	11.48	14.26	6.09	4.37	6.3	13.2	5.58667
ENSG00000129910	CDH15	cadherin 15 [Source:HGNC Symbol;Acc:HGNC:1754]	0.380952	-1.39232	1.89481e-08	1.98913e-07	yes	down	0.16	0.39	0.19	0.52	0.54	0.54	0.246667	0.533333
ENSG00000129946	SHC2	SHC adaptor protein 2 [Source:HGNC Symbol;Acc:HGNC:29869]	0.662762	-0.593437	4.37737e-05	0.000351485	yes	down	0.91	1.3	1.29	1.79	1.45	1.91	1.16667	1.71667
ENSG00000129990	SYT5	synaptotagmin 5 [Source:HGNC Symbol;Acc:HGNC:11513]	0.601106	-0.734309	1.05201e-28	2.50434e-27	yes	down	9.27	8.86	4.6	7.34	10.25	8.96	7.57667	8.85
ENSG00000129991	TNNI3	troponin I3, cardiac type [Source:HGNC Symbol;Acc:HGNC:11947]	0.484786	-1.04458	3.15108e-21	5.93876e-20	yes	down	9.27	7.77	6.89	12.9	13.51	16.48	7.97667	14.2967
ENSG00000129993	CBFA2T3	CBFA2/RUNX1 partner transcriptional co-repressor 3 [Source:HGNC Symbol;Acc:HGNC:1537]	0.421311	-1.24704	0.000812971	0.00564515	yes	down	0.27	0.06	0.17	0.4	0.53	0.43	0.166667	0.453333
ENSG00000130150	MOSPD2	motile sperm domain containing 2 [Source:HGNC Symbol;Acc:HGNC:28381]	1.59523	0.673769	1.61824e-19	2.86392e-18	yes	up	3.63	3.67	4.06	2.52	1.66	2.25	3.78667	2.14333
ENSG00000130203	APOE	apolipoprotein E [Source:HGNC Symbol;Acc:HGNC:613]	1.53514	0.618373	1.29368e-20	2.3823e-19	yes	up	20.84	18.65	16.64	11	10.66	11.63	18.71	11.0967
ENSG00000130303	BST2	bone marrow stromal cell antigen 2 [Source:HGNC Symbol;Acc:HGNC:1119]	1.82006	0.86399	1.57661e-05	0.000132446	yes	up	2.38	3.77	2.18	1.01	1.44	1.52	2.77667	1.32333
ENSG00000130307	USHBP1	USH1 protein network component harmonin binding protein 1 [Source:HGNC Symbol;Acc:HGNC:24058]	0.157467	-2.66688	0.0405782	0.202384	yes	down	0.01	0	0	0.21	0.02	0	0.00333333	0.0766667
ENSG00000130383	FUT5	fucosyltransferase 5 [Source:HGNC Symbol;Acc:HGNC:4016]	0.139816	-2.8384	0.0247506	0.130711	yes	down	0	0.03	0	0.12	0	0.04	0.01	0.0533333
ENSG00000130477	UNC13A	unc-13 homolog A [Source:HGNC Symbol;Acc:HGNC:23150]	0.488634	-1.03317	2.37192e-05	0.000195976	yes	down	0.12	0.07	0.04	0.38	0.13	0.18	0.0766667	0.23
ENSG00000130513	GDF15	growth differentiation factor 15 [Source:HGNC Symbol;Acc:HGNC:30142]	0.662952	-0.593023	5.2593e-59	2.53088e-57	yes	down	35.04	40.07	40.7	46.9	54.14	53.73	38.6033	51.59
ENSG00000130517	PGPEP1	pyroglutamyl-peptidase I [Source:HGNC Symbol;Acc:HGNC:13568]	0.649903	-0.621704	1.74853e-50	7.10092e-49	yes	down	6.91	7.82	7.77	8.43	11.82	7.9	7.5	9.38333
ENSG00000130528	HRC	histidine rich calcium binding protein [Source:HGNC Symbol;Acc:HGNC:5178]	0.334571	-1.57962	0.0138598	0.0777188	yes	down	0.06	0.05	0.02	0.14	0.15	0.07	0.0433333	0.12
ENSG00000130600	H19	H19 imprinted maternally expressed transcript [Source:HGNC Symbol;Acc:HGNC:4713]	3.7918	1.92288	0.00767234	0.0454062	yes	up	0.51	0.15	0.17	0	0.24	0.02	0.276667	0.0866667
ENSG00000130653	PNPLA7	patatin like phospholipase domain containing 7 [Source:HGNC Symbol;Acc:HGNC:24768]	0.419162	-1.25442	1.20333e-09	1.35268e-08	yes	down	0.29	0.32	0.37	0.62	0.45	0.47	0.326667	0.513333
ENSG00000130707	ASS1	argininosuccinate synthase 1 [Source:HGNC Symbol;Acc:HGNC:758]	1.60049	0.678516	1.18614e-82	8.18199e-81	yes	up	46	49.76	47.6	26.95	28.85	27.9	47.7867	27.9
ENSG00000130751	NPAS1	neuronal PAS domain protein 1 [Source:HGNC Symbol;Acc:HGNC:7894]	0.483455	-1.04855	1.40046e-05	0.000118012	yes	down	0.48	0.81	1.01	1.34	1.8	1.23	0.766667	1.45667
ENSG00000130758	MAP3K10	mitogen-activated protein kinase kinase kinase 10 [Source:HGNC Symbol;Acc:HGNC:6849]	0.596915	-0.744403	5.13015e-30	1.26794e-28	yes	down	6.07	4.76	5.04	6.69	10.38	9.39	5.29	8.82
ENSG00000130822	PNCK	pregnancy up-regulated nonubiquitous CaM kinase [Source:HGNC Symbol;Acc:HGNC:13415]	0.539805	-0.889489	2.59206e-08	2.69312e-07	yes	down	2.32	2.01	1.61	2.72	4.28	3.85	1.98	3.61667
ENSG00000130829	DUSP9	dual specificity phosphatase 9 [Source:HGNC Symbol;Acc:HGNC:3076]	0.605035	-0.72491	6.14988e-24	1.26225e-22	yes	down	4.76	4.01	4.25	5.71	7.24	6.87	4.34	6.60667
ENSG00000130943	PKDREJ	polycystin family receptor for egg jelly [Source:HGNC Symbol;Acc:HGNC:9015]	0.0592469	-4.07712	0.00470529	0.0291595	yes	down	0	0	0	0.02	0.01	0.01	0	0.0133333
ENSG00000130948	HSD17B3	hydroxysteroid 17-beta dehydrogenase 3 [Source:HGNC Symbol;Acc:HGNC:5212]	0.100846	-3.30978	0.00449746	0.0279849	yes	down	0	0.09	0	0.46	0	0.06	0.03	0.173333
ENSG00000131016	AKAP12	A-kinase anchoring protein 12 [Source:HGNC Symbol;Acc:HGNC:370]	3.47707	1.79787	7.62916e-84	5.33896e-82	yes	up	1.85	1.82	2.04	0.39	0.65	0.65	1.90333	0.563333
ENSG00000131018	SYNE1	spectrin repeat containing nuclear envelope protein 1 [Source:HGNC Symbol;Acc:HGNC:17089]	3.73939	1.9028	6.96437e-240	1.51103e-237	yes	up	10.05	7.47	10.71	3.58	3.35	2.57	9.41	3.16667
ENSG00000131019	ULBP3	UL16 binding protein 3 [Source:HGNC Symbol;Acc:HGNC:14895]	1.77992	0.831809	1.90211e-32	5.0666e-31	yes	up	6.81	7.17	5.59	3.11	2.4	4.03	6.52333	3.18
ENSG00000131153	GINS2	GINS complex subunit 2 [Source:HGNC Symbol;Acc:HGNC:24575]	1.90263	0.927998	8.33596e-47	3.13739e-45	yes	up	8.19	8.17	8.36	3.72	4.14	3.76	8.24	3.87333
ENSG00000131187	F12	coagulation factor XII [Source:HGNC Symbol;Acc:HGNC:3530]	0.475322	-1.07302	2.6417e-19	4.65026e-18	yes	down	3.19	3.59	1.92	6.08	4.33	5.3	2.9	5.23667
ENSG00000131203	IDO1	indoleamine 2,3-dioxygenase 1 [Source:HGNC Symbol;Acc:HGNC:6059]	2.48643	1.31408	1.80691e-29	4.38632e-28	yes	up	4.56	3.91	4.78	2.07	1.14	1.69	4.41667	1.63333
ENSG00000131233	GJA9	gap junction protein alpha 9 [Source:HGNC Symbol;Acc:HGNC:19155]	0.0940427	-3.41054	0.035161	0.178837	yes	down	0	0	0	0	0.07	0.05	0	0.04
ENSG00000131351	HAUS8	HAUS augmin like complex subunit 8 [Source:HGNC Symbol;Acc:HGNC:30532]	1.50152	0.586419	6.55035e-29	1.56766e-27	yes	up	22.6	22.49	24.17	13.84	11.74	15.62	23.0867	13.7333
ENSG00000131398	KCNC3	potassium voltage-gated channel subfamily C member 3 [Source:HGNC Symbol;Acc:HGNC:6235]	0.304359	-1.71616	6.61412e-28	1.53375e-26	yes	down	0.24	0.36	0.32	1.02	0.97	1.01	0.306667	1
ENSG00000131400	NAPSA	napsin A aspartic peptidase [Source:HGNC Symbol;Acc:HGNC:13395]	0.60077	-0.735114	0.0344688	0.17593	yes	down	0.85	0.44	0.27	0.46	0.62	0.36	0.52	0.48
ENSG00000131409	LRRC4B	leucine rich repeat containing 4B [Source:HGNC Symbol;Acc:HGNC:25042]	0.203132	-2.29951	4.94188e-05	0.00039484	yes	down	0.03	0.07	0	0.07	0.2	0.18	0.0333333	0.15
ENSG00000131471	AOC3	amine oxidase copper containing 3 [Source:HGNC Symbol;Acc:HGNC:550]	0.423552	-1.23939	0.000660549	0.00463138	yes	down	0.04	0.1	0.18	0.26	0.19	0.18	0.106667	0.21
ENSG00000131584	ACAP3	ArfGAP with coiled-coil, ankyrin repeat and PH domains 3 [Source:HGNC Symbol;Acc:HGNC:16754]	0.599595	-0.737941	2.62606e-126	2.81955e-124	yes	down	20.25	18.38	15.71	27.05	32.15	30.24	18.1133	29.8133
ENSG00000131650	KREMEN2	kringle containing transmembrane protein 2 [Source:HGNC Symbol;Acc:HGNC:18797]	0.590922	-0.758959	1.26169e-43	4.4e-42	yes	down	7.96	9.01	7.64	12.17	13.31	11.34	8.20333	12.2733
ENSG00000131746	TNS4	tensin 4 [Source:HGNC Symbol;Acc:HGNC:24352]	0.0788644	-3.66448	0.018022	0.0986583	yes	down	0	0	0	0.01	0.08	0.02	0	0.0366667
ENSG00000131747	TOP2A	DNA topoisomerase II alpha [Source:HGNC Symbol;Acc:HGNC:11989]	2.77021	1.47	0	0	yes	up	69.89	75.19	84.24	31.04	19.09	28.35	76.44	26.16
ENSG00000131771	PPP1R1B	protein phosphatase 1 regulatory inhibitor subunit 1B [Source:HGNC Symbol;Acc:HGNC:9287]	0.337049	-1.56897	6.7722e-05	0.000532394	yes	down	0.24	0.16	0.08	0.68	0.31	0.54	0.16	0.51
ENSG00000131773	KHDRBS3	KH RNA binding domain containing, signal transduction associated 3 [Source:HGNC Symbol;Acc:HGNC:18117]	1.86774	0.901297	1.43449e-07	1.41783e-06	yes	up	1.87	1.68	3.3	1.78	1.26	1.14	2.28333	1.39333
ENSG00000131931	THAP1	THAP domain containing 1 [Source:HGNC Symbol;Acc:HGNC:20856]	1.51218	0.596627	1.46754e-14	2.12368e-13	yes	up	5.85	5.48	7.85	4.53	3.7	3.75	6.39333	3.99333
ENSG00000132002	DNAJB1	DnaJ heat shock protein family (Hsp40) member B1 [Source:HGNC Symbol;Acc:HGNC:5270]	1.5905	0.669483	1.34934e-161	1.86771e-159	yes	up	67.16	65.81	64.36	38.85	35.54	38.09	65.7767	37.4933
ENSG00000132109	TRIM21	tripartite motif containing 21 [Source:HGNC Symbol;Acc:HGNC:11312]	1.52787	0.611525	1.73288e-16	2.71845e-15	yes	up	7.48	8.81	7.78	4.73	4.57	4.62	8.02333	4.64
ENSG00000132141	CCT6B	chaperonin containing TCP1 subunit 6B [Source:HGNC Symbol;Acc:HGNC:1621]	0.541772	-0.884242	0.00277836	0.0178477	yes	down	0.49	0.21	0.54	0.68	0.32	0.46	0.413333	0.486667
ENSG00000132205	EMILIN2	elastin microfibril interfacer 2 [Source:HGNC Symbol;Acc:HGNC:19881]	1.85469	0.891175	0.000457812	0.0032807	yes	up	0.36	0.23	0.24	0.17	0.36	0.12	0.276667	0.216667
ENSG00000132256	TRIM5	tripartite motif containing 5 [Source:HGNC Symbol;Acc:HGNC:16276]	2.024	1.01721	2.157e-07	2.10376e-06	yes	up	0.81	0.84	1.22	0.47	0.36	0.52	0.956667	0.45
ENSG00000132383	RPA1	replication protein A1 [Source:HGNC Symbol;Acc:HGNC:10289]	1.56567	0.646784	0	0	yes	up	61.17	56.25	57.76	36.23	31.04	36.26	58.3933	34.51
ENSG00000132436	FIGNL1	fidgetin like 1 [Source:HGNC Symbol;Acc:HGNC:13286]	1.55868	0.640323	2.11063e-28	4.97343e-27	yes	up	7.88	8.22	8.19	6.87	2.84	5.06	8.09667	4.92333
ENSG00000132563	REEP2	receptor accessory protein 2 [Source:HGNC Symbol;Acc:HGNC:17975]	0.622682	-0.683432	1.40124e-64	7.34634e-63	yes	down	19.51	17.25	23.11	24.39	31.63	27.35	19.9567	27.79
ENSG00000132570	PCBD2	pterin-4 alpha-carbinolamine dehydratase 2 [Source:HGNC Symbol;Acc:HGNC:24474]	1.5696	0.6504	8.84724e-12	1.1232e-10	yes	up	3.23	3.48	2.76	1.96	1.43	1.93	3.15667	1.77333
ENSG00000132622	HSPA12B	heat shock protein family A (Hsp70) member 12B [Source:HGNC Symbol;Acc:HGNC:16193]	0.625244	-0.677509	0.00370901	0.0233618	yes	down	0.42	0.25	0.25	0.43	0.47	0.43	0.306667	0.443333
ENSG00000132646	PCNA	proliferating cell nuclear antigen [Source:HGNC Symbol;Acc:HGNC:8729]	1.70443	0.76929	0	0	yes	up	204.87	201.79	210.14	111.33	93.04	118.34	205.6	107.57
ENSG00000132702	HAPLN2	hyaluronan and proteoglycan link protein 2 [Source:HGNC Symbol;Acc:HGNC:17410]	0.094795	-3.39904	0.0361513	0.183413	yes	down	0	0	0	0	0.25	0	0	0.0833333
ENSG00000132821	VSTM2L	V-set and transmembrane domain containing 2 like [Source:HGNC Symbol;Acc:HGNC:16096]	1.51378	0.598157	5.68785e-17	9.12136e-16	yes	up	8.71	10.36	9	5.36	5.48	5.92	9.35667	5.58667
ENSG00000132854	KANK4	KN motif and ankyrin repeat domains 4 [Source:HGNC Symbol;Acc:HGNC:27263]	1.61882	0.694945	0.00697304	0.0416727	yes	up	0.27	0.45	0.23	0.14	0.11	0.11	0.316667	0.12
ENSG00000132855	ANGPTL3	angiopoietin like 3 [Source:HGNC Symbol;Acc:HGNC:491]	0.0861773	-3.53655	0.00159238	0.0106288	yes	down	0	0	0.02	0.08	0	0.08	0.00666667	0.0533333
ENSG00000132932	ATP8A2	ATPase phospholipid transporting 8A2 [Source:HGNC Symbol;Acc:HGNC:13533]	2.84385	1.50785	0.0296109	0.153319	yes	up	0.01	0.07	0	0.01	0.01	0.01	0.0266667	0.01
ENSG00000132967	HMGB1P5	high mobility group box 1 pseudogene 5 [Source:HGNC Symbol;Acc:HGNC:4997]	1.77951	0.831476	1.39591e-126	1.50133e-124	yes	up	60.57	63.54	83.8	36.47	29.48	38.19	69.3033	34.7133
ENSG00000133019	CHRM3	cholinergic receptor muscarinic 3 [Source:HGNC Symbol;Acc:HGNC:1952]	1.61923	0.695312	0.00685803	0.0410598	yes	up	0.27	0.18	0.14	0.08	0.09	0.46	0.196667	0.21
ENSG00000133026	MYH10	myosin heavy chain 10 [Source:HGNC Symbol;Acc:HGNC:7568]	1.63906	0.71287	4.51905e-286	1.1856e-283	yes	up	29.43	39.41	32.25	24.81	17.58	19.64	33.6967	20.6767
ENSG00000133048	CHI3L1	chitinase 3 like 1 [Source:HGNC Symbol;Acc:HGNC:1932]	4.11043	2.03929	0	0	yes	up	47.08	46.32	47.03	10.47	10.8	10	46.81	10.4233
ENSG00000133069	TMCC2	transmembrane and coiled-coil domain family 2 [Source:HGNC Symbol;Acc:HGNC:24239]	0.551652	-0.858171	5.3022e-67	2.90869e-65	yes	down	5.55	5.25	5.35	8.37	8.62	8.72	5.38333	8.57
ENSG00000133101	CCNA1	cyclin A1 [Source:HGNC Symbol;Acc:HGNC:1577]	2.58177	1.36836	2.72584e-29	6.60426e-28	yes	up	4.59	4.46	4.13	1.73	1.02	1.81	4.39333	1.52
ENSG00000133110	POSTN	periostin [Source:HGNC Symbol;Acc:HGNC:16953]	3.65344	1.86926	0	0	yes	up	40.33	40.01	49.59	14.43	8.09	11.1	43.31	11.2067
ENSG00000133119	RFC3	replication factor C subunit 3 [Source:HGNC Symbol;Acc:HGNC:9971]	1.94807	0.962049	6.96678e-84	4.88633e-82	yes	up	18.21	19.53	18.06	9.29	6.78	9.42	18.6	8.49667
ENSG00000133216	EPHB2	EPH receptor B2 [Source:HGNC Symbol;Acc:HGNC:3393]	0.508207	-0.976512	7.7271e-15	1.13151e-13	yes	down	1.4	0.53	0.56	1.22	1.44	1.34	0.83	1.33333
ENSG00000133246	PRAM1	PML-RARA regulated adaptor molecule 1 [Source:HGNC Symbol;Acc:HGNC:30091]	0.18959	-2.39904	0.0128809	0.0727368	yes	down	0	0.13	0.13	0.06	0.13	0.12	0.0866667	0.103333
ENSG00000133302	SLF1	SMC5-SMC6 complex localization factor 1 [Source:HGNC Symbol;Acc:HGNC:25408]	1.51188	0.596341	5.38731e-08	5.47311e-07	yes	up	1.11	1.55	1.38	0.74	0.64	0.95	1.34667	0.776667
ENSG00000133315	MACROD1	mono-ADP ribosylhydrolase 1 [Source:HGNC Symbol;Acc:HGNC:29598]	0.586647	-0.769436	1.52838e-38	4.76076e-37	yes	down	16.17	15.24	13.87	20.24	24.95	21.37	15.0933	22.1867
ENSG00000133321	PLAAT4	phospholipase A and acyltransferase 4 [Source:HGNC Symbol;Acc:HGNC:9869]	0.659444	-0.600678	0.0254934	0.134306	yes	down	1.16	1.82	1.18	1.17	1.52	2.78	1.38667	1.82333
ENSG00000133433	GSTT2B	glutathione S-transferase theta 2B [Source:HGNC Symbol;Acc:HGNC:33437]	0.573768	-0.80146	1.21567e-09	1.36582e-08	yes	down	4.07	2.13	2.81	4.44	5.08	5.02	3.00333	4.84667
ENSG00000133466	C1QTNF6	C1q and TNF related 6 [Source:HGNC Symbol;Acc:HGNC:14343]	0.356059	-1.48981	5.39051e-31	1.37567e-29	yes	down	0.74	1.45	1.02	1.91	2.81	2.48	1.07	2.4
ENSG00000133687	TMTC1	transmembrane O-mannosyltransferase targeting cadherins 1 [Source:HGNC Symbol;Acc:HGNC:24099]	1.72696	0.788234	9.74217e-42	3.2562e-40	yes	up	3.88	2.92	3.58	1.73	1.35	2	3.46	1.69333
ENSG00000133789	SWAP70	switching B cell complex subunit SWAP70 [Source:HGNC Symbol;Acc:HGNC:17070]	1.57382	0.65427	9.84528e-44	3.44107e-42	yes	up	7.2	7.13	8.31	5.14	3.44	4.55	7.54667	4.37667
ENSG00000133805	AMPD3	adenosine monophosphate deaminase 3 [Source:HGNC Symbol;Acc:HGNC:470]	0.648053	-0.625815	3.7276e-06	3.2985e-05	yes	down	0.9	1.31	0.66	0.86	0.66	1.28	0.956667	0.933333
ENSG00000134020	PEBP4	phosphatidylethanolamine binding protein 4 [Source:HGNC Symbol;Acc:HGNC:28319]	9.4795	3.24481	0.0454841	0.223353	yes	up	0.06	0	0.26	0	0	0	0.106667	0
ENSG00000134057	CCNB1	cyclin B1 [Source:HGNC Symbol;Acc:HGNC:1579]	1.78666	0.837262	0	0	yes	up	236.64	234.38	221.14	115.5	101.13	124.88	230.72	113.837
ENSG00000134061	CD180	CD180 molecule [Source:HGNC Symbol;Acc:HGNC:6726]	8.05916	3.01063	6.7002e-10	7.63304e-09	yes	up	0.14	0.08	0.18	0.05	0	0	0.133333	0.0166667
ENSG00000134107	BHLHE40	basic helix-loop-helix family member e40 [Source:HGNC Symbol;Acc:HGNC:1046]	2.47011	1.30457	0	0	yes	up	77.19	80.43	83	29.73	27.39	31.74	80.2067	29.62
ENSG00000134201	GSTM5	glutathione S-transferase mu 5 [Source:HGNC Symbol;Acc:HGNC:4637]	0.544935	-0.875843	0.0180414	0.0987472	yes	down	0.19	0.36	0.16	0.33	0.78	0.2	0.236667	0.436667
ENSG00000134245	WNT2B	Wnt family member 2B [Source:HGNC Symbol;Acc:HGNC:12781]	0.505557	-0.984055	5.20454e-53	2.23215e-51	yes	down	1.2	1.14	1.14	2.13	1.42	2.07	1.16	1.87333
ENSG00000134247	PTGFRN	prostaglandin F2 receptor inhibitor [Source:HGNC Symbol;Acc:HGNC:9601]	3.99318	1.99754	1.35339e-84	9.64337e-83	yes	up	3.33	1.94	4.09	0.36	0.83	0.97	3.12	0.72
ENSG00000134259	NGF	nerve growth factor [Source:HGNC Symbol;Acc:HGNC:7808]	0.383778	-1.38165	6.73415e-36	1.9713e-34	yes	down	4.37	3.35	3.14	6.68	9.47	9.18	3.62	8.44333
ENSG00000134313	KIDINS220	kinase D interacting substrate 220 [Source:HGNC Symbol;Acc:HGNC:29508]	1.66561	0.736051	4.94123e-71	2.8929e-69	yes	up	6.75	7.15	9.6	4.76	3.43	5.35	7.83333	4.51333
ENSG00000134321	RSAD2	radical S-adenosyl methionine domain containing 2 [Source:HGNC Symbol;Acc:HGNC:30908]	34.1262	5.09281	1.53085e-05	0.000128723	yes	up	0.12	0.09	0.14	0	0	0	0.116667	0
ENSG00000134326	CMPK2	cytidine/uridine monophosphate kinase 2 [Source:HGNC Symbol;Acc:HGNC:27015]	3.31783	1.73024	5.84832e-05	0.000462722	yes	up	0.33	0.13	0.3	0.1	0.25	0.23	0.253333	0.193333
ENSG00000134333	LDHA	lactate dehydrogenase A [Source:HGNC Symbol;Acc:HGNC:6535]	1.67063	0.740395	0	0	yes	up	837.13	829.57	841.52	472.39	411.63	477.77	836.073	453.93
ENSG00000134352	IL6ST	interleukin 6 cytokine family signal transducer [Source:HGNC Symbol;Acc:HGNC:6021]	1.51204	0.5965	1.32556e-109	1.23318e-107	yes	up	12.94	13.54	15.37	10.25	5.85	8.67	13.95	8.25667
ENSG00000134365	CFHR4	complement factor H related 4 [Source:HGNC Symbol;Acc:HGNC:16979]	3.08084	1.62332	0.0326023	0.167356	yes	up	0.01	0.27	0.1	0	0.02	0.05	0.126667	0.0233333
ENSG00000134376	CRB1	crumbs cell polarity complex component 1 [Source:HGNC Symbol;Acc:HGNC:2343]	0.244632	-2.03131	7.76163e-05	0.000607208	yes	down	0.05	0.02	0.06	0.1	0.14	0.16	0.0433333	0.133333
ENSG00000134470	IL15RA	interleukin 15 receptor subunit alpha [Source:HGNC Symbol;Acc:HGNC:5978]	0.351587	-1.50805	3.76963e-17	6.08097e-16	yes	down	1.18	1.27	0.93	2.92	3.17	2.27	1.12667	2.78667
ENSG00000134516	DOCK2	dedicator of cytokinesis 2 [Source:HGNC Symbol;Acc:HGNC:2988]	2.3299	1.22027	8.87131e-12	1.1258e-10	yes	up	1.26	1.62	1.28	0.93	0.85	0.52	1.38667	0.766667
ENSG00000134595	SOX3	SRY-box transcription factor 3 [Source:HGNC Symbol;Acc:HGNC:11199]	11.6914	3.54737	1.65658e-08	1.74634e-07	yes	up	0.23	0.35	0.27	0	0.02	0.04	0.283333	0.02
ENSG00000134627	PIWIL4	piwi like RNA-mediated gene silencing 4 [Source:HGNC Symbol;Acc:HGNC:18444]	0.65143	-0.618318	0.0427527	0.21123	yes	down	0.18	0.17	0.27	0.38	0.14	0.39	0.206667	0.303333
ENSG00000134668	SPOCD1	SPOC domain containing 1 [Source:HGNC Symbol;Acc:HGNC:26338]	0.551717	-0.857999	4.40535e-07	4.20247e-06	yes	down	0.83	1.23	0.94	1.91	1.2	2.28	1	1.79667
ENSG00000134690	CDCA8	cell division cycle associated 8 [Source:HGNC Symbol;Acc:HGNC:14629]	1.87498	0.906879	0	0	yes	up	69.08	63.34	65.3	30.57	31.89	32.26	65.9067	31.5733
ENSG00000134709	HOOK1	hook microtubule tethering protein 1 [Source:HGNC Symbol;Acc:HGNC:19884]	5.21373	2.38232	0.0114304	0.0653467	yes	up	0.1	0.02	0.03	0	0.02	0.01	0.05	0.01
ENSG00000134760	DSG1	desmoglein 1 [Source:HGNC Symbol;Acc:HGNC:3048]	0.0631967	-3.98401	0.000121274	0.000928481	yes	down	0.01	0	0	0.03	0.02	0.05	0.00333333	0.0333333
ENSG00000134762	DSC3	desmocollin 3 [Source:HGNC Symbol;Acc:HGNC:3037]	2.17723	1.12249	3.71871e-08	3.82567e-07	yes	up	0.33	0.28	0.27	0.11	0.13	0.14	0.293333	0.126667
ENSG00000134769	DTNA	dystrobrevin alpha [Source:HGNC Symbol;Acc:HGNC:3057]	1.67172	0.741336	9.6233e-36	2.80656e-34	yes	up	7.13	7.4	7.51	4.7	3.15	4.51	7.34667	4.12
ENSG00000134775	FHOD3	formin homology 2 domain containing 3 [Source:HGNC Symbol;Acc:HGNC:26178]	4.35638	2.12313	0.000126079	0.000963036	yes	up	0.32	0.12	0.2	0.02	0.05	0.03	0.213333	0.0333333
ENSG00000134982	APC	APC regulator of WNT signaling pathway [Source:HGNC Symbol;Acc:HGNC:583]	1.85857	0.894191	2.58227e-70	1.49231e-68	yes	up	4.15	5.24	6.5	2.13	1.77	2.82	5.29667	2.24
ENSG00000135045	C9orf40	chromosome 9 open reading frame 40 [Source:HGNC Symbol;Acc:HGNC:23433]	1.76408	0.818916	3.44848e-25	7.33232e-24	yes	up	6.81	6.13	5.06	2.94	1.96	4.2	6	3.03333
ENSG00000135069	PSAT1	phosphoserine aminotransferase 1 [Source:HGNC Symbol;Acc:HGNC:19129]	8.09177	3.01645	0	0	yes	up	438.45	414.25	397.37	46.01	34.32	45.94	416.69	42.09
ENSG00000135083	CCNJL	cyclin J like [Source:HGNC Symbol;Acc:HGNC:25876]	1.76048	0.815968	0.0134781	0.0758428	yes	up	0.34	0.34	0.17	0.14	0.37	0.21	0.283333	0.24
ENSG00000135097	MSI1	musashi RNA binding protein 1 [Source:HGNC Symbol;Acc:HGNC:7330]	0.523007	-0.935097	0.0333766	0.170967	yes	down	0.07	0.03	0.38	0.56	0.14	0.2	0.16	0.3
ENSG00000135114	OASL	2'-5'-oligoadenylate synthetase like [Source:HGNC Symbol;Acc:HGNC:8090]	2.12221	1.08557	3.04669e-22	5.93465e-21	yes	up	5.15	4.07	4.74	2.33	2.15	2.01	4.65333	2.16333
ENSG00000135119	RNFT2	ring finger protein, transmembrane 2 [Source:HGNC Symbol;Acc:HGNC:25905]	1.71317	0.776666	3.67283e-13	4.99236e-12	yes	up	2.42	2.29	2.34	1.68	1.81	1	2.35	1.49667
ENSG00000135241	PNPLA8	patatin like phospholipase domain containing 8 [Source:HGNC Symbol;Acc:HGNC:28900]	1.80296	0.850371	1.97213e-36	5.84951e-35	yes	up	4.99	5.92	8.55	3.06	2.65	4.87	6.48667	3.52667
ENSG00000135272	MDFIC	MyoD family inhibitor domain containing [Source:HGNC Symbol;Acc:HGNC:28870]	1.93111	0.949427	1.03326e-36	3.08809e-35	yes	up	5.17	3.05	3.01	2.92	1.29	2.39	3.74333	2.2
ENSG00000135299	ANKRD6	ankyrin repeat domain 6 [Source:HGNC Symbol;Acc:HGNC:17280]	0.519099	-0.94592	0.040942	0.203939	yes	down	0.06	0.04	0.05	0.19	0.25	0.82	0.05	0.42
ENSG00000135315	CEP162	centrosomal protein 162 [Source:HGNC Symbol;Acc:HGNC:21107]	2.19925	1.13701	2.28252e-22	4.46276e-21	yes	up	1.79	1.89	2.09	0.99	0.49	1.3	1.92333	0.926667
ENSG00000135324	MRAP2	melanocortin 2 receptor accessory protein 2 [Source:HGNC Symbol;Acc:HGNC:21232]	1.8959	0.922884	0.00124626	0.00845257	yes	up	0.43	0.34	0.81	0.18	0.29	0.28	0.526667	0.25
ENSG00000135362	PRR5L	proline rich 5 like [Source:HGNC Symbol;Acc:HGNC:25878]	1.59629	0.674722	1.33452e-13	1.84965e-12	yes	up	9.12	8.65	5.26	4.16	4.4	5.07	7.67667	4.54333
ENSG00000135374	ELF5	E74 like ETS transcription factor 5 [Source:HGNC Symbol;Acc:HGNC:3320]	0.094795	-3.39904	0.0361513	0.183413	yes	down	0	0	0	0	0.06	0.04	0	0.0333333
ENSG00000135378	PRRG4	proline rich and Gla domain 4 [Source:HGNC Symbol;Acc:HGNC:30799]	5.6877	2.50785	0.000118993	0.000911794	yes	up	0.02	0.13	0.05	0.01	0.01	0.01	0.0666667	0.01
ENSG00000135436	FAM186B	family with sequence similarity 186 member B [Source:HGNC Symbol;Acc:HGNC:25296]	0.58358	-0.776999	0.0441355	0.217445	yes	down	0.11	0.15	0.12	0.17	0.26	0.22	0.126667	0.216667
ENSG00000135439	AGAP2	ArfGAP with GTPase domain, ankyrin repeat and PH domain 2 [Source:HGNC Symbol;Acc:HGNC:16921]	0.527982	-0.921438	4.79266e-52	2.01417e-50	yes	down	3.78	2.85	2.66	4.75	5.22	5.37	3.09667	5.11333
ENSG00000135472	FAIM2	Fas apoptotic inhibitory molecule 2 [Source:HGNC Symbol;Acc:HGNC:17067]	0.094795	-3.39904	0.0361513	0.183413	yes	down	0	0	0	0.01	0.01	0.03	0	0.0166667
ENSG00000135476	ESPL1	extra spindle pole bodies like 1, separase [Source:HGNC Symbol;Acc:HGNC:16856]	1.67403	0.743324	1.34657e-138	1.58413e-136	yes	up	23.71	23.37	25.43	12.76	14.07	11.34	24.17	12.7233
ENSG00000135480	KRT7	keratin 7 [Source:HGNC Symbol;Acc:HGNC:6445]	1.97334	0.980641	2.79746e-13	3.82655e-12	yes	up	7.3	7.42	6.85	4.61	3.25	4.19	7.19	4.01667
ENSG00000135519	KCNH3	potassium voltage-gated channel subfamily H member 3 [Source:HGNC Symbol;Acc:HGNC:6252]	0.42388	-1.23827	3.40632e-28	7.96965e-27	yes	down	0.83	0.7	1.08	1.95	1.68	1.79	0.87	1.80667
ENSG00000135525	MAP7	microtubule associated protein 7 [Source:HGNC Symbol;Acc:HGNC:6869]	0.460303	-1.11934	3.94444e-11	4.83158e-10	yes	down	0.27	0.42	0.51	1.06	0.69	0.56	0.4	0.77
ENSG00000135537	AFG1L	AFG1 like ATPase [Source:HGNC Symbol;Acc:HGNC:16411]	1.76048	0.815968	3.29369e-08	3.4035e-07	yes	up	1.62	1.52	1.4	1.69	0.66	0.73	1.51333	1.02667
ENSG00000135702	CHST5	carbohydrate sulfotransferase 5 [Source:HGNC Symbol;Acc:HGNC:1973]	9.4795	3.24481	0.0454841	0.223353	yes	up	0.33	0	0.01	0	0	0	0.113333	0
ENSG00000135709	KIAA0513	KIAA0513 [Source:HGNC Symbol;Acc:HGNC:29058]	0.51944	-0.94497	1.67294e-102	1.44687e-100	yes	down	3.36	3.35	3.55	5.94	6.52	5.52	3.42	5.99333
ENSG00000135740	SLC9A5	solute carrier family 9 member A5 [Source:HGNC Symbol;Acc:HGNC:11078]	0.520908	-0.9409	7.36897e-24	1.51098e-22	yes	down	1.35	1.69	1.62	3.01	2.6	2.63	1.55333	2.74667
ENSG00000135747	ZNF670-ZNF695	ZNF670-ZNF695 readthrough (NMD candidate) [Source:HGNC Symbol;Acc:HGNC:49200]	4.18359	2.06474	0.00261133	0.0168368	yes	up	0.13	0	0.17	0	0.05	0.02	0.1	0.0233333
ENSG00000135828	RNASEL	ribonuclease L [Source:HGNC Symbol;Acc:HGNC:10050]	1.90154	0.927171	2.36532e-12	3.09759e-11	yes	up	1.17	0.97	1.35	0.55	0.4	0.71	1.16333	0.553333
ENSG00000135829	DHX9	DExH-box helicase 9 [Source:HGNC Symbol;Acc:HGNC:2750]	2.25941	1.17595	0	0	yes	up	55.11	53.24	62.23	28.92	21.18	26.74	56.86	25.6133
ENSG00000135838	NPL	N-acetylneuraminate pyruvate lyase [Source:HGNC Symbol;Acc:HGNC:16781]	1.58241	0.662119	3.21381e-05	0.000261912	yes	up	1.89	2.88	1.81	1.64	0.78	1.39	2.19333	1.27
ENSG00000135870	RC3H1	ring finger and CCCH-type domains 1 [Source:HGNC Symbol;Acc:HGNC:29434]	1.5327	0.616075	8.59174e-18	1.42182e-16	yes	up	2.39	2.32	1.61	1.38	0.68	0.96	2.10667	1.00667
ENSG00000135913	USP37	ubiquitin specific peptidase 37 [Source:HGNC Symbol;Acc:HGNC:20063]	1.54429	0.62694	5.48267e-15	8.06616e-14	yes	up	1.82	1.56	1.68	1.06	1.89	1.9	1.68667	1.61667
ENSG00000135919	SERPINE2	serpin family E member 2 [Source:HGNC Symbol;Acc:HGNC:8951]	1.57697	0.657152	0	0	yes	up	362.73	353.58	376.94	203.1	199.99	215.47	364.417	206.187
ENSG00000135999	EPC2	enhancer of polycomb homolog 2 [Source:HGNC Symbol;Acc:HGNC:24543]	1.90805	0.932102	7.01288e-22	1.35176e-20	yes	up	2.79	3.14	3.9	2.53	1.73	1.68	3.27667	1.98
ENSG00000136014	USP44	ubiquitin specific peptidase 44 [Source:HGNC Symbol;Acc:HGNC:20064]	0.145839	-2.77756	0.00210757	0.013819	yes	down	0.02	0	0.01	0.07	0.13	0.03	0.01	0.0766667
ENSG00000136040	PLXNC1	plexin C1 [Source:HGNC Symbol;Acc:HGNC:9106]	0.61476	-0.701905	1.14102e-05	9.67612e-05	yes	down	0.37	0.35	0.23	0.85	0.25	0.54	0.316667	0.546667
ENSG00000136108	CKAP2	cytoskeleton associated protein 2 [Source:HGNC Symbol;Acc:HGNC:1990]	2.13996	1.09758	1.8601e-287	4.92127e-285	yes	up	29.62	31.09	34.48	15.06	10.18	14.24	31.73	13.16
ENSG00000136122	BORA	BORA aurora kinase A activator [Source:HGNC Symbol;Acc:HGNC:24724]	1.8334	0.874522	1.02907e-32	2.75987e-31	yes	up	6.33	6.84	9.22	4.21	2.64	3.47	7.46333	3.44
ENSG00000136159	NUDT15	nudix hydrolase 15 [Source:HGNC Symbol;Acc:HGNC:23063]	1.54488	0.627496	3.21129e-27	7.29821e-26	yes	up	13.15	13.23	12.63	8.19	6.18	8.2	13.0033	7.52333
ENSG00000136160	EDNRB	endothelin receptor type B [Source:HGNC Symbol;Acc:HGNC:3180]	4.92934	2.3014	0.000139262	0.00105806	yes	up	0.1	0.09	0.11	0	0.11	0.05	0.1	0.0533333
ENSG00000136161	RCBTB2	RCC1 and BTB domain containing protein 2 [Source:HGNC Symbol;Acc:HGNC:1914]	2.11738	1.08228	1.95609e-11	2.43794e-10	yes	up	1.11	1.16	1.27	0.69	0.44	0.37	1.18	0.5
ENSG00000136235	GPNMB	glycoprotein nmb [Source:HGNC Symbol;Acc:HGNC:4462]	1.6105	0.687505	0.000206731	0.00153896	yes	up	1.28	0.81	1.01	0.56	0.65	0.66	1.03333	0.623333
ENSG00000136237	RAPGEF5	Rap guanine nucleotide exchange factor 5 [Source:HGNC Symbol;Acc:HGNC:16862]	3.26516	1.70715	1.31806e-06	1.21182e-05	yes	up	0.18	0.11	0.12	0.05	0.03	0.05	0.136667	0.0433333
ENSG00000136244	IL6	interleukin 6 [Source:HGNC Symbol;Acc:HGNC:6018]	1.83608	0.876629	9.26614e-20	1.65578e-18	yes	up	10.42	10.84	10.39	4.53	5.66	6.7	10.55	5.63
ENSG00000136367	ZFHX2	zinc finger homeobox 2 [Source:HGNC Symbol;Acc:HGNC:20152]	1.67607	0.745084	2.08947e-08	2.18615e-07	yes	up	0.67	0.61	0.8	0.44	0.31	0.64	0.693333	0.463333
ENSG00000136371	MTHFS	methenyltetrahydrofolate synthetase [Source:HGNC Symbol;Acc:HGNC:7437]	1.78436	0.835404	3.74164e-11	4.58943e-10	yes	up	3.57	7.21	7.1	3.22	2.54	3.09	5.96	2.95
ENSG00000136425	CIB2	calcium and integrin binding family member 2 [Source:HGNC Symbol;Acc:HGNC:24579]	0.588573	-0.764707	3.84019e-14	5.45889e-13	yes	down	5.22	5.77	4.51	7.83	9.47	7.39	5.16667	8.23
ENSG00000136449	MYCBPAP	MYCBP associated protein [Source:HGNC Symbol;Acc:HGNC:19677]	0.473975	-1.07712	0.015018	0.0836372	yes	down	0.04	0.26	0.31	0.11	0.17	1.12	0.203333	0.466667
ENSG00000136457	CHAD	chondroadherin [Source:HGNC Symbol;Acc:HGNC:1909]	0.126393	-2.98401	0.000618241	0.00435911	yes	down	0	0.06	0	0.11	0.16	0.27	0.02	0.18
ENSG00000136492	BRIP1	BRCA1 interacting helicase 1 [Source:HGNC Symbol;Acc:HGNC:20473]	1.90909	0.932885	1.41856e-19	2.5162e-18	yes	up	1.76	1.56	1.77	0.96	0.47	0.76	1.69667	0.73
ENSG00000136603	SKIL	SKI like proto-oncogene [Source:HGNC Symbol;Acc:HGNC:10897]	1.50488	0.58965	1.99068e-11	2.47957e-10	yes	up	2.2	1.81	1.55	1.4	0.77	2.31	1.85333	1.49333
ENSG00000136630	HLX	H2.0 like homeobox [Source:HGNC Symbol;Acc:HGNC:4978]	1.5189	0.603029	9.00251e-14	1.26001e-12	yes	up	9.07	7.79	8.04	4.61	4.94	4.84	8.3	4.79667
ENSG00000136636	KCTD3	potassium channel tetramerization domain containing 3 [Source:HGNC Symbol;Acc:HGNC:21305]	1.55879	0.640425	5.77623e-29	1.38451e-27	yes	up	5.93	5.65	6.28	4.16	3.38	4.12	5.95333	3.88667
ENSG00000136695	IL36RN	interleukin 36 receptor antagonist [Source:HGNC Symbol;Acc:HGNC:15561]	4.73975	2.24481	0.019957	0.10796	yes	up	0.28	0.04	0.07	0.04	0	0	0.13	0.0133333
ENSG00000136715	SAP130	Sin3A associated protein 130 [Source:HGNC Symbol;Acc:HGNC:29813]	1.5567	0.63849	9.26065e-65	4.8714e-63	yes	up	14.03	13.14	14.35	7.64	7.91	7.89	13.84	7.81333
ENSG00000136811	ODF2	outer dense fiber of sperm tails 2 [Source:HGNC Symbol;Acc:HGNC:8114]	1.52901	0.612595	1.27496e-154	1.66897e-152	yes	up	49.19	49.75	55.46	30.5	28.41	32.35	51.4667	30.42
ENSG00000136824	SMC2	structural maintenance of chromosomes 2 [Source:HGNC Symbol;Acc:HGNC:14011]	1.78435	0.835403	1.26771e-126	1.3658e-124	yes	up	11.41	11.83	13.05	6.8	4.53	6.56	12.0967	5.96333
ENSG00000136826	KLF4	Kruppel like factor 4 [Source:HGNC Symbol;Acc:HGNC:6348]	1.67229	0.741822	2.68991e-31	6.93525e-30	yes	up	7.98	7.58	8.39	4.49	3.76	4.78	7.98333	4.34333
ENSG00000136840	ST6GALNAC4	ST6 N-acetylgalactosaminide alpha-2,6-sialyltransferase 4 [Source:HGNC Symbol;Acc:HGNC:17846]	0.596655	-0.745031	3.45634e-293	9.3014e-291	yes	down	83.37	87.68	83.22	115.04	138.42	124.75	84.7567	126.07
ENSG00000136842	TMOD1	tropomodulin 1 [Source:HGNC Symbol;Acc:HGNC:11871]	0.157187	-2.66944	0.00195835	0.012908	yes	down	0.03	0	0	0.09	0.11	0	0.01	0.0666667
ENSG00000136861	CDK5RAP2	CDK5 regulatory subunit associated protein 2 [Source:HGNC Symbol;Acc:HGNC:18672]	1.67308	0.742502	7.7496e-130	8.52497e-128	yes	up	17.26	18.42	19.02	10.93	8.9	10.67	18.2333	10.1667
ENSG00000136895	GARNL3	GTPase activating Rap/RanGAP domain like 3 [Source:HGNC Symbol;Acc:HGNC:25425]	0.587177	-0.768132	3.42986e-14	4.89112e-13	yes	down	3.12	2.96	2.52	5.76	3.73	6.18	2.86667	5.22333
ENSG00000136925	TSTD2	thiosulfate sulfurtransferase like domain containing 2 [Source:HGNC Symbol;Acc:HGNC:30087]	1.69194	0.758682	1.71284e-25	3.67557e-24	yes	up	4.18	4.03	4.79	2.2	1.69	2.96	4.33333	2.28333
ENSG00000136928	GABBR2	gamma-aminobutyric acid type B receptor subunit 2 [Source:HGNC Symbol;Acc:HGNC:4507]	1.57386	0.654304	5.55265e-241	1.20892e-238	yes	up	35.59	35.14	39.45	22.21	18.72	22.66	36.7267	21.1967
ENSG00000136931	NR5A1	nuclear receptor subfamily 5 group A member 1 [Source:HGNC Symbol;Acc:HGNC:7983]	0.177741	-2.49215	0.00130135	0.00878629	yes	down	0.03	0.02	0	0.05	0.15	0.06	0.0166667	0.0866667
ENSG00000136937	NCBP1	nuclear cap binding protein subunit 1 [Source:HGNC Symbol;Acc:HGNC:7658]	1.77332	0.826454	2.7775e-132	3.10441e-130	yes	up	17.28	15.87	18.42	9.68	6.64	9.61	17.19	8.64333
ENSG00000136940	PDCL	phosducin like [Source:HGNC Symbol;Acc:HGNC:8770]	1.50276	0.587618	2.76664e-20	5.03414e-19	yes	up	6.73	6.68	7.59	5.19	2.89	4.82	7	4.3
ENSG00000136982	DSCC1	DNA replication and sister chromatid cohesion 1 [Source:HGNC Symbol;Acc:HGNC:24453]	1.57137	0.652022	1.60103e-32	4.27552e-31	yes	up	13.13	12.39	13.26	8.79	5.64	7.69	12.9267	7.37333
ENSG00000136999	CCN3	cellular communication network factor 3 [Source:HGNC Symbol;Acc:HGNC:7885]	2.61535	1.387	8.899e-226	1.79998e-223	yes	up	24.68	23.97	22.94	7.5	6.35	9.84	23.8633	7.89667
ENSG00000137075	RNF38	ring finger protein 38 [Source:HGNC Symbol;Acc:HGNC:18052]	1.54848	0.630857	2.01237e-37	6.11344e-36	yes	up	7.05	6.71	7.34	4.06	3.07	4.04	7.03333	3.72333
ENSG00000137101	CD72	CD72 molecule [Source:HGNC Symbol;Acc:HGNC:1696]	0.336655	-1.57066	1.75636e-26	3.88052e-25	yes	down	1.3	2.01	2.61	5.22	4.88	4.9	1.97333	5
ENSG00000137142	IGFBPL1	insulin like growth factor binding protein like 1 [Source:HGNC Symbol;Acc:HGNC:20081]	1.51029	0.594829	0.0118569	0.0675566	yes	up	0.3	0.39	0.5	0.31	0.21	0.18	0.396667	0.233333
ENSG00000137218	FRS3	fibroblast growth factor receptor substrate 3 [Source:HGNC Symbol;Acc:HGNC:16970]	0.602118	-0.731881	1.99931e-08	2.09497e-07	yes	down	1.34	1.35	1.69	2.06	2.43	3.07	1.46	2.52
ENSG00000137261	KIAA0319	KIAA0319 [Source:HGNC Symbol;Acc:HGNC:21580]	1.59011	0.669127	3.55939e-07	3.41626e-06	yes	up	0.83	0.63	0.58	0.41	0.38	0.34	0.68	0.376667
ENSG00000137310	TCF19	transcription factor 19 [Source:HGNC Symbol;Acc:HGNC:11629]	1.70529	0.770016	1.0233e-140	1.22218e-138	yes	up	28.84	29.24	29.83	14.66	15.68	15.3	29.3033	15.2133
ENSG00000137434	C6orf52	chromosome 6 open reading frame 52 [Source:HGNC Symbol;Acc:HGNC:20881]	0.37918	-1.39904	0.0147193	0.0821492	yes	down	0.52	0.11	0.47	0.58	1.29	0.68	0.366667	0.85
ENSG00000137460	FHDC1	FH2 domain containing 1 [Source:HGNC Symbol;Acc:HGNC:29363]	0.457631	-1.12774	1.21217e-09	1.36237e-08	yes	down	0.19	0.17	0.19	0.37	0.28	0.42	0.183333	0.356667
ENSG00000137463	MGARP	mitochondria localized glutamic acid rich protein [Source:HGNC Symbol;Acc:HGNC:29969]	1.60649	0.683913	0.0165652	0.0913452	yes	up	1.17	0.95	0.75	0.65	0.25	0.7	0.956667	0.533333
ENSG00000137561	TTPA	alpha tocopherol transfer protein [Source:HGNC Symbol;Acc:HGNC:12404]	7.89959	2.98178	1.6958e-05	0.000142098	yes	up	0.02	0.19	0.24	0.03	0	0.02	0.15	0.0166667
ENSG00000137573	SULF1	sulfatase 1 [Source:HGNC Symbol;Acc:HGNC:20391]	3.7918	1.92288	0.000162909	0.00122775	yes	up	0.26	0.49	0.23	0.03	0.38	0.01	0.326667	0.14
ENSG00000137575	SDCBP	syndecan binding protein [Source:HGNC Symbol;Acc:HGNC:10662]	1.76234	0.817493	0	0	yes	up	226.64	224.1	233.4	129.94	97.99	121.64	228.047	116.523
ENSG00000137693	YAP1	Yes1 associated transcriptional regulator [Source:HGNC Symbol;Acc:HGNC:16262]	1.52253	0.606474	8.94778e-158	1.19627e-155	yes	up	35.61	34.86	39.78	23.03	17.45	26.14	36.75	22.2067
ENSG00000137776	SLTM	SAFB like transcription modulator [Source:HGNC Symbol;Acc:HGNC:20709]	1.73422	0.794285	2.46816e-78	1.61042e-76	yes	up	21.55	22.13	27.83	14.4	12.2	12.99	23.8367	13.1967
ENSG00000137804	NUSAP1	nucleolar and spindle associated protein 1 [Source:HGNC Symbol;Acc:HGNC:18538]	1.96748	0.976351	9.02964e-306	2.56193e-303	yes	up	68.9	72.61	79.74	34.76	26.42	33.1	73.75	31.4267
ENSG00000137807	KIF23	kinesin family member 23 [Source:HGNC Symbol;Acc:HGNC:6392]	1.87859	0.909654	5.9758e-162	8.30822e-160	yes	up	26.74	22.75	25.48	12.43	11.87	16.14	24.99	13.48
ENSG00000137809	ITGA11	integrin subunit alpha 11 [Source:HGNC Symbol;Acc:HGNC:6136]	3.20557	1.68058	2.04661e-22	4.00901e-21	yes	up	0.32	0.74	0.89	1.31	0.08	0.17	0.65	0.52
ENSG00000137812	KNL1	kinetochore scaffold 1 [Source:HGNC Symbol;Acc:HGNC:24054]	2.16516	1.11448	5.86537e-71	3.42436e-69	yes	up	4.11	5.79	5.47	2.93	1.68	2.15	5.12333	2.25333
ENSG00000137825	ITPKA	inositol-trisphosphate 3-kinase A [Source:HGNC Symbol;Acc:HGNC:6178]	0.523867	-0.932727	0.000588562	0.0041592	yes	down	0.3	0.71	0.96	1.31	0.79	1.51	0.656667	1.20333
ENSG00000137857	DUOX1	dual oxidase 1 [Source:HGNC Symbol;Acc:HGNC:3062]	0.235107	-2.08861	0.00117771	0.00801365	yes	down	0.03	0.13	0.04	0.23	0.27	0.53	0.0666667	0.343333
ENSG00000137869	CYP19A1	cytochrome P450 family 19 subfamily A member 1 [Source:HGNC Symbol;Acc:HGNC:2594]	11.3754	3.50785	0.0236279	0.125533	yes	up	0	0.52	0.29	0	0	0	0.27	0
ENSG00000137878	GCOM1	GCOM1, MYZAP-POLR2M combined locus [Source:HGNC Symbol;Acc:HGNC:26424]	2.62418	1.39187	0.00319785	0.0203734	yes	up	0.19	0.11	0.17	0.03	0.15	0.1	0.156667	0.0933333
ENSG00000137959	IFI44L	interferon induced protein 44 like [Source:HGNC Symbol;Acc:HGNC:17817]	5.6877	2.50785	9.19408e-14	1.28625e-12	yes	up	0.37	0.58	0.72	0.18	0.14	0.06	0.556667	0.126667
ENSG00000137965	IFI44	interferon induced protein 44 [Source:HGNC Symbol;Acc:HGNC:16938]	1.6192	0.695283	1.15888e-07	1.15214e-06	yes	up	2.89	3.76	3.42	2.35	1.34	1.88	3.35667	1.85667
ENSG00000137975	CLCA2	chloride channel accessory 2 [Source:HGNC Symbol;Acc:HGNC:2016]	1.50339	0.588219	0.000251195	0.00185717	yes	up	0.72	0.86	0.9	0.41	0.74	0.78	0.826667	0.643333
ENSG00000138032	PPM1B	protein phosphatase, Mg2+/Mn2+ dependent 1B [Source:HGNC Symbol;Acc:HGNC:9276]	1.6379	0.711852	5.22169e-23	1.04107e-21	yes	up	6.31	5.59	6.96	3.86	2.61	3.77	6.28667	3.41333
ENSG00000138078	PREPL	prolyl endopeptidase like [Source:HGNC Symbol;Acc:HGNC:30228]	1.51349	0.597882	2.69481e-60	1.32216e-58	yes	up	11.11	10.92	12.4	8.12	5.23	7.44	11.4767	6.93
ENSG00000138083	SIX3	SIX homeobox 3 [Source:HGNC Symbol;Acc:HGNC:10889]	1.60255	0.68037	3.3193e-08	3.42827e-07	yes	up	1.74	2.41	1.94	1.21	1.11	1.05	2.03	1.12333
ENSG00000138092	CENPO	centromere protein O [Source:HGNC Symbol;Acc:HGNC:28152]	1.75737	0.813415	9.05344e-97	7.40128e-95	yes	up	17.61	16.26	17.1	8.35	8.77	8.94	16.99	8.68667
ENSG00000138134	STAMBPL1	STAM binding protein like 1 [Source:HGNC Symbol;Acc:HGNC:24105]	1.88986	0.918282	2.05129e-11	2.55202e-10	yes	up	2.48	2.91	2.63	1.68	0.8	1.66	2.67333	1.38
ENSG00000138152	BTBD16	BTB domain containing 16 [Source:HGNC Symbol;Acc:HGNC:26340]	0.414728	-1.26976	0.00418705	0.0261547	yes	down	0.17	0.03	0.15	0.26	0.34	0.19	0.116667	0.263333
ENSG00000138160	KIF11	kinesin family member 11 [Source:HGNC Symbol;Acc:HGNC:6388]	2.2773	1.18733	4.39148e-265	1.04699e-262	yes	up	15.49	15.05	17.51	7.11	4.74	7.16	16.0167	6.33667
ENSG00000138180	CEP55	centrosomal protein 55 [Source:HGNC Symbol;Acc:HGNC:1161]	2.23366	1.15941	0	0	yes	up	42.31	44.04	60.77	20.65	14.83	20.18	49.04	18.5533
ENSG00000138182	KIF20B	kinesin family member 20B [Source:HGNC Symbol;Acc:HGNC:7212]	2.41004	1.26906	2.62081e-65	1.39501e-63	yes	up	2.56	2.78	3.78	1.55	0.67	1.38	3.04	1.2
ENSG00000138207	RBP4	retinol binding protein 4 [Source:HGNC Symbol;Acc:HGNC:9922]	2.71164	1.43916	1.52723e-71	9.0171e-70	yes	up	20.05	19.02	16.99	5.04	6.37	6.9	18.6867	6.10333
ENSG00000138246	DNAJC13	DnaJ heat shock protein family (Hsp40) member C13 [Source:HGNC Symbol;Acc:HGNC:30343]	1.57574	0.65603	1.37191e-65	7.33357e-64	yes	up	6.62	7.12	7.57	4.64	2.86	4.23	7.10333	3.91
ENSG00000138316	ADAMTS14	ADAM metallopeptidase with thrombospondin type 1 motif 14 [Source:HGNC Symbol;Acc:HGNC:14899]	0.642121	-0.639082	1.01475e-29	2.48449e-28	yes	down	3	2.9	2.84	3.87	3.96	4.26	2.91333	4.03
ENSG00000138346	DNA2	DNA replication helicase/nuclease 2 [Source:HGNC Symbol;Acc:HGNC:2939]	1.55095	0.633154	2.73001e-11	3.373e-10	yes	up	2.29	2.61	3.37	2.05	1.51	2.26	2.75667	1.94
ENSG00000138347	MYPN	myopalladin [Source:HGNC Symbol;Acc:HGNC:23246]	1.50508	0.589839	4.17722e-12	5.39271e-11	yes	up	3.01	4.03	3.09	1.93	1.76	2.23	3.37667	1.97333
ENSG00000138356	AOX1	aldehyde oxidase 1 [Source:HGNC Symbol;Acc:HGNC:553]	2.16975	1.11753	4.90717e-15	7.23816e-14	yes	up	2.28	1.36	1.56	1.67	0.66	1.21	1.73333	1.18
ENSG00000138376	BARD1	BRCA1 associated RING domain 1 [Source:HGNC Symbol;Acc:HGNC:952]	1.53807	0.621122	7.22842e-16	1.10736e-14	yes	up	3.18	2.52	3.32	2.14	1.23	1.45	3.00667	1.60667
ENSG00000138378	STAT4	signal transducer and activator of transcription 4 [Source:HGNC Symbol;Acc:HGNC:11365]	0.223047	-2.16458	0.0023105	0.015052	yes	down	0.15	0	0.05	0.26	0.15	0	0.0666667	0.136667
ENSG00000138459	SLC35A5	solute carrier family 35 member A5 [Source:HGNC Symbol;Acc:HGNC:20792]	1.63298	0.707506	5.82181e-20	1.04838e-18	yes	up	4.25	4.95	3.89	2.17	1.74	2.62	4.36333	2.17667
ENSG00000138587	MNS1	meiosis specific nuclear structural 1 [Source:HGNC Symbol;Acc:HGNC:29636]	2.35432	1.23531	5.72906e-13	7.72203e-12	yes	up	1.6	1.76	1.89	0.63	0.51	0.84	1.75	0.66
ENSG00000138592	USP8	ubiquitin specific peptidase 8 [Source:HGNC Symbol;Acc:HGNC:12631]	1.65014	0.722585	4.54474e-41	1.49433e-39	yes	up	11.94	7.94	11.16	7.24	5.15	5.31	10.3467	5.9
ENSG00000138593	SECISBP2L	SECIS binding protein 2 like [Source:HGNC Symbol;Acc:HGNC:28997]	1.56554	0.646657	1.43686e-25	3.08863e-24	yes	up	2.81	2.64	3.11	1.94	1.35	2.36	2.85333	1.88333
ENSG00000138594	TMOD3	tropomodulin 3 [Source:HGNC Symbol;Acc:HGNC:11873]	1.55047	0.63271	4.08529e-71	2.39402e-69	yes	up	9.3	9.94	9.04	5.4	4.41	4.69	9.42667	4.83333
ENSG00000138623	SEMA7A	semaphorin 7A (John Milton Hagen blood group) [Source:HGNC Symbol;Acc:HGNC:10741]	2.02229	1.01599	0.0197401	0.106916	yes	up	0.15	0.12	0.28	0.05	0.06	0.1	0.183333	0.07
ENSG00000138642	HERC6	HECT and RLD domain containing E3 ubiquitin protein ligase family member 6 [Source:HGNC Symbol;Acc:HGNC:26072]	1.8959	0.922884	0.00518041	0.0318583	yes	up	0.24	0.74	0.43	0.64	0.13	0.12	0.47	0.296667
ENSG00000138650	PCDH10	protocadherin 10 [Source:HGNC Symbol;Acc:HGNC:13404]	1.52804	0.611682	0.00568192	0.0346401	yes	up	0.25	0.24	0.44	0.28	0.08	0.31	0.31	0.223333
ENSG00000138759	FRAS1	Fraser extracellular matrix complex subunit 1 [Source:HGNC Symbol;Acc:HGNC:19185]	3.04342	1.60569	8.29715e-11	9.96087e-10	yes	up	0.09	0.06	0.31	0.04	0.09	0.02	0.153333	0.05
ENSG00000138764	CCNG2	cyclin G2 [Source:HGNC Symbol;Acc:HGNC:1593]	2.25753	1.17474	3.74746e-92	2.89737e-90	yes	up	12.5	12.04	10.59	4.51	4.69	3.97	11.71	4.39
ENSG00000138778	CENPE	centromere protein E [Source:HGNC Symbol;Acc:HGNC:1856]	2.60478	1.38116	2.42616e-77	1.56833e-75	yes	up	1.83	2.42	2.31	1.54	0.43	0.92	2.18667	0.963333
ENSG00000138780	GSTCD	glutathione S-transferase C-terminal domain containing [Source:HGNC Symbol;Acc:HGNC:25806]	1.6106	0.687601	3.72459e-33	1.01232e-31	yes	up	5.85	6.42	7	4.87	2.35	3.96	6.42333	3.72667
ENSG00000138823	MTTP	microsomal triglyceride transfer protein [Source:HGNC Symbol;Acc:HGNC:7467]	0.118494	-3.07712	0.0111837	0.0641525	yes	down	0	0	0.01	0.02	0.03	0.04	0.00333333	0.03
ENSG00000138829	FBN2	fibrillin 2 [Source:HGNC Symbol;Acc:HGNC:3604]	2.4752	1.30755	1.01447e-06	9.41539e-06	yes	up	0.12	0.18	0.16	0.03	0.05	0.07	0.153333	0.05
ENSG00000138834	MAPK8IP3	mitogen-activated protein kinase 8 interacting protein 3 [Source:HGNC Symbol;Acc:HGNC:6884]	0.537359	-0.896042	4.38147e-233	9.18833e-231	yes	down	20.57	21.64	26.14	34.62	35.84	33.73	22.7833	34.73
ENSG00000139116	KIF21A	kinesin family member 21A [Source:HGNC Symbol;Acc:HGNC:19349]	26.5426	4.73024	0.000162092	0.00122262	yes	up	0.04	0.22	0.04	0	0	0	0.1	0
ENSG00000139144	PIK3C2G	phosphatidylinositol-4-phosphate 3-kinase catalytic subunit type 2 gamma [Source:HGNC Symbol;Acc:HGNC:8973]	28.4385	4.82977	8.92342e-05	0.000693082	yes	up	0.07	0.02	0.09	0	0	0	0.06	0
ENSG00000139182	CLSTN3	calsyntenin 3 [Source:HGNC Symbol;Acc:HGNC:18371]	0.59976	-0.737543	3.61219e-111	3.41622e-109	yes	down	11.6	11.86	11.47	16.88	17.62	16.91	11.6433	17.1367
ENSG00000139209	SLC38A4	solute carrier family 38 member 4 [Source:HGNC Symbol;Acc:HGNC:14679]	0.287258	-1.79958	0.000169911	0.00127806	yes	down	0.08	0.05	0.01	0.09	0.06	0.22	0.0466667	0.123333
ENSG00000139269	INHBE	inhibin subunit beta E [Source:HGNC Symbol;Acc:HGNC:24029]	4.42377	2.14528	3.53373e-06	3.13181e-05	yes	up	0.72	0.31	0.12	0.02	0	0.14	0.383333	0.0533333
ENSG00000139291	TMEM19	transmembrane protein 19 [Source:HGNC Symbol;Acc:HGNC:25605]	1.92648	0.945967	6.82023e-62	3.44878e-60	yes	up	13.05	9.93	15.12	5.12	4.06	6.05	12.7	5.07667
ENSG00000139324	TMTC3	transmembrane O-mannosyltransferase targeting cadherins 3 [Source:HGNC Symbol;Acc:HGNC:26899]	1.63737	0.711379	8.46207e-18	1.4011e-16	yes	up	1.94	1.26	1.92	1.24	0.58	0.85	1.70667	0.89
ENSG00000139329	LUM	lumican [Source:HGNC Symbol;Acc:HGNC:6724]	0.612218	-0.707883	0.0311413	0.160686	yes	down	0.21	0.11	0.45	0.44	0.5	0.31	0.256667	0.416667
ENSG00000139350	NEDD1	NEDD1 gamma-tubulin ring complex targeting factor [Source:HGNC Symbol;Acc:HGNC:7723]	1.64218	0.715612	3.02223e-23	6.07187e-22	yes	up	4.99	4.89	6.42	4.03	3.18	2.82	5.43333	3.34333
ENSG00000139354	GAS2L3	growth arrest specific 2 like 3 [Source:HGNC Symbol;Acc:HGNC:27475]	1.60603	0.6835	6.37193e-52	2.6725e-50	yes	up	12.82	10.93	15.16	10.48	5.26	7.75	12.97	7.83
ENSG00000139517	LNX2	ligand of numb-protein X 2 [Source:HGNC Symbol;Acc:HGNC:20421]	1.6073	0.684636	3.22509e-15	4.80111e-14	yes	up	2.41	2.01	2.29	1.34	1	1.42	2.23667	1.25333
ENSG00000139537	CCDC65	coiled-coil domain containing 65 [Source:HGNC Symbol;Acc:HGNC:29937]	0.355481	-1.49215	0.00120347	0.0081774	yes	down	0.09	0.51	0.18	0.4	0.57	0.93	0.26	0.633333
ENSG00000139547	RDH16	retinol dehydrogenase 16 [Source:HGNC Symbol;Acc:HGNC:29674]	0.0526639	-4.24704	1.79986e-05	0.000150536	yes	down	0.03	0	0	0.08	0.13	0.1	0.01	0.103333
ENSG00000139618	BRCA2	BRCA2 DNA repair associated [Source:HGNC Symbol;Acc:HGNC:1101]	2.22768	1.15554	1.05323e-16	1.67022e-15	yes	up	0.76	1.95	1.13	0.9	0.65	0.79	1.28	0.78
ENSG00000139679	LPAR6	lysophosphatidic acid receptor 6 [Source:HGNC Symbol;Acc:HGNC:15520]	1.5996	0.677708	2.29224e-28	5.38921e-27	yes	up	12.96	12.45	13.08	10.28	5.52	8.02	12.83	7.94
ENSG00000139714	MORN3	MORN repeat containing 3 [Source:HGNC Symbol;Acc:HGNC:29807]	0.605924	-0.722792	0.012609	0.0713753	yes	down	0.7	0.34	0.44	0.51	0.91	0.8	0.493333	0.74
ENSG00000139734	DIAPH3	diaphanous related formin 3 [Source:HGNC Symbol;Acc:HGNC:15480]	2.28316	1.19103	1.65072e-204	2.8912e-202	yes	up	12.71	13.85	15.49	6.38	4.33	5.97	14.0167	5.56
ENSG00000139890	REM2	RRAD and GEM like GTPase 2 [Source:HGNC Symbol;Acc:HGNC:20248]	0.284385	-1.81408	3.14768e-05	0.000256991	yes	down	0.05	0.09	0.24	0.59	0.33	0.22	0.126667	0.38
ENSG00000139899	CBLN3	cerebellin 3 precursor [Source:HGNC Symbol;Acc:HGNC:20146]	0.651265	-0.618684	3.25649e-08	3.36783e-07	yes	down	2	2.09	3.03	2.87	3.79	4.01	2.37333	3.55667
ENSG00000139914	FITM1	fat storage inducing transmembrane protein 1 [Source:HGNC Symbol;Acc:HGNC:33714]	3.08084	1.62332	0.0326023	0.167356	yes	up	0.17	0.37	0.11	0	0.05	0.08	0.216667	0.0433333
ENSG00000139915	MDGA2	MAM domain containing glycosylphosphatidylinositol anchor 2 [Source:HGNC Symbol;Acc:HGNC:19835]	2.36988	1.24481	0.00031938	0.0023354	yes	up	0.12	0.15	0.19	0.15	0.2	0.06	0.153333	0.136667
ENSG00000139926	FRMD6	FERM domain containing 6 [Source:HGNC Symbol;Acc:HGNC:19839]	1.57301	0.653529	1.79936e-166	2.5642e-164	yes	up	32.02	30.81	34.04	22.32	14.21	20.41	32.29	18.98
ENSG00000139973	SYT16	synaptotagmin 16 [Source:HGNC Symbol;Acc:HGNC:23142]	3.7918	1.92288	0.00767234	0.0454062	yes	up	0.06	0.02	0.01	0.06	0.01	0	0.03	0.0233333
ENSG00000140025	EFCAB11	EF-hand calcium binding domain 11 [Source:HGNC Symbol;Acc:HGNC:20357]	1.55287	0.634935	1.65078e-08	1.74111e-07	yes	up	3.74	4.55	4.8	2.29	2.46	3.47	4.36333	2.74
ENSG00000140092	FBLN5	fibulin 5 [Source:HGNC Symbol;Acc:HGNC:3602]	2.6566	1.40958	8.52028e-16	1.30082e-14	yes	up	1.63	1.11	1.23	0.38	0.49	0.56	1.32333	0.476667
ENSG00000140259	MFAP1	microfibril associated protein 1 [Source:HGNC Symbol;Acc:HGNC:7032]	1.66714	0.737378	5.43652e-66	2.93362e-64	yes	up	23.24	21.09	25.02	14.22	9.94	13.29	23.1167	12.4833
ENSG00000140280	LYSMD2	LysM domain containing 2 [Source:HGNC Symbol;Acc:HGNC:28571]	1.99396	0.99564	0.00154894	0.0103598	yes	up	1.05	1.12	0.78	0.61	0.79	0.22	0.983333	0.54
ENSG00000140299	BNIP2	BCL2 interacting protein 2 [Source:HGNC Symbol;Acc:HGNC:1083]	1.52277	0.606694	1.15258e-61	5.77701e-60	yes	up	18.46	15.74	15	9.56	6.37	9.81	16.4	8.58
ENSG00000140386	SCAPER	S-phase cyclin A associated protein in the ER [Source:HGNC Symbol;Acc:HGNC:13081]	1.56595	0.647039	7.81871e-12	9.94638e-11	yes	up	4.07	1.95	2.28	1.74	1.27	1.56	2.76667	1.52333
ENSG00000140396	NCOA2	nuclear receptor coactivator 2 [Source:HGNC Symbol;Acc:HGNC:7669]	1.56256	0.643914	1.9258e-43	6.68623e-42	yes	up	6.17	5	5.32	3.51	2.19	3.31	5.49667	3.00333
ENSG00000140398	NEIL1	nei like DNA glycosylase 1 [Source:HGNC Symbol;Acc:HGNC:18448]	0.51656	-0.952992	3.92102e-21	7.36108e-20	yes	down	3.05	5.13	4.13	6.54	8.21	7.88	4.10333	7.54333
ENSG00000140400	MAN2C1	mannosidase alpha class 2C member 1 [Source:HGNC Symbol;Acc:HGNC:6827]	0.648796	-0.624163	1.80527e-55	8.09121e-54	yes	down	24.87	27.12	25.47	39.57	37.54	36	25.82	37.7033
ENSG00000140465	CYP1A1	cytochrome P450 family 1 subfamily A member 1 [Source:HGNC Symbol;Acc:HGNC:2595]	1.60625	0.683696	0.0217705	0.116653	yes	up	1.1	0.37	0.26	0.14	0.51	0.48	0.576667	0.376667
ENSG00000140470	ADAMTS17	ADAM metallopeptidase with thrombospondin type 1 motif 17 [Source:HGNC Symbol;Acc:HGNC:17109]	1.84962	0.887228	0.034053	0.173992	yes	up	0.87	0.16	0.33	0.17	0.35	0.36	0.453333	0.293333
ENSG00000140481	CCDC33	coiled-coil domain containing 33 [Source:HGNC Symbol;Acc:HGNC:26552]	0.626699	-0.674154	1.66167e-11	2.07967e-10	yes	down	5.98	6.11	6.53	6.54	9.26	6.52	6.20667	7.44
ENSG00000140488	CELF6	CUGBP Elav-like family member 6 [Source:HGNC Symbol;Acc:HGNC:14059]	16.0217	4.00196	0.000803058	0.00558065	yes	up	0.02	0.16	0	0	0	0.02	0.06	0.00666667
ENSG00000140519	RHCG	Rh family C glycoprotein [Source:HGNC Symbol;Acc:HGNC:18140]	15.1672	3.92288	0.00012	0.00091929	yes	up	0.05	0.22	0.15	0	0	0.05	0.14	0.0166667
ENSG00000140525	FANCI	FA complementation group I [Source:HGNC Symbol;Acc:HGNC:25568]	2.0136	1.00978	1.10524e-271	2.75008e-269	yes	up	38.07	35.99	44.41	16.98	11.9	19.36	39.49	16.08
ENSG00000140526	ABHD2	abhydrolase domain containing 2, acylglycerol lipase [Source:HGNC Symbol;Acc:HGNC:18717]	1.7523	0.809247	3.64467e-136	4.20095e-134	yes	up	9.23	12.76	11.26	4.81	4.09	5.33	11.0833	4.74333
ENSG00000140527	WDR93	WD repeat domain 93 [Source:HGNC Symbol;Acc:HGNC:26924]	0.37918	-1.39904	0.0028135	0.0180642	yes	down	0	0.17	0.1	0.26	0.33	0.05	0.09	0.213333
ENSG00000140534	TICRR	TOPBP1 interacting checkpoint and replication regulator [Source:HGNC Symbol;Acc:HGNC:28704]	2.10392	1.07308	4.99395e-85	3.57869e-83	yes	up	5.36	6.28	5.71	2.28	2.63	2.37	5.78333	2.42667
ENSG00000140688	RUSF1	RUS family member 1 [Source:HGNC Symbol;Acc:HGNC:25848]	0.587052	-0.768441	8.83379e-167	1.26174e-164	yes	down	24.33	25.19	25.42	39.34	41.2	35.6	24.98	38.7133
ENSG00000140795	MYLK3	myosin light chain kinase 3 [Source:HGNC Symbol;Acc:HGNC:29826]	0.18959	-2.39904	0.0023191	0.015097	yes	down	0.03	0	0	0.02	0.04	0.02	0.01	0.0266667
ENSG00000140945	CDH13	cadherin 13 [Source:HGNC Symbol;Acc:HGNC:1753]	7.76134	2.95631	9.95866e-44	3.47876e-42	yes	up	0.68	2.07	0.99	0.08	0.36	0.2	1.24667	0.213333
ENSG00000140961	OSGIN1	oxidative stress induced growth inhibitor 1 [Source:HGNC Symbol;Acc:HGNC:30093]	0.38841	-1.36435	0	0	yes	down	20.47	18.27	25.49	46.14	57.69	44.52	21.41	49.45
ENSG00000140986	RPL3L	ribosomal protein L3 like [Source:HGNC Symbol;Acc:HGNC:10351]	0.364596	-1.45563	0.0427517	0.211342	yes	down	0.06	0.02	0.02	0.02	0.14	0.1	0.0333333	0.0866667
ENSG00000140993	TIGD7	tigger transposable element derived 7 [Source:HGNC Symbol;Acc:HGNC:18331]	1.59526	0.67379	9.59921e-14	1.34143e-12	yes	up	3.25	3.48	3.13	2.11	1.6	2.14	3.28667	1.95
ENSG00000141030	COPS3	COP9 signalosome subunit 3 [Source:HGNC Symbol;Acc:HGNC:2239]	1.50267	0.587529	6.42554e-79	4.2366e-77	yes	up	57.42	63.3	63.22	38.66	28.67	38.34	61.3133	35.2233
ENSG00000141052	MYOCD	myocardin [Source:HGNC Symbol;Acc:HGNC:16067]	1.64674	0.719614	6.26439e-06	5.43212e-05	yes	up	0.34	0.46	0.62	0.23	0.16	0.28	0.473333	0.223333
ENSG00000141086	CTRL	chymotrypsin like [Source:HGNC Symbol;Acc:HGNC:2524]	0.17987	-2.47498	3.78013e-14	5.38082e-13	yes	down	0.14	0.32	0.34	1.31	1.05	1.42	0.266667	1.26
ENSG00000141294	LRRC46	leucine rich repeat containing 46 [Source:HGNC Symbol;Acc:HGNC:25047]	1.51672	0.600955	0.0361254	0.183311	yes	up	0.61	0.66	0.82	0.37	0.4	0.58	0.696667	0.45
ENSG00000141380	SS18	SS18 subunit of BAF chromatin remodeling complex [Source:HGNC Symbol;Acc:HGNC:11340]	1.56389	0.64514	2.68488e-93	2.12295e-91	yes	up	29.19	29.96	45.99	17.57	14.51	21.46	35.0467	17.8467
ENSG00000141404	GNAL	G protein subunit alpha L [Source:HGNC Symbol;Acc:HGNC:4388]	0.572451	-0.804776	0.000288327	0.00211847	yes	down	0.31	0.12	0.65	0.56	0.59	0.59	0.36	0.58
ENSG00000141437	SLC25A52	solute carrier family 25 member 52 [Source:HGNC Symbol;Acc:HGNC:23324]	0.0849418	-3.55738	0.0242074	0.128145	yes	down	0	0	0	0.04	0.09	0.1	0	0.0766667
ENSG00000141505	ASGR1	asialoglycoprotein receptor 1 [Source:HGNC Symbol;Acc:HGNC:742]	0.333064	-1.58613	2.84468e-10	3.31481e-09	yes	down	0.75	0.65	0.67	1.03	1.84	1.73	0.69	1.53333
ENSG00000141524	TMC6	transmembrane channel like 6 [Source:HGNC Symbol;Acc:HGNC:18021]	0.411844	-1.27983	1.49185e-39	4.75806e-38	yes	down	2.44	2.1	2.75	3.88	5.26	3.95	2.43	4.36333
ENSG00000141527	CARD14	caspase recruitment domain family member 14 [Source:HGNC Symbol;Acc:HGNC:16446]	0.493995	-1.01743	0.0105035	0.0604443	yes	down	0.08	0.24	0.08	0.22	0.42	0.12	0.133333	0.253333
ENSG00000141540	TTYH2	tweety family member 2 [Source:HGNC Symbol;Acc:HGNC:13877]	0.570787	-0.808975	3.22269e-27	7.32147e-26	yes	down	2.48	3.55	2.34	3.75	4.07	4.02	2.79	3.94667
ENSG00000141668	CBLN2	cerebellin 2 precursor [Source:HGNC Symbol;Acc:HGNC:1544]	2.45605	1.29634	8.88967e-08	8.89861e-07	yes	up	0.81	0.8	0.53	0.61	1.5	0.33	0.713333	0.813333
ENSG00000141854	MISP3	MISP family member 3 [Source:HGNC Symbol;Acc:HGNC:26963]	0.63658	-0.651587	1.69857e-06	1.54827e-05	yes	down	2.89	3.6	2.66	3.31	3.41	4.13	3.05	3.61667
ENSG00000142102	PGGHG	protein-glucosylgalactosylhydroxylysine glucosidase [Source:HGNC Symbol;Acc:HGNC:26210]	0.370707	-1.43165	6.61534e-146	8.08581e-144	yes	down	4.73	4.61	4.24	8.91	10.75	9.31	4.52667	9.65667
ENSG00000142224	IL19	interleukin 19 [Source:HGNC Symbol;Acc:HGNC:5990]	7.5836	2.92288	0.0159634	0.0883924	yes	up	0	0.07	0.04	0	0.01	0	0.0366667	0.00333333
ENSG00000142233	NTN5	netrin 5 [Source:HGNC Symbol;Acc:HGNC:25208]	0.218758	-2.19259	3.28163e-06	2.91663e-05	yes	down	0.04	0.02	0.17	0.24	0.55	0.47	0.0766667	0.42
ENSG00000142235	LMTK3	lemur tyrosine kinase 3 [Source:HGNC Symbol;Acc:HGNC:19295]	0.395979	-1.3365	8.28973e-45	2.98388e-43	yes	down	2.42	2.42	1.85	4.46	4.09	4.79	2.23	4.44667
ENSG00000142279	WTIP	WT1 interacting protein [Source:HGNC Symbol;Acc:HGNC:20964]	0.645407	-0.631718	1.78483e-17	2.91064e-16	yes	down	3.81	3.16	6.56	4.63	5.89	5.59	4.51	5.37
ENSG00000142303	ADAMTS10	ADAM metallopeptidase with thrombospondin type 1 motif 10 [Source:HGNC Symbol;Acc:HGNC:13201]	0.609347	-0.714665	7.61271e-31	1.93804e-29	yes	down	7.43	7.01	8.22	10.2	13.23	12.56	7.55333	11.9967
ENSG00000142347	MYO1F	myosin IF [Source:HGNC Symbol;Acc:HGNC:7600]	0.539351	-0.890703	4.42025e-05	0.0003547	yes	down	0.22	0.83	0.32	1.22	0.84	0.48	0.456667	0.846667
ENSG00000142408	CACNG8	calcium voltage-gated channel auxiliary subunit gamma 8 [Source:HGNC Symbol;Acc:HGNC:13628]	0.286066	-1.80558	0.000730763	0.00510257	yes	down	0.01	0.01	0.02	0.04	0.04	0.04	0.0133333	0.04
ENSG00000142549	IGLON5	IgLON family member 5 [Source:HGNC Symbol;Acc:HGNC:34550]	0.364596	-1.45563	0.0427517	0.211342	yes	down	0.02	0	0.04	0.04	0.06	0.06	0.02	0.0533333
ENSG00000142583	SLC2A5	solute carrier family 2 member 5 [Source:HGNC Symbol;Acc:HGNC:11010]	0.647722	-0.626553	0.00365963	0.0230762	yes	down	0.62	1.04	1.07	0.63	1.38	1.82	0.91	1.27667
ENSG00000142611	PRDM16	PR/SET domain 16 [Source:HGNC Symbol;Acc:HGNC:14000]	0.203132	-2.29951	0.00410871	0.025696	yes	down	0	0.01	0	0.24	0.08	0.24	0.00333333	0.186667
ENSG00000142619	PADI3	peptidyl arginine deiminase 3 [Source:HGNC Symbol;Acc:HGNC:18337]	0.466715	-1.09939	5.19474e-83	3.61516e-81	yes	down	4.19	4.02	4.49	8.23	8.59	7.59	4.23333	8.13667
ENSG00000142621	FHAD1	forkhead associated phosphopeptide binding domain 1 [Source:HGNC Symbol;Acc:HGNC:29408]	0.454845	-1.13655	7.82774e-11	9.40815e-10	yes	down	0.84	0.92	1.12	2.69	2.15	1.75	0.96	2.19667
ENSG00000142657	PGD	phosphogluconate dehydrogenase [Source:HGNC Symbol;Acc:HGNC:8891]	0.613229	-0.705501	0	0	yes	down	181.7	181.26	182.77	263.58	270.45	266.91	181.91	266.98
ENSG00000142731	PLK4	polo like kinase 4 [Source:HGNC Symbol;Acc:HGNC:11397]	1.948	0.961997	5.33754e-41	1.75225e-39	yes	up	6.94	4.99	5.84	3.86	4.06	4.47	5.92333	4.13
ENSG00000142748	FCN3	ficolin 3 [Source:HGNC Symbol;Acc:HGNC:3625]	0.094795	-3.39904	0.0361513	0.183413	yes	down	0	0	0	0	0	0.24	0	0.08
ENSG00000142765	SYTL1	synaptotagmin like 1 [Source:HGNC Symbol;Acc:HGNC:15584]	0.514681	-0.958251	0.0345324	0.176197	yes	down	0.18	0.05	0.17	0.28	0.28	0.18	0.133333	0.246667
ENSG00000142920	AZIN2	antizyme inhibitor 2 [Source:HGNC Symbol;Acc:HGNC:29957]	0.563373	-0.827838	1.09247e-40	3.55666e-39	yes	down	9.13	9.66	9.34	14.31	20.09	17.37	9.37667	17.2567
ENSG00000142945	KIF2C	kinesin family member 2C [Source:HGNC Symbol;Acc:HGNC:6393]	1.64259	0.715976	0	0	yes	up	85.21	87.39	81.28	48.85	41.39	48.21	84.6267	46.15
ENSG00000143001	TMEM61	transmembrane protein 61 [Source:HGNC Symbol;Acc:HGNC:27296]	0.0789959	-3.66208	0.0181457	0.0992229	yes	down	0	0	0	0.13	0	0.11	0	0.08
ENSG00000143028	SYPL2	synaptophysin like 2 [Source:HGNC Symbol;Acc:HGNC:27638]	16.1152	4.01035	6.55397e-05	0.00051582	yes	up	0.1	0.05	0.05	0	0	0.01	0.0666667	0.00333333
ENSG00000143061	IGSF3	immunoglobulin superfamily member 3 [Source:HGNC Symbol;Acc:HGNC:5950]	2.04917	1.03504	8.12378e-52	3.40044e-50	yes	up	2.64	2.66	2.64	1.28	1.16	1.04	2.64667	1.16
ENSG00000143183	TMCO1	transmembrane and coiled-coil domains 1 [Source:HGNC Symbol;Acc:HGNC:18188]	1.50676	0.591453	1.5441e-104	1.36558e-102	yes	up	95.6	85.93	86.58	54.89	43.23	62.88	89.37	53.6667
ENSG00000143228	NUF2	NUF2 component of NDC80 kinetochore complex [Source:HGNC Symbol;Acc:HGNC:14621]	1.91572	0.937889	1.665e-89	1.24286e-87	yes	up	22.22	24.47	24.54	13.39	7.95	12.08	23.7433	11.14
ENSG00000143248	RGS5	regulator of G protein signaling 5 [Source:HGNC Symbol;Acc:HGNC:10001]	3.8557	1.94699	2.24404e-148	2.79738e-146	yes	up	6.2	5.18	11.05	1.84	1.45	2.03	7.47667	1.77333
ENSG00000143257	NR1I3	nuclear receptor subfamily 1 group I member 3 [Source:HGNC Symbol;Acc:HGNC:7969]	0.412769	-1.27659	0.000422978	0.00304326	yes	down	0.38	0.2	1.19	0.94	0.85	0.66	0.59	0.816667
ENSG00000143303	METTL25B	methyltransferase like 25B [Source:HGNC Symbol;Acc:HGNC:24273]	0.653194	-0.614416	1.30557e-33	3.59207e-32	yes	down	16.77	16.47	16.13	24.07	18.93	24.06	16.4567	22.3533
ENSG00000143324	XPR1	xenotropic and polytropic retrovirus receptor 1 [Source:HGNC Symbol;Acc:HGNC:12827]	1.50763	0.592278	3.88496e-53	1.67077e-51	yes	up	8.68	7.68	8	5.14	4.87	4.71	8.12	4.90667
ENSG00000143341	HMCN1	hemicentin 1 [Source:HGNC Symbol;Acc:HGNC:19194]	2.03121	1.02234	4.91141e-100	4.12815e-98	yes	up	4.65	3.9	5.02	2.58	1.64	2.86	4.52333	2.36
ENSG00000143369	ECM1	extracellular matrix protein 1 [Source:HGNC Symbol;Acc:HGNC:3153]	0.605635	-0.723479	0.00713398	0.0424928	yes	down	0.36	0.53	0.29	0.52	0.71	0.74	0.393333	0.656667
ENSG00000143382	ADAMTSL4	ADAMTS like 4 [Source:HGNC Symbol;Acc:HGNC:19706]	0.499903	-1.00028	5.87067e-53	2.51097e-51	yes	down	2.83	3.75	3.61	5.6	6.48	5.52	3.39667	5.86667
ENSG00000143457	GOLPH3L	golgi phosphoprotein 3 like [Source:HGNC Symbol;Acc:HGNC:24882]	1.52488	0.608693	3.25432e-25	6.92184e-24	yes	up	7.04	8.21	8.47	4.92	3.53	5.08	7.90667	4.51
ENSG00000143458	GABPB2	GA binding protein transcription factor subunit beta 2 [Source:HGNC Symbol;Acc:HGNC:28441]	1.70064	0.766079	9.93264e-33	2.66726e-31	yes	up	4.47	4.85	4.73	2.4	2.41	2.84	4.68333	2.55
ENSG00000143476	DTL	denticleless E3 ubiquitin protein ligase homolog [Source:HGNC Symbol;Acc:HGNC:30288]	2.20717	1.1422	1.06988e-64	5.62322e-63	yes	up	7.91	6.83	10.63	3.1	2.53	4.02	8.45667	3.21667
ENSG00000143493	INTS7	integrator complex subunit 7 [Source:HGNC Symbol;Acc:HGNC:24484]	1.79038	0.840267	1.25184e-29	3.05187e-28	yes	up	3.27	3.66	4.57	1.95	1.67	2.65	3.83333	2.09
ENSG00000143614	GATAD2B	GATA zinc finger domain containing 2B [Source:HGNC Symbol;Acc:HGNC:30778]	1.58754	0.66679	1.4541e-70	8.42664e-69	yes	up	7.93	7.44	9.11	4.64	3.98	5.04	8.16	4.55333
ENSG00000143653	SCCPDH	saccharopine dehydrogenase (putative) [Source:HGNC Symbol;Acc:HGNC:24275]	1.65122	0.723528	3.26364e-64	1.69404e-62	yes	up	22.9	21.96	21.33	12.88	10.09	12.92	22.0633	11.9633
ENSG00000143674	MAP3K21	mitogen-activated protein kinase kinase kinase 21 [Source:HGNC Symbol;Acc:HGNC:29798]	9.4795	3.24481	0.0454841	0.223353	yes	up	0.02	0	0.02	0	0	0	0.0133333	0
ENSG00000143772	ITPKB	inositol-trisphosphate 3-kinase B [Source:HGNC Symbol;Acc:HGNC:6179]	0.621607	-0.685926	4.57448e-15	6.76016e-14	yes	down	1.05	1.16	1.12	1.68	1.68	1.52	1.11	1.62667
ENSG00000143815	LBR	lamin B receptor [Source:HGNC Symbol;Acc:HGNC:6518]	1.50512	0.589877	7.34186e-56	3.30716e-54	yes	up	15.48	15.52	14.91	9.92	7.89	12.44	15.3033	10.0833
ENSG00000143845	ETNK2	ethanolamine kinase 2 [Source:HGNC Symbol;Acc:HGNC:25575]	0.660864	-0.597574	5.94645e-66	3.20327e-64	yes	down	20.28	20.22	20.15	24.72	31.01	30.29	20.2167	28.6733
ENSG00000143850	PLEKHA6	pleckstrin homology domain containing A6 [Source:HGNC Symbol;Acc:HGNC:17053]	2.19214	1.13234	0.000107852	0.000830177	yes	up	0.15	0.12	0.15	0.07	0.04	0.08	0.14	0.0633333
ENSG00000143889	HNRNPLL	heterogeneous nuclear ribonucleoprotein L like [Source:HGNC Symbol;Acc:HGNC:25127]	1.5996	0.677712	7.1411e-30	1.75802e-28	yes	up	10.52	8.73	8.94	5.52	4.48	5.41	9.39667	5.13667
ENSG00000143970	ASXL2	ASXL transcriptional regulator 2 [Source:HGNC Symbol;Acc:HGNC:23805]	1.54803	0.630438	4.12564e-46	1.5298e-44	yes	up	3.57	3.08	3.78	2.12	1.47	2.45	3.47667	2.01333
ENSG00000144043	TEX261	testis expressed 261 [Source:HGNC Symbol;Acc:HGNC:30712]	1.54407	0.626742	4.77916e-125	5.06195e-123	yes	up	40.32	38.27	41.77	22.51	24.62	24.37	40.12	23.8333
ENSG00000144045	DQX1	DEAQ-box RNA dependent ATPase 1 [Source:HGNC Symbol;Acc:HGNC:20410]	0.266611	-1.90719	0.000117394	0.000900204	yes	down	0.15	0.02	0.06	0.23	0.3	0.3	0.0766667	0.276667
ENSG00000144115	THNSL2	threonine synthase like 2 [Source:HGNC Symbol;Acc:HGNC:25602]	0.329545	-1.60145	3.52705e-20	6.39921e-19	yes	down	0.4	0.61	0.49	1.68	1.12	1.62	0.5	1.47333
ENSG00000144119	C1QL2	complement C1q like 2 [Source:HGNC Symbol;Acc:HGNC:24181]	6.16168	2.62332	0.00368534	0.0232266	yes	up	0.16	0.06	0.1	0	0.02	0.02	0.106667	0.0133333
ENSG00000144134	RABL2A	RAB, member of RAS oncogene family like 2A [Source:HGNC Symbol;Acc:HGNC:9799]	0.472887	-1.08043	7.21145e-22	1.38961e-20	yes	down	4.45	3.51	3.21	4.46	5.28	5.9	3.72333	5.21333
ENSG00000144199	FAHD2B	fumarylacetoacetate hydrolase domain containing 2B [Source:HGNC Symbol;Acc:HGNC:25318]	0.664246	-0.590211	6.87927e-22	1.32683e-20	yes	down	11.78	11.97	11.37	14.42	16.78	14.89	11.7067	15.3633
ENSG00000144283	PKP4	plakophilin 4 [Source:HGNC Symbol;Acc:HGNC:9026]	1.53032	0.61383	3.17143e-46	1.17807e-44	yes	up	9.76	9.6	10.02	10.88	23.88	6.81	9.79333	13.8567
ENSG00000144320	LNPK	lunapark, ER junction formation factor [Source:HGNC Symbol;Acc:HGNC:21610]	1.63648	0.710595	3.43252e-42	1.15652e-40	yes	up	7.52	9.41	7.9	4.19	3.9	3.91	8.27667	4
ENSG00000144406	UNC80	unc-80 homolog, NALCN channel complex subunit [Source:HGNC Symbol;Acc:HGNC:26582]	2.81116	1.49117	2.39397e-07	2.32439e-06	yes	up	0.23	0.07	0.15	0.04	0.09	0.03	0.15	0.0533333
ENSG00000144407	PTH2R	parathyroid hormone 2 receptor [Source:HGNC Symbol;Acc:HGNC:9609]	2.48837	1.3152	0.0202775	0.109467	yes	up	0.05	0.15	0.16	0.03	0	0.09	0.12	0.04
ENSG00000144485	HES6	hes family bHLH transcription factor 6 [Source:HGNC Symbol;Acc:HGNC:18254]	0.599491	-0.73819	2.818e-26	6.19337e-25	yes	down	9.04	9.52	7.11	14.68	13.58	12.87	8.55667	13.71
ENSG00000144504	ANKMY1	ankyrin repeat and MYND domain containing 1 [Source:HGNC Symbol;Acc:HGNC:20987]	0.49008	-1.02891	1.2998e-30	3.29032e-29	yes	down	3.64	1.88	2.68	5.34	3.67	5.53	2.73333	4.84667
ENSG00000144554	FANCD2	FA complementation group D2 [Source:HGNC Symbol;Acc:HGNC:3585]	1.69442	0.760792	9.44303e-73	5.68786e-71	yes	up	16.56	17.06	14.7	7.99	6.37	9.57	16.1067	7.97667
ENSG00000144681	STAC	SH3 and cysteine rich domain [Source:HGNC Symbol;Acc:HGNC:11353]	2.4918	1.31719	4.86674e-190	7.92621e-188	yes	up	17.66	19.01	16.91	6.87	5.3	8.18	17.86	6.78333
ENSG00000144712	CAND2	cullin associated and neddylation dissociated 2 (putative) [Source:HGNC Symbol;Acc:HGNC:30689]	0.46021	-1.11964	1.2435e-28	2.95346e-27	yes	down	1.13	1.04	0.89	1.68	1.87	2.21	1.02	1.92
ENSG00000144724	PTPRG	protein tyrosine phosphatase receptor type G [Source:HGNC Symbol;Acc:HGNC:9671]	1.73974	0.798873	5.54755e-154	7.23177e-152	yes	up	11.4	10.58	11.83	6.13	4.6	6.16	11.27	5.63
ENSG00000144749	LRIG1	leucine rich repeats and immunoglobulin like domains 1 [Source:HGNC Symbol;Acc:HGNC:17360]	2.16987	1.11761	1.21446e-92	9.49501e-91	yes	up	9.97	8.48	9.86	4.93	3.27	4.37	9.43667	4.19
ENSG00000144821	MYH15	myosin heavy chain 15 [Source:HGNC Symbol;Acc:HGNC:31073]	2.09339	1.06584	2.211e-46	8.23255e-45	yes	up	2.87	3.48	3.56	1.67	1.27	1.26	3.30333	1.4
ENSG00000144840	RABL3	RAB, member of RAS oncogene family like 3 [Source:HGNC Symbol;Acc:HGNC:18072]	1.65601	0.727709	3.76215e-23	7.53427e-22	yes	up	6.63	7.27	10.73	2.61	3.48	5.46	8.21	3.85
ENSG00000144857	BOC	BOC cell adhesion associated, oncogene regulated [Source:HGNC Symbol;Acc:HGNC:17173]	1.5236	0.607487	6.02967e-15	8.8543e-14	yes	up	3.53	6.31	6.55	2.85	2.57	2.86	5.46333	2.76
ENSG00000144868	TMEM108	transmembrane protein 108 [Source:HGNC Symbol;Acc:HGNC:28451]	1.8959	0.922884	0.00233875	0.015217	yes	up	0.69	0.47	0.74	0.18	0.27	0.24	0.633333	0.23
ENSG00000144908	ALDH1L1	aldehyde dehydrogenase 1 family member L1 [Source:HGNC Symbol;Acc:HGNC:3978]	0.453368	-1.14125	0.0256647	0.135118	yes	down	0.12	0.05	0.09	0.08	0.12	0.54	0.0866667	0.246667
ENSG00000145002	FAM86B2	family with sequence similarity 86 member B2 [Source:HGNC Symbol;Acc:HGNC:32222]	0.38254	-1.38632	2.79979e-35	8.0309e-34	yes	down	1.18	1.47	1.96	4.02	3.25	3.76	1.53667	3.67667
ENSG00000145020	AMT	aminomethyltransferase [Source:HGNC Symbol;Acc:HGNC:473]	0.64676	-0.628697	4.28541e-06	3.7724e-05	yes	down	1.11	2	1.59	2.65	2.85	2.25	1.56667	2.58333
ENSG00000145147	SLIT2	slit guidance ligand 2 [Source:HGNC Symbol;Acc:HGNC:11086]	1.95275	0.965506	1.02838e-224	2.04059e-222	yes	up	12.81	12.99	14.01	6.22	5.66	6.96	13.27	6.28
ENSG00000145198	VWA5B2	von Willebrand factor A domain containing 5B2 [Source:HGNC Symbol;Acc:HGNC:25144]	0.105328	-3.24704	9.65971e-05	0.000747399	yes	down	0	0.03	0	0.03	0.12	0.18	0.01	0.11
ENSG00000145241	CENPC	centromere protein C [Source:HGNC Symbol;Acc:HGNC:1854]	1.92044	0.941436	1.12478e-32	3.01528e-31	yes	up	4.11	3.74	4.41	1.73	1.52	2.22	4.08667	1.82333
ENSG00000145246	ATP10D	ATPase phospholipid transporting 10D (putative) [Source:HGNC Symbol;Acc:HGNC:13549]	2.78501	1.47768	3.32379e-30	8.27359e-29	yes	up	1.15	0.89	1.35	0.64	0.24	0.57	1.13	0.483333
ENSG00000145284	SCD5	stearoyl-CoA desaturase 5 [Source:HGNC Symbol;Acc:HGNC:21088]	1.51324	0.597644	2.94543e-93	2.32604e-91	yes	up	30.31	30.36	31.9	17.33	17.19	20.05	30.8567	18.19
ENSG00000145354	CISD2	CDGSH iron sulfur domain 2 [Source:HGNC Symbol;Acc:HGNC:24212]	1.64231	0.715724	1.74224e-31	4.53481e-30	yes	up	7.87	8.15	10.29	4.85	4.57	4.59	8.77	4.67
ENSG00000145362	ANK2	ankyrin 2 [Source:HGNC Symbol;Acc:HGNC:493]	1.76201	0.817224	0.0279112	0.145455	yes	up	0.14	0.11	0.36	0.03	0.02	0.1	0.203333	0.05
ENSG00000145375	SPATA5	spermatogenesis associated 5 [Source:HGNC Symbol;Acc:HGNC:18119]	1.66505	0.735566	1.16264e-34	3.26032e-33	yes	up	2.81	2.59	3.47	1.74	1.45	1.52	2.95667	1.57
ENSG00000145386	CCNA2	cyclin A2 [Source:HGNC Symbol;Acc:HGNC:1578]	1.89314	0.920781	4.16393e-241	9.09724e-239	yes	up	40.56	40.76	45.63	22.64	15.12	22.29	42.3167	20.0167
ENSG00000145416	MARCHF1	membrane associated ring-CH-type finger 1 [Source:HGNC Symbol;Acc:HGNC:26077]	0.2724	-1.8762	3.36272e-10	3.90251e-09	yes	down	0.07	0.1	0.03	0.25	0.27	0.26	0.0666667	0.26
ENSG00000145423	SFRP2	secreted frizzled related protein 2 [Source:HGNC Symbol;Acc:HGNC:10777]	5.15757	2.36669	0	0	yes	up	103.55	100.25	105.64	17.79	17.53	18.34	103.147	17.8867
ENSG00000145526	CDH18	cadherin 18 [Source:HGNC Symbol;Acc:HGNC:1757]	1.57482	0.655188	4.89738e-05	0.000391634	yes	up	1.25	0.72	1.18	0.48	0.29	1.14	1.05	0.636667
ENSG00000145536	ADAMTS16	ADAM metallopeptidase with thrombospondin type 1 motif 16 [Source:HGNC Symbol;Acc:HGNC:17108]	1.63551	0.709738	7.09702e-13	9.52696e-12	yes	up	2.57	2.29	2.08	1.58	1.07	1.37	2.31333	1.34
ENSG00000145757	SPATA9	spermatogenesis associated 9 [Source:HGNC Symbol;Acc:HGNC:22988]	2.83925	1.50551	0.048756	0.236933	yes	up	0.1	0.24	0.28	0.02	0.18	0.04	0.206667	0.08
ENSG00000145833	DDX46	DEAD-box helicase 46 [Source:HGNC Symbol;Acc:HGNC:18681]	1.54691	0.629387	8.23891e-105	7.31734e-103	yes	up	21.82	24.08	29.14	19.96	13.9	16.45	25.0133	16.77
ENSG00000145861	C1QTNF2	C1q and TNF related 2 [Source:HGNC Symbol;Acc:HGNC:14325]	2.40634	1.26684	0.00470842	0.0291156	yes	up	0.25	0.26	0.14	0.08	0.07	0.09	0.216667	0.08
ENSG00000145882	PCYOX1L	prenylcysteine oxidase 1 like [Source:HGNC Symbol;Acc:HGNC:28477]	0.608561	-0.716527	1.87304e-31	4.86516e-30	yes	down	5.08	5.52	5.4	7.48	7.14	8.97	5.33333	7.86333
ENSG00000146038	DCDC2	doublecortin domain containing 2 [Source:HGNC Symbol;Acc:HGNC:18141]	21.8977	4.4527	0.000714998	0.00499917	yes	up	0.02	0.02	0.1	0	0	0	0.0466667	0
ENSG00000146090	RASGEF1C	RasGEF domain family member 1C [Source:HGNC Symbol;Acc:HGNC:27400]	0.18959	-2.39904	0.0128809	0.0727368	yes	down	0.15	0	0.16	0.02	0.06	0.14	0.103333	0.0733333
ENSG00000146094	DOK3	docking protein 3 [Source:HGNC Symbol;Acc:HGNC:24583]	2.24348	1.16574	4.01142e-08	4.11667e-07	yes	up	1.11	1.06	1.53	0.16	0.67	0.32	1.23333	0.383333
ENSG00000146197	SCUBE3	signal peptide, CUB domain and EGF like domain containing 3 [Source:HGNC Symbol;Acc:HGNC:13655]	2.44202	1.28808	1.83577e-17	2.99294e-16	yes	up	0.48	0.52	0.58	0.19	0.24	0.15	0.526667	0.193333
ENSG00000146242	TPBG	trophoblast glycoprotein [Source:HGNC Symbol;Acc:HGNC:12004]	2.00407	1.00293	0	0	yes	up	73.34	71.15	71.96	33.44	28.19	34.92	72.15	32.1833
ENSG00000146247	PHIP	pleckstrin homology domain interacting protein [Source:HGNC Symbol;Acc:HGNC:15673]	2.07846	1.05551	1.54618e-85	1.11565e-83	yes	up	2.79	2.64	3.29	1.46	0.89	1.29	2.90667	1.21333
ENSG00000146250	PRSS35	serine protease 35 [Source:HGNC Symbol;Acc:HGNC:21387]	1.66256	0.733406	0.000850846	0.00589379	yes	up	0.65	0.38	1.11	0.28	0.41	0.46	0.713333	0.383333
ENSG00000146263	MMS22L	MMS22 like, DNA repair protein [Source:HGNC Symbol;Acc:HGNC:21475]	1.697	0.762984	2.94817e-30	7.36198e-29	yes	up	2.45	2.23	2.34	1.55	1.22	1.51	2.34	1.42667
ENSG00000146267	FAXC	failed axon connections homolog, metaxin like GST domain containing [Source:HGNC Symbol;Acc:HGNC:20742]	0.0502625	-4.31437	0.00182971	0.0121085	yes	down	0	0	0	0	0.05	0.01	0	0.02
ENSG00000146281	PM20D2	peptidase M20 domain containing 2 [Source:HGNC Symbol;Acc:HGNC:21408]	1.89823	0.924657	1.21494e-23	2.47018e-22	yes	up	2.26	1.88	2.26	1.02	0.9	1.11	2.13333	1.01
ENSG00000146373	RNF217	ring finger protein 217 [Source:HGNC Symbol;Acc:HGNC:21487]	2.91007	1.54105	7.32041e-32	1.92296e-30	yes	up	1.14	2.89	1.38	0.19	0.56	0.39	1.80333	0.38
ENSG00000146410	MTFR2	mitochondrial fission regulator 2 [Source:HGNC Symbol;Acc:HGNC:21115]	1.91521	0.937506	2.38395e-40	7.70124e-39	yes	up	13.4	13.9	14.77	9.06	5.55	6.95	14.0233	7.18667
ENSG00000146411	SLC2A12	solute carrier family 2 member 12 [Source:HGNC Symbol;Acc:HGNC:18067]	0.505876	-0.983144	1.64386e-11	2.05821e-10	yes	down	0.33	0.41	0.38	0.71	0.55	0.7	0.373333	0.653333
ENSG00000146556	WASH2P	WASP family homolog 2, pseudogene [Source:HGNC Symbol;Acc:HGNC:33145]	0.446739	-1.1625	0.000193895	0.00144804	yes	down	0	0.95	0	0.69	0.55	0.49	0.316667	0.576667
ENSG00000146670	CDCA5	cell division cycle associated 5 [Source:HGNC Symbol;Acc:HGNC:14626]	1.72782	0.788953	6.71759e-150	8.45809e-148	yes	up	40.17	42.62	38.07	19.66	21.57	20.94	40.2867	20.7233
ENSG00000146678	IGFBP1	insulin like growth factor binding protein 1 [Source:HGNC Symbol;Acc:HGNC:5469]	2.78506	1.47771	4.68163e-27	1.0567e-25	yes	up	4.66	4.3	3.56	1.59	1.12	1.34	4.17333	1.35
ENSG00000146757	ZNF92	zinc finger protein 92 [Source:HGNC Symbol;Acc:HGNC:13168]	1.63737	0.711379	2.75273e-05	0.000226159	yes	up	0.79	0.82	1.2	0.72	0.33	0.82	0.936667	0.623333
ENSG00000146858	ZC3HAV1L	zinc finger CCCH-type containing, antiviral 1 like [Source:HGNC Symbol;Acc:HGNC:22423]	1.50744	0.592105	3.76489e-09	4.12061e-08	yes	up	4.67	5.12	4.62	2.86	2.2	3.43	4.80333	2.83
ENSG00000146918	NCAPG2	non-SMC condensin II complex subunit G2 [Source:HGNC Symbol;Acc:HGNC:21904]	1.87284	0.90523	0	0	yes	up	57.64	59.36	59.52	31.32	22.82	31.34	58.84	28.4933
ENSG00000146950	SHROOM2	shroom family member 2 [Source:HGNC Symbol;Acc:HGNC:630]	1.56522	0.646366	2.46956e-06	2.21878e-05	yes	up	1.02	1.28	2.1	1.18	0.59	0.59	1.46667	0.786667
ENSG00000146963	LUC7L2	LUC7 like 2, pre-mRNA splicing factor [Source:HGNC Symbol;Acc:HGNC:21608]	1.56173	0.643143	2.14375e-91	1.64327e-89	yes	up	29.37	30.69	37.5	20.31	13.23	21.55	32.52	18.3633
ENSG00000147010	SH3KBP1	SH3 domain containing kinase binding protein 1 [Source:HGNC Symbol;Acc:HGNC:13867]	1.55119	0.633377	1.01809e-132	1.14403e-130	yes	up	30.84	28.98	34.62	18.37	16.58	19.37	31.48	18.1067
ENSG00000147036	LANCL3	LanC like 3 [Source:HGNC Symbol;Acc:HGNC:24767]	8.53155	3.09281	0.00863841	0.050674	yes	up	0.06	0	0.03	0	0	0	0.03	0
ENSG00000147044	CASK	calcium/calmodulin dependent serine protein kinase [Source:HGNC Symbol;Acc:HGNC:1497]	1.64254	0.715931	1.45245e-56	6.62349e-55	yes	up	6.46	9.83	10.47	4.67	4.36	5.77	8.92	4.93333
ENSG00000147050	KDM6A	lysine demethylase 6A [Source:HGNC Symbol;Acc:HGNC:12637]	1.5583	0.639969	6.6451e-33	1.78981e-31	yes	up	5.8	5.23	5.51	3.23	2.26	3.71	5.51333	3.06667
ENSG00000147082	CCNB3	cyclin B3 [Source:HGNC Symbol;Acc:HGNC:18709]	6.63565	2.73024	1.12749e-06	1.04227e-05	yes	up	0.11	0.1	0.21	0	0.03	0.02	0.14	0.0166667
ENSG00000147099	HDAC8	histone deacetylase 8 [Source:HGNC Symbol;Acc:HGNC:13315]	1.58428	0.663827	2.12094e-27	4.84831e-26	yes	up	14.98	17.5	15.56	8.53	6.81	9.67	16.0133	8.33667
ENSG00000147100	SLC16A2	solute carrier family 16 member 2 [Source:HGNC Symbol;Acc:HGNC:10923]	1.50045	0.585393	1.69076e-253	3.91201e-251	yes	up	63.36	63.6	68.98	37.45	38.58	41.68	65.3133	39.2367
ENSG00000147119	CHST7	carbohydrate sulfotransferase 7 [Source:HGNC Symbol;Acc:HGNC:13817]	1.66532	0.735798	0.000353941	0.00257044	yes	up	0.95	0.88	0.69	0.33	0.35	0.66	0.84	0.446667
ENSG00000147166	ITGB1BP2	integrin subunit beta 1 binding protein 2 [Source:HGNC Symbol;Acc:HGNC:6154]	0.579303	-0.78761	0.0405366	0.202193	yes	down	0.25	0.56	0.76	0.27	0.82	0.69	0.523333	0.593333
ENSG00000147202	DIAPH2	diaphanous related formin 2 [Source:HGNC Symbol;Acc:HGNC:2877]	1.616	0.692425	1.46574e-38	4.57019e-37	yes	up	3.15	3.29	3.76	2.01	1.82	2.4	3.4	2.07667
ENSG00000147234	FRMPD3	FERM and PDZ domain containing 3 [Source:HGNC Symbol;Acc:HGNC:29382]	2.29088	1.1959	0.000342398	0.00249123	yes	up	0.09	0.16	0.11	0.01	0.1	0.04	0.12	0.05
ENSG00000147437	GNRH1	gonadotropin releasing hormone 1 [Source:HGNC Symbol;Acc:HGNC:4419]	0.60102	-0.734515	7.6328e-06	6.58231e-05	yes	down	2.02	1.11	1.62	3.08	1.87	2.69	1.58333	2.54667
ENSG00000147485	PXDNL	peroxidasin like [Source:HGNC Symbol;Acc:HGNC:26359]	0.650554	-0.620259	0.00518957	0.0319021	yes	down	0.32	0.55	0.28	0.68	0.7	0.45	0.383333	0.61
ENSG00000147536	GINS4	GINS complex subunit 4 [Source:HGNC Symbol;Acc:HGNC:28226]	2.05016	1.03573	5.47058e-201	9.37218e-199	yes	up	40.02	53.89	50.48	20.36	17.4	18.33	48.13	18.6967
ENSG00000147573	TRIM55	tripartite motif containing 55 [Source:HGNC Symbol;Acc:HGNC:14215]	3.47582	1.79735	0.000254469	0.00187916	yes	up	0.27	0.16	0.17	0.05	0.07	0.07	0.2	0.0633333
ENSG00000147576	ADHFE1	alcohol dehydrogenase iron containing 1 [Source:HGNC Symbol;Acc:HGNC:16354]	0.496473	-1.01021	6.06766e-14	8.55736e-13	yes	down	3.53	2.4	5.06	5.98	3.64	7.23	3.66333	5.61667
ENSG00000147813	NAPRT	nicotinate phosphoribosyltransferase [Source:HGNC Symbol;Acc:HGNC:30450]	0.644749	-0.63319	4.69987e-57	2.16211e-55	yes	down	27.9	31.3	24.71	38.99	41.59	38.67	27.97	39.75
ENSG00000148019	CEP78	centrosomal protein 78 [Source:HGNC Symbol;Acc:HGNC:25740]	1.79305	0.842418	9.09507e-52	3.79433e-50	yes	up	9.91	9.21	9.84	5.91	3.4	6.15	9.65333	5.15333
ENSG00000148053	NTRK2	neurotrophic receptor tyrosine kinase 2 [Source:HGNC Symbol;Acc:HGNC:8032]	2.1581	1.10976	4.62104e-06	4.05873e-05	yes	up	0.19	0.25	0.26	0.05	0.06	0.18	0.233333	0.0966667
ENSG00000148110	MFSD14B	major facilitator superfamily domain containing 14B [Source:HGNC Symbol;Acc:HGNC:23376]	1.5454	0.627976	3.28939e-110	3.06926e-108	yes	up	27.92	28.98	31.48	17.48	15.14	18.45	29.46	17.0233
ENSG00000148225	WDR31	WD repeat domain 31 [Source:HGNC Symbol;Acc:HGNC:21421]	0.51272	-0.963756	7.58952e-07	7.11764e-06	yes	down	0.39	0.2	0.38	0.51	0.64	0.63	0.323333	0.593333
ENSG00000148288	GBGT1	globoside alpha-1,3-N-acetylgalactosaminyltransferase 1 (FORS blood group) [Source:HGNC Symbol;Acc:HGNC:20460]	0.656368	-0.607424	0.0121638	0.0691235	yes	down	0.43	0.6	0.46	0.55	0.62	0.84	0.496667	0.67
ENSG00000148346	LCN2	lipocalin 2 [Source:HGNC Symbol;Acc:HGNC:6526]	2.52787	1.33792	0.0400738	0.200075	yes	up	0.41	0.59	0.22	0.08	0.17	0.25	0.406667	0.166667
ENSG00000148357	HMCN2	hemicentin 2 [Source:HGNC Symbol;Acc:HGNC:21293]	0.094795	-3.39904	0.0361513	0.183413	yes	down	0	0	0	0.01	0.08	0	0	0.03
ENSG00000148408	CACNA1B	calcium voltage-gated channel subunit alpha1 B [Source:HGNC Symbol;Acc:HGNC:1389]	0.60523	-0.724445	0.000295169	0.00216569	yes	down	0.13	0.13	0.11	0.1	0.26	0.21	0.123333	0.19
ENSG00000148426	PROSER2	proline and serine rich 2 [Source:HGNC Symbol;Acc:HGNC:23728]	1.94177	0.957372	4.04705e-10	4.68023e-09	yes	up	1.32	1.18	1.96	0.87	0.94	0.47	1.48667	0.76
ENSG00000148450	MSRB2	methionine sulfoxide reductase B2 [Source:HGNC Symbol;Acc:HGNC:17061]	0.650023	-0.621437	8.64854e-07	8.06019e-06	yes	down	3.2	1.88	2.68	2.64	2.74	3.57	2.58667	2.98333
ENSG00000148459	PDSS1	decaprenyl diphosphate synthase subunit 1 [Source:HGNC Symbol;Acc:HGNC:17759]	1.61152	0.688418	2.64221e-13	3.61893e-12	yes	up	7.39	7.23	7.91	4.1	3.34	4.55	7.51	3.99667
ENSG00000148488	ST8SIA6	ST8 alpha-N-acetyl-neuraminide alpha-2,8-sialyltransferase 6 [Source:HGNC Symbol;Acc:HGNC:23317]	0.323165	-1.62966	5.13906e-05	0.000409968	yes	down	0.05	0.03	0.01	0.13	0.12	0.23	0.03	0.16
ENSG00000148541	FAM13C	family with sequence similarity 13 member C [Source:HGNC Symbol;Acc:HGNC:19371]	1.76755	0.821754	0.00141977	0.00953556	yes	up	0.35	0.59	0.39	0.26	0.24	0.52	0.443333	0.34
ENSG00000148700	ADD3	adducin 3 [Source:HGNC Symbol;Acc:HGNC:245]	2.26831	1.18162	0.000137747	0.00104756	yes	up	0.55	0.17	0.37	0.33	0.19	0.07	0.363333	0.196667
ENSG00000148735	PLEKHS1	pleckstrin homology domain containing S1 [Source:HGNC Symbol;Acc:HGNC:26285]	1.67498	0.744144	1.0393e-10	1.24034e-09	yes	up	1.91	2.28	3.12	1.09	1.09	1.41	2.43667	1.19667
ENSG00000148737	TCF7L2	transcription factor 7 like 2 [Source:HGNC Symbol;Acc:HGNC:11641]	1.83595	0.87653	3.22022e-45	1.17189e-43	yes	up	10.22	9.69	9.9	4.36	5.21	5.19	9.93667	4.92
ENSG00000148773	MKI67	marker of proliferation Ki-67 [Source:HGNC Symbol;Acc:HGNC:7107]	2.43501	1.28393	0	0	yes	up	38.3	37.5	46.13	20.48	12.46	17.53	40.6433	16.8233
ENSG00000149218	ENDOD1	endonuclease domain containing 1 [Source:HGNC Symbol;Acc:HGNC:29129]	2.99497	1.58254	8.5821e-18	1.4206e-16	yes	up	0.72	0.69	0.64	0.22	0.19	0.21	0.683333	0.206667
ENSG00000149269	PAK1	p21 (RAC1) activated kinase 1 [Source:HGNC Symbol;Acc:HGNC:8590]	1.79709	0.845664	2.54949e-49	1.01306e-47	yes	up	8.92	8.28	10.19	5.26	3.89	4.92	9.13	4.69
ENSG00000149308	NPAT	nuclear protein, coactivator of histone transcription [Source:HGNC Symbol;Acc:HGNC:7896]	1.76882	0.822788	1.64557e-28	3.89073e-27	yes	up	3.54	3.6	4.41	2.39	0.79	2.17	3.85	1.78333
ENSG00000149403	GRIK4	glutamate ionotropic receptor kainate type subunit 4 [Source:HGNC Symbol;Acc:HGNC:4582]	0.44012	-1.18403	0.0112356	0.0643443	yes	down	0.04	0.1	0.05	0.1	0.1	0.12	0.0633333	0.106667
ENSG00000149476	TKFC	triokinase and FMN cyclase [Source:HGNC Symbol;Acc:HGNC:24552]	0.655812	-0.608646	1.40315e-32	3.75669e-31	yes	down	11.16	9.84	9.34	11.09	15.33	12.92	10.1133	13.1133
ENSG00000149503	INCENP	inner centromere protein [Source:HGNC Symbol;Acc:HGNC:6058]	2.00543	1.00391	0	0	yes	up	42.49	40.71	45.94	19.99	19.04	19.93	43.0467	19.6533
ENSG00000149548	CCDC15	coiled-coil domain containing 15 [Source:HGNC Symbol;Acc:HGNC:25798]	1.8828	0.912876	5.03984e-15	7.42687e-14	yes	up	1.75	1.69	2.14	1.08	0.61	0.73	1.86	0.806667
ENSG00000149554	CHEK1	checkpoint kinase 1 [Source:HGNC Symbol;Acc:HGNC:1925]	1.51883	0.602956	1.51547e-38	4.7229e-37	yes	up	15.16	16.84	17.5	9.77	7.69	9.78	16.5	9.08
ENSG00000149591	TAGLN	transgelin [Source:HGNC Symbol;Acc:HGNC:11553]	2.13608	1.09497	0	0	yes	up	241.34	204.35	212.3	83.49	82.54	88.29	219.33	84.7733
ENSG00000149609	C20orf144	chromosome 20 open reading frame 144 [Source:HGNC Symbol;Acc:HGNC:16137]	0.487705	-1.03592	0.000608551	0.00429562	yes	down	0.32	0.12	0.23	0.53	0.34	0.38	0.223333	0.416667
ENSG00000149634	SPATA25	spermatogenesis associated 25 [Source:HGNC Symbol;Acc:HGNC:16158]	0.37918	-1.39904	1.09579e-05	9.30895e-05	yes	down	1.28	0.6	0.35	1.84	2.4	1.17	0.743333	1.80333
ENSG00000149636	DSN1	DSN1 component of MIS12 kinetochore complex [Source:HGNC Symbol;Acc:HGNC:16165]	1.50325	0.588088	3.76877e-72	2.2506e-70	yes	up	36.64	36.47	33.81	22.89	18.09	23.56	35.64	21.5133
ENSG00000149922	TBX6	T-box transcription factor 6 [Source:HGNC Symbol;Acc:HGNC:11605]	0.408464	-1.29172	5.10643e-12	6.5572e-11	yes	down	0.78	0.61	0.57	1.15	1.13	1.88	0.653333	1.38667
ENSG00000149927	DOC2A	double C2 domain alpha [Source:HGNC Symbol;Acc:HGNC:2985]	0.51125	-0.967898	2.70492e-21	5.11325e-20	yes	down	2.91	5.23	4.18	5.03	5.2	5.32	4.10667	5.18333
ENSG00000149968	MMP3	matrix metallopeptidase 3 [Source:HGNC Symbol;Acc:HGNC:7173]	2.26275	1.17808	1.79279e-54	7.8942e-53	yes	up	9.05	10.51	13.07	4.1	3.4	4.26	10.8767	3.92
ENSG00000149972	CNTN5	contactin 5 [Source:HGNC Symbol;Acc:HGNC:2175]	13.2713	3.73024	0.0123787	0.0702681	yes	up	0.26	0.65	0	0	0	0	0.303333	0
ENSG00000150394	CDH8	cadherin 8 [Source:HGNC Symbol;Acc:HGNC:1767]	0.230328	-2.11824	0.00258689	0.0166964	yes	down	0.3	0.18	0.15	0.92	1.1	0.36	0.21	0.793333
ENSG00000150471	ADGRL3	adhesion G protein-coupled receptor L3 [Source:HGNC Symbol;Acc:HGNC:20974]	3.11469	1.63909	5.17148e-05	0.000412344	yes	up	0.1	0.14	0.09	0.01	0.02	0.04	0.11	0.0233333
ENSG00000150510	FAM124A	family with sequence similarity 124 member A [Source:HGNC Symbol;Acc:HGNC:26413]	1.61964	0.695674	2.49753e-07	2.42269e-06	yes	up	0.89	1.2	1.05	0.49	0.57	0.74	1.04667	0.6
ENSG00000150551	LYPD1	LY6/PLAUR domain containing 1 [Source:HGNC Symbol;Acc:HGNC:28431]	4.24028	2.08416	1.06933e-06	9.90108e-06	yes	up	0.6	0.22	0.07	0.1	0.06	0	0.296667	0.0533333
ENSG00000150628	SPATA4	spermatogenesis associated 4 [Source:HGNC Symbol;Acc:HGNC:17333]	0.094795	-3.39904	0.0361513	0.183413	yes	down	0	0	0	0.05	0.04	0.13	0	0.0733333
ENSG00000150667	FSIP1	fibrous sheath interacting protein 1 [Source:HGNC Symbol;Acc:HGNC:21674]	1.8959	0.922884	0.0313934	0.161827	yes	up	0.15	0.23	0.22	0	0.08	0.23	0.2	0.103333
ENSG00000150773	PIH1D2	PIH1 domain containing 2 [Source:HGNC Symbol;Acc:HGNC:25210]	2.02288	1.01641	0.000345538	0.00251261	yes	up	0.79	1.51	1.41	0.71	0.3	0.63	1.23667	0.546667
ENSG00000151006	PRSS53	serine protease 53 [Source:HGNC Symbol;Acc:HGNC:34407]	0.666222	-0.585926	2.47561e-16	3.85373e-15	yes	down	2.22	3.86	4.1	4.4	4.63	2.61	3.39333	3.88
ENSG00000151136	ABTB3	ankyrin repeat and BTB domain containing 3 [Source:HGNC Symbol;Acc:HGNC:23844]	1.50092	0.585849	0.0256173	0.134891	yes	up	0.3	0.27	0.26	0.51	0.34	0.16	0.276667	0.336667
ENSG00000151229	SLC2A13	solute carrier family 2 member 13 [Source:HGNC Symbol;Acc:HGNC:15956]	1.96882	0.977331	0.0381024	0.190978	yes	up	0.05	0.05	0.18	0.04	0.01	0.08	0.0933333	0.0433333
ENSG00000151233	GXYLT1	glucoside xylosyltransferase 1 [Source:HGNC Symbol;Acc:HGNC:27482]	1.90617	0.930675	1.53647e-19	2.72151e-18	yes	up	1.92	1.56	1.85	0.53	0.56	0.53	1.77667	0.54
ENSG00000151276	MAGI1	membrane associated guanylate kinase, WW and PDZ domain containing 1 [Source:HGNC Symbol;Acc:HGNC:946]	2.42594	1.27854	3.0383e-27	6.91257e-26	yes	up	1.31	1.3	1.28	0.72	0.39	0.46	1.29667	0.523333
ENSG00000151303	-	novel transcript	0.506063	-0.98261	0.0414654	0.205811	yes	down	0	0.04	0.09	0.05	0.1	0.08	0.0433333	0.0766667
ENSG00000151466	SCLT1	sodium channel and clathrin linker 1 [Source:HGNC Symbol;Acc:HGNC:26406]	1.72296	0.784888	3.14077e-22	6.11602e-21	yes	up	4.17	5.29	5.59	3	2.03	3	5.01667	2.67667
ENSG00000151491	EPS8	epidermal growth factor receptor pathway substrate 8 [Source:HGNC Symbol;Acc:HGNC:3420]	1.51953	0.603623	7.43826e-108	6.79885e-106	yes	up	30.67	29.33	34.76	20.7	15.3	21.53	31.5867	19.1767
ENSG00000151503	NCAPD3	non-SMC condensin II complex subunit D3 [Source:HGNC Symbol;Acc:HGNC:28952]	1.68867	0.755887	1.47208e-208	2.62226e-206	yes	up	27.68	26.32	28.96	16.46	12.61	17.89	27.6533	15.6533
ENSG00000151615	POU4F2	POU class 4 homeobox 2 [Source:HGNC Symbol;Acc:HGNC:9219]	3.19933	1.67777	0.00161561	0.0107701	yes	up	0.13	0.08	0.17	0.06	0	0.05	0.126667	0.0366667
ENSG00000151617	EDNRA	endothelin receptor type A [Source:HGNC Symbol;Acc:HGNC:3179]	2.36988	1.24481	0.00031938	0.0023354	yes	up	0.3	0.44	0.33	0.21	0.04	0.07	0.356667	0.106667
ENSG00000151651	ADAM8	ADAM metallopeptidase domain 8 [Source:HGNC Symbol;Acc:HGNC:215]	0.520596	-0.941765	1.13484e-05	9.62762e-05	yes	down	0.36	0.6	0.41	1.09	0.48	0.83	0.456667	0.8
ENSG00000151704	KCNJ1	potassium inwardly rectifying channel subfamily J member 1 [Source:HGNC Symbol;Acc:HGNC:6255]	0.0631967	-3.98401	0.000121274	0.000928481	yes	down	0.03	0	0	0.09	0.07	0.15	0.01	0.103333
ENSG00000151725	CENPU	centromere protein U [Source:HGNC Symbol;Acc:HGNC:21348]	2.01242	1.00893	1.97535e-44	7.03751e-43	yes	up	9.69	10.18	11.26	5.32	3.51	6	10.3767	4.94333
ENSG00000151812	SLC35F4	solute carrier family 35 member F4 [Source:HGNC Symbol;Acc:HGNC:19845]	0.210656	-2.24704	0.0232738	0.123988	yes	down	0.06	0	0	0.05	0.08	0.08	0.02	0.07
ENSG00000151849	CENPJ	centromere protein J [Source:HGNC Symbol;Acc:HGNC:17272]	2.05892	1.04188	8.26354e-60	4.02915e-58	yes	up	5.01	6.84	7.22	2.98	2.4	2.96	6.35667	2.78
ENSG00000151892	GFRA1	GDNF family receptor alpha 1 [Source:HGNC Symbol;Acc:HGNC:4243]	1.61046	0.687477	6.89227e-156	9.1755e-154	yes	up	17.06	17.05	16.32	10.76	8.19	9.46	16.81	9.47
ENSG00000151914	DST	dystonin [Source:HGNC Symbol;Acc:HGNC:1090]	1.59599	0.674456	0	0	yes	up	42.96	44.64	50.77	34.73	26.71	34.6	46.1233	32.0133
ENSG00000151967	SCHIP1	schwannomin interacting protein 1 [Source:HGNC Symbol;Acc:HGNC:15678]	0.623609	-0.681287	0.000290078	0.00213083	yes	down	0.76	1.61	0.84	1.04	0.81	0.74	1.07	0.863333
ENSG00000152076	CCDC74B	coiled-coil domain containing 74B [Source:HGNC Symbol;Acc:HGNC:25267]	0.60256	-0.730824	2.54455e-17	4.12809e-16	yes	down	4.31	4.85	3.91	5.7	4.67	7.44	4.35667	5.93667
ENSG00000152154	TMEM178A	transmembrane protein 178A [Source:HGNC Symbol;Acc:HGNC:28517]	0.18959	-2.39904	8.41141e-05	0.000655344	yes	down	0.2	0.03	0.07	0.58	0.3	0.24	0.1	0.373333
ENSG00000152253	SPC25	SPC25 component of NDC80 kinetochore complex [Source:HGNC Symbol;Acc:HGNC:24031]	2.58237	1.3687	4.53538e-82	3.12164e-80	yes	up	17.28	17.47	17.78	6.52	4.83	6.65	17.51	6
ENSG00000152359	POC5	POC5 centriolar protein [Source:HGNC Symbol;Acc:HGNC:26658]	1.52083	0.60486	1.45196e-10	1.71712e-09	yes	up	5.38	5.88	6.23	3.54	4.29	4.11	5.83	3.98
ENSG00000152402	GUCY1A2	guanylate cyclase 1 soluble subunit alpha 2 [Source:HGNC Symbol;Acc:HGNC:4684]	1.88982	0.918247	3.97037e-60	1.93889e-58	yes	up	1.5	1.76	1.64	0.92	0.64	0.74	1.63333	0.766667
ENSG00000152404	CWF19L2	CWF19 like cell cycle control factor 2 [Source:HGNC Symbol;Acc:HGNC:26508]	1.69695	0.762943	3.66484e-08	3.77396e-07	yes	up	1.33	1.11	1.66	0.92	0.54	1.19	1.36667	0.883333
ENSG00000152422	XRCC4	X-ray repair cross complementing 4 [Source:HGNC Symbol;Acc:HGNC:12831]	1.73189	0.792344	7.49261e-17	1.19697e-15	yes	up	5.97	5.66	8.53	4.05	3.08	3.37	6.72	3.5
ENSG00000152467	ZSCAN1	zinc finger and SCAN domain containing 1 [Source:HGNC Symbol;Acc:HGNC:23712]	0.416173	-1.26474	1.02641e-10	1.22518e-09	yes	down	1.89	1.64	1.44	4.11	3.91	3.22	1.65667	3.74667
ENSG00000152475	ZNF837	zinc finger protein 837 [Source:HGNC Symbol;Acc:HGNC:25164]	0.579303	-0.78761	0.00120139	0.00816416	yes	down	0.49	0.49	0.32	0.87	0.54	0.62	0.433333	0.676667
ENSG00000152495	CAMK4	calcium/calmodulin dependent protein kinase IV [Source:HGNC Symbol;Acc:HGNC:1464]	1.57243	0.652994	3.84357e-66	2.0848e-64	yes	up	15.95	14.93	17.58	8.34	8.17	10.12	16.1533	8.87667
ENSG00000152503	TRIM36	tripartite motif containing 36 [Source:HGNC Symbol;Acc:HGNC:16280]	3.47582	1.79735	2.40461e-05	0.000198625	yes	up	0.1	0.94	0.31	0.18	0.05	0.02	0.45	0.0833333
ENSG00000152580	IGSF10	immunoglobulin superfamily member 10 [Source:HGNC Symbol;Acc:HGNC:26384]	0.338796	-1.56151	0.0268453	0.140555	yes	down	0	0.02	0	0.03	0.01	0.04	0.00666667	0.0266667
ENSG00000152669	CCNO	cyclin O [Source:HGNC Symbol;Acc:HGNC:18576]	0.517064	-0.951586	0.00783252	0.0462537	yes	down	0.29	0.35	0.17	0.4	0.71	0.41	0.27	0.506667
ENSG00000152705	CATSPER3	cation channel sperm associated 3 [Source:HGNC Symbol;Acc:HGNC:20819]	2.43386	1.28325	0.024305	0.128629	yes	up	0.26	0.04	0.45	0.23	0	0.07	0.25	0.1
ENSG00000152779	SLC16A12	solute carrier family 16 member 12 [Source:HGNC Symbol;Acc:HGNC:23094]	0.185469	-2.43075	0.000144286	0.00109384	yes	down	0.01	0.03	0.01	0.07	0.04	0.09	0.0166667	0.0666667
ENSG00000152818	UTRN	utrophin [Source:HGNC Symbol;Acc:HGNC:12635]	1.5042	0.588995	1.94394e-115	1.88686e-113	yes	up	12.66	17.2	17.12	10.8	8.47	9.84	15.66	9.70333
ENSG00000152952	PLOD2	procollagen-lysine,2-oxoglutarate 5-dioxygenase 2 [Source:HGNC Symbol;Acc:HGNC:9082]	1.59304	0.671782	1.00476e-270	2.49018e-268	yes	up	61.31	62.26	70.25	42.53	28.02	41.23	64.6067	37.26
ENSG00000152953	STK32B	serine/threonine kinase 32B [Source:HGNC Symbol;Acc:HGNC:14217]	0.61692	-0.696844	0.0148789	0.0829141	yes	down	0.25	0.16	0.42	0.23	0.31	0.25	0.276667	0.263333
ENSG00000153002	CPB1	carboxypeptidase B1 [Source:HGNC Symbol;Acc:HGNC:2299]	0.135421	-2.88447	0.0214479	0.11522	yes	down	0.03	0	0	0.36	0	0	0.01	0.12
ENSG00000153012	LGI2	leucine rich repeat LGI family member 2 [Source:HGNC Symbol;Acc:HGNC:18710]	1.71075	0.774633	6.41801e-18	1.06887e-16	yes	up	1.7	1.45	1.45	0.91	0.84	1.63	1.53333	1.12667
ENSG00000153147	SMARCA5	SWI/SNF related, matrix associated, actin dependent regulator of chromatin, subfamily a, member 5 [Source:HGNC Symbol;Acc:HGNC:11101]	1.58768	0.666918	2.9089e-97	2.3968e-95	yes	up	9.19	9.85	10.99	5.91	4.68	6.04	10.01	5.54333
ENSG00000153157	SYCP2L	synaptonemal complex protein 2 like [Source:HGNC Symbol;Acc:HGNC:21537]	0.544322	-0.877468	3.17037e-14	4.52519e-13	yes	down	1.23	1.5	2.51	2.48	2.74	2.3	1.74667	2.50667
ENSG00000153162	BMP6	bone morphogenetic protein 6 [Source:HGNC Symbol;Acc:HGNC:1073]	2.15009	1.1044	2.23711e-56	1.01648e-54	yes	up	5.13	4.63	5.28	2.23	1.84	2.22	5.01333	2.09667
ENSG00000153187	HNRNPU	heterogeneous nuclear ribonucleoprotein U [Source:HGNC Symbol;Acc:HGNC:5048]	1.8881	0.916933	0	0	yes	up	235.63	238.91	278.55	127.25	92.82	135.79	251.03	118.62
ENSG00000153207	AHCTF1	AT-hook containing transcription factor 1 [Source:HGNC Symbol;Acc:HGNC:24618]	1.57252	0.653081	2.60132e-102	2.2467e-100	yes	up	10.14	10.31	12.79	6.91	4.64	7.94	11.08	6.49667
ENSG00000153233	PTPRR	protein tyrosine phosphatase receptor type R [Source:HGNC Symbol;Acc:HGNC:9680]	2.13289	1.09281	0.000206011	0.00153396	yes	up	0.98	0.48	0.36	0.42	0.29	0.08	0.606667	0.263333
ENSG00000153234	NR4A2	nuclear receptor subfamily 4 group A member 2 [Source:HGNC Symbol;Acc:HGNC:7981]	1.9907	0.993273	2.33802e-11	2.89896e-10	yes	up	2.21	2.31	1.73	0.65	0.7	1.04	2.08333	0.796667
ENSG00000153253	SCN3A	sodium voltage-gated channel alpha subunit 3 [Source:HGNC Symbol;Acc:HGNC:10590]	9.4795	3.24481	0.0454841	0.223353	yes	up	0	0	0.04	0	0	0	0.0133333	0
ENSG00000153283	CD96	CD96 molecule [Source:HGNC Symbol;Acc:HGNC:16892]	6.09532	2.6077	0.0417876	0.206935	yes	up	0.02	0.01	0.03	0	0.01	0	0.02	0.00333333
ENSG00000153291	SLC25A27	solute carrier family 25 member 27 [Source:HGNC Symbol;Acc:HGNC:21065]	0.443198	-1.17398	4.73087e-13	6.40413e-12	yes	down	2.12	1.83	2.66	6.77	3.33	4.78	2.20333	4.96
ENSG00000153404	PLEKHG4B	pleckstrin homology and RhoGEF domain containing G4B [Source:HGNC Symbol;Acc:HGNC:29399]	0.54023	-0.888355	2.6136e-10	3.0478e-09	yes	down	0.28	0.37	0.16	0.34	0.61	0.84	0.27	0.596667
ENSG00000153531	ADPRHL1	ADP-ribosylhydrolase like 1 [Source:HGNC Symbol;Acc:HGNC:21303]	3.30314	1.72384	4.91401e-10	5.64535e-09	yes	up	0.73	0.84	0.71	0.14	0.14	0.2	0.76	0.16
ENSG00000153707	PTPRD	protein tyrosine phosphatase receptor type D [Source:HGNC Symbol;Acc:HGNC:9668]	2.66272	1.4129	2.72666e-225	5.4623e-223	yes	up	8.65	11.02	11.23	2.99	2.84	3.9	10.3	3.24333
ENSG00000153786	ZDHHC7	zinc finger DHHC-type palmitoyltransferase 7 [Source:HGNC Symbol;Acc:HGNC:18459]	0.637433	-0.649655	5.08774e-185	7.97542e-183	yes	down	30.2	31.3	32.97	45.49	42.88	45.87	31.49	44.7467
ENSG00000153814	JAZF1	JAZF zinc finger 1 [Source:HGNC Symbol;Acc:HGNC:28917]	2.05389	1.03836	0.000211053	0.00156983	yes	up	0.61	0.36	0.4	0.26	0.11	0.21	0.456667	0.193333
ENSG00000153902	LGI4	leucine rich repeat LGI family member 4 [Source:HGNC Symbol;Acc:HGNC:18712]	0.268107	-1.89912	1.42635e-11	1.79088e-10	yes	down	0.5	0.14	0.09	1.64	0.64	0.6	0.243333	0.96
ENSG00000153930	ANKFN1	ankyrin repeat and fibronectin type III domain containing 1 [Source:HGNC Symbol;Acc:HGNC:26766]	17.0631	4.09281	0.00347548	0.0220036	yes	up	0	0.11	0.08	0	0	0	0.0633333	0
ENSG00000153956	CACNA2D1	calcium voltage-gated channel auxiliary subunit alpha2delta 1 [Source:HGNC Symbol;Acc:HGNC:1399]	1.55611	0.637944	1.27854e-13	1.77442e-12	yes	up	2.13	1.54	1.8	0.9	0.77	0.84	1.82333	0.836667
ENSG00000153976	HS3ST3A1	heparan sulfate-glucosamine 3-sulfotransferase 3A1 [Source:HGNC Symbol;Acc:HGNC:5196]	2.34521	1.22972	8.90578e-13	1.18914e-11	yes	up	1.11	0.93	1.49	0.19	0.33	0.42	1.17667	0.313333
ENSG00000154016	GRAP	GRB2 related adaptor protein [Source:HGNC Symbol;Acc:HGNC:4562]	20.8549	4.38232	0.00100224	0.00688545	yes	up	0.04	0.33	0.36	0	0	0	0.243333	0
ENSG00000154065	ANKRD29	ankyrin repeat domain 29 [Source:HGNC Symbol;Acc:HGNC:27110]	0.52234	-0.936939	5.86378e-10	6.70209e-09	yes	down	1.83	1.34	1.79	2.66	2.37	4.76	1.65333	3.26333
ENSG00000154102	C16orf74	chromosome 16 open reading frame 74 [Source:HGNC Symbol;Acc:HGNC:23362]	0.513298	-0.962133	2.61475e-05	0.000215415	yes	down	1.78	1.26	1.23	1.95	2.93	3.1	1.42333	2.66
ENSG00000154118	JPH3	junctophilin 3 [Source:HGNC Symbol;Acc:HGNC:14203]	0.221188	-2.17665	4.86697e-05	0.000389352	yes	down	0.12	0.01	0.16	0.13	0.19	0.06	0.0966667	0.126667
ENSG00000154133	ROBO4	roundabout guidance receptor 4 [Source:HGNC Symbol;Acc:HGNC:17985]	2.07044	1.04994	2.13923e-36	6.33613e-35	yes	up	4.21	5.23	4.98	2.43	2.05	1.95	4.80667	2.14333
ENSG00000154146	NRGN	neurogranin [Source:HGNC Symbol;Acc:HGNC:8000]	1.65749	0.729004	1.09268e-07	1.08822e-06	yes	up	4.05	4.63	4.79	2.48	2.22	2.71	4.49	2.47
ENSG00000154240	CEP112	centrosomal protein 112 [Source:HGNC Symbol;Acc:HGNC:28514]	1.58884	0.667976	4.3609e-08	4.46508e-07	yes	up	1.98	1.9	2.85	1.41	0.68	1.12	2.24333	1.07
ENSG00000154252	GAL3ST2	galactose-3-O-sulfotransferase 2 [Source:HGNC Symbol;Acc:HGNC:24869]	0.0473975	-4.39904	5.10539e-06	4.46725e-05	yes	down	0	0.04	0	0.21	0.13	0.31	0.0133333	0.216667
ENSG00000154319	FAM167A	family with sequence similarity 167 member A [Source:HGNC Symbol;Acc:HGNC:15549]	1.72862	0.789617	0.0013167	0.00888233	yes	up	0.38	0.39	0.33	0.15	0.15	0.22	0.366667	0.173333
ENSG00000154330	PGM5	phosphoglucomutase 5 [Source:HGNC Symbol;Acc:HGNC:8908]	1.92714	0.946458	4.74551e-36	1.39437e-34	yes	up	4.36	4.32	4.11	2.58	1.66	2.29	4.26333	2.17667
ENSG00000154358	OBSCN	obscurin, cytoskeletal calmodulin and titin-interacting RhoGEF [Source:HGNC Symbol;Acc:HGNC:15719]	0.575476	-0.797171	1.22735e-20	2.26149e-19	yes	down	1.02	2.36	0.76	1.67	1.22	2.81	1.38	1.9
ENSG00000154429	CCSAP	centriole, cilia and spindle associated protein [Source:HGNC Symbol;Acc:HGNC:29578]	1.60272	0.680523	5.4004e-17	8.66703e-16	yes	up	2.17	2.4	2.47	1.56	1.2	1.18	2.34667	1.31333
ENSG00000154473	BUB3	BUB3 mitotic checkpoint protein [Source:HGNC Symbol;Acc:HGNC:1151]	1.59952	0.677639	3.22684e-141	3.86869e-139	yes	up	98.36	100.5	109.33	55.85	45.54	61.03	102.73	54.14
ENSG00000154493	C10orf90	chromosome 10 open reading frame 90 [Source:HGNC Symbol;Acc:HGNC:26563]	0.572851	-0.803768	9.72639e-18	1.60578e-16	yes	down	3.86	3.69	3.89	5.85	5.05	6.9	3.81333	5.93333
ENSG00000154529	CNTNAP3B	contactin associated protein family member 3B [Source:HGNC Symbol;Acc:HGNC:32035]	0.427234	-1.2269	6.16947e-16	9.47683e-15	yes	down	1.08	1.63	1.57	3.28	1.9	4.56	1.42667	3.24667
ENSG00000154556	SORBS2	sorbin and SH3 domain containing 2 [Source:HGNC Symbol;Acc:HGNC:24098]	1.91026	0.933772	9.39028e-06	8.02725e-05	yes	up	2.04	2.36	1.6	0.92	1.06	0.72	2	0.9
ENSG00000154608	CEP170P1	centrosomal protein 170 pseudogene 1 [Source:HGNC Symbol;Acc:HGNC:28364]	3.39259	1.76239	0.00239293	0.0155454	yes	up	0.07	0.07	0.08	0.01	0.01	0.04	0.0733333	0.02
ENSG00000154639	CXADR	CXADR Ig-like cell adhesion molecule [Source:HGNC Symbol;Acc:HGNC:2559]	1.75509	0.811542	1.08699e-46	4.07155e-45	yes	up	7.62	5.82	6.56	4.37	2.89	4.28	6.66667	3.84667
ENSG00000154760	SLFN13	schlafen family member 13 [Source:HGNC Symbol;Acc:HGNC:26481]	2.2075	1.14241	0.00588257	0.0357175	yes	up	0.24	0.14	0.17	0.09	0.04	0.18	0.183333	0.103333
ENSG00000154839	SKA1	spindle and kinetochore associated complex subunit 1 [Source:HGNC Symbol;Acc:HGNC:28109]	1.97908	0.984832	1.81432e-51	7.52401e-50	yes	up	10.21	11.92	11.54	6.66	3.64	4.79	11.2233	5.03
ENSG00000154874	CCDC144BP	coiled-coil domain containing 144B, pseudogene [Source:HGNC Symbol;Acc:HGNC:26704]	4.6438	2.21531	0.000109994	0.000845841	yes	up	0	0.19	0.11	0	0	0.05	0.1	0.0166667
ENSG00000154930	ACSS1	acyl-CoA synthetase short chain family member 1 [Source:HGNC Symbol;Acc:HGNC:16091]	0.643592	-0.635782	9.98029e-07	9.26553e-06	yes	down	1.01	0.76	0.74	1.27	1.17	1.05	0.836667	1.16333
ENSG00000155016	CYP2U1	cytochrome P450 family 2 subfamily U member 1 [Source:HGNC Symbol;Acc:HGNC:20582]	1.76135	0.816684	5.90804e-09	6.40366e-08	yes	up	0.83	0.98	0.84	0.6	0.38	0.4	0.883333	0.46
ENSG00000155066	PROM2	prominin 2 [Source:HGNC Symbol;Acc:HGNC:20685]	0.324299	-1.6246	0.000173596	0.00130469	yes	down	0.05	0.09	0	0.18	0.27	0.32	0.0466667	0.256667
ENSG00000155090	KLF10	Kruppel like factor 10 [Source:HGNC Symbol;Acc:HGNC:11810]	1.57409	0.654516	7.93711e-96	6.42998e-94	yes	up	26.94	26.53	30.47	16.92	14.44	16.43	27.98	15.93
ENSG00000155100	OTUD6B	OTU deubiquitinase 6B [Source:HGNC Symbol;Acc:HGNC:24281]	1.50818	0.592813	2.06183e-28	4.8621e-27	yes	up	8.45	8.85	10.91	6.79	4.42	6.4	9.40333	5.87
ENSG00000155111	CDK19	cyclin dependent kinase 19 [Source:HGNC Symbol;Acc:HGNC:19338]	1.83636	0.876851	7.68586e-150	9.65785e-148	yes	up	13.4	12.91	16.63	7.53	6.33	8.11	14.3133	7.32333
ENSG00000155367	PPM1J	protein phosphatase, Mg2+/Mn2+ dependent 1J [Source:HGNC Symbol;Acc:HGNC:20785]	0.310748	-1.68618	1.65333e-84	1.17405e-82	yes	down	2.84	3.48	2.87	8.25	8.64	9.18	3.06333	8.69
ENSG00000155428	TRIM74	tripartite motif containing 74 [Source:HGNC Symbol;Acc:HGNC:17453]	0.181613	-2.46106	0.00763857	0.0452234	yes	down	0.03	0	0.05	0	0.15	0.24	0.0266667	0.13
ENSG00000155629	PIK3AP1	phosphoinositide-3-kinase adaptor protein 1 [Source:HGNC Symbol;Acc:HGNC:30034]	1.99569	0.996884	0.0102915	0.059333	yes	up	0.21	0.4	0.08	0.09	0.08	0.08	0.23	0.0833333
ENSG00000155755	TMEM237	transmembrane protein 237 [Source:HGNC Symbol;Acc:HGNC:14432]	1.66957	0.73948	9.4574e-35	2.6664e-33	yes	up	14.12	9.95	11.63	7.19	5.08	6.47	11.9	6.24667
ENSG00000155827	RNF20	ring finger protein 20 [Source:HGNC Symbol;Acc:HGNC:10062]	1.56155	0.642981	1.22918e-71	7.27106e-70	yes	up	14.56	14.72	17.35	9.57	7.37	9.93	15.5433	8.95667
ENSG00000156050	FAM161B	FAM161 centrosomal protein B [Source:HGNC Symbol;Acc:HGNC:19854]	1.62973	0.704637	8.75187e-13	1.16983e-11	yes	up	2.05	2.42	2.01	1.11	0.95	1.39	2.16	1.15
ENSG00000156136	DCK	deoxycytidine kinase [Source:HGNC Symbol;Acc:HGNC:2704]	1.77364	0.826716	1.06627e-52	4.53582e-51	yes	up	11.9	11.82	11.33	6.54	4.97	6.19	11.6833	5.9
ENSG00000156206	CFAP161	cilia and flagella associated protein 161 [Source:HGNC Symbol;Acc:HGNC:26782]	4.42377	2.14528	0.00742366	0.0440551	yes	up	0.11	0.1	0.21	0.09	0	0	0.14	0.03
ENSG00000156256	USP16	ubiquitin specific peptidase 16 [Source:HGNC Symbol;Acc:HGNC:12614]	1.52413	0.607986	1.96464e-14	2.83127e-13	yes	up	4.25	4.02	4.71	3.29	2.11	2.49	4.32667	2.63
ENSG00000156313	RPGR	retinitis pigmentosa GTPase regulator [Source:HGNC Symbol;Acc:HGNC:10295]	1.5587	0.640345	1.57552e-06	1.43945e-05	yes	up	1.55	1.55	1.96	1.33	0.56	1.13	1.68667	1.00667
ENSG00000156463	SH3RF2	SH3 domain containing ring finger 2 [Source:HGNC Symbol;Acc:HGNC:26299]	1.57949	0.65946	1.82998e-57	8.50593e-56	yes	up	12.02	11.8	11.46	7.02	6.92	6.92	11.76	6.95333
ENSG00000156504	PABIR2	PABIR family member 2 [Source:HGNC Symbol;Acc:HGNC:30490]	1.74933	0.806805	2.89952e-205	5.09268e-203	yes	up	47.99	42.82	41.65	25.05	21.8	28.98	44.1533	25.2767
ENSG00000156650	KAT6B	lysine acetyltransferase 6B [Source:HGNC Symbol;Acc:HGNC:17582]	1.84626	0.884604	1.44454e-58	6.89325e-57	yes	up	3.05	3.92	4.61	2.23	1.51	2.23	3.86	1.99
ENSG00000156687	UNC5D	unc-5 netrin receptor D [Source:HGNC Symbol;Acc:HGNC:18634]	0.0182298	-5.77756	7.53321e-08	7.57951e-07	yes	down	0	0	0	0.05	0.05	0.02	0	0.04
ENSG00000156802	ATAD2	ATPase family AAA domain containing 2 [Source:HGNC Symbol;Acc:HGNC:30123]	2.07721	1.05465	0	0	yes	up	25.33	26.1	31.74	13.9	9.8	12.63	27.7233	12.11
ENSG00000156869	FRRS1	ferric chelate reductase 1 [Source:HGNC Symbol;Acc:HGNC:27622]	1.57257	0.653121	2.08351e-11	2.5916e-10	yes	up	1.13	1.06	1.34	0.85	0.53	0.64	1.17667	0.673333
ENSG00000156876	SASS6	SAS-6 centriolar assembly protein [Source:HGNC Symbol;Acc:HGNC:25403]	2.10462	1.07356	2.42164e-21	4.58467e-20	yes	up	1.64	1.87	2.08	0.74	0.64	0.98	1.86333	0.786667
ENSG00000156968	MPV17L	MPV17 mitochondrial inner membrane protein like [Source:HGNC Symbol;Acc:HGNC:26827]	0.515528	-0.955878	8.05831e-07	7.53925e-06	yes	down	0.2	0.17	0.22	0.35	0.41	0.29	0.196667	0.35
ENSG00000156970	BUB1B	BUB1 mitotic checkpoint serine/threonine kinase B [Source:HGNC Symbol;Acc:HGNC:1149]	1.94565	0.96025	1.26022e-182	1.96566e-180	yes	up	26.51	24.69	32.52	13.36	14.16	18.23	27.9067	15.25
ENSG00000157017	GHRL	ghrelin and obestatin prepropeptide [Source:HGNC Symbol;Acc:HGNC:18129]	0.0677107	-3.88447	0.00919882	0.0536602	yes	down	0	0	0	0.24	0.07	0.28	0	0.196667
ENSG00000157087	ATP2B2	ATPase plasma membrane Ca2+ transporting 2 [Source:HGNC Symbol;Acc:HGNC:815]	1.67758	0.746383	8.88699e-73	5.36324e-71	yes	up	7.33	6.26	7.35	3.57	3.01	3.76	6.98	3.44667
ENSG00000157110	RBPMS	RNA binding protein, mRNA processing factor [Source:HGNC Symbol;Acc:HGNC:19097]	0.619814	-0.690093	0.000523451	0.00372511	yes	down	0.42	0.44	0.84	0.51	0.88	1.11	0.566667	0.833333
ENSG00000157181	ODR4	odr-4 GPCR localization factor homolog [Source:HGNC Symbol;Acc:HGNC:24299]	1.55538	0.637262	7.14666e-13	9.59155e-12	yes	up	3.88	2.98	3.9	2.65	1.59	1.8	3.58667	2.01333
ENSG00000157193	LRP8	LDL receptor related protein 8 [Source:HGNC Symbol;Acc:HGNC:6700]	0.649073	-0.623547	2.5291e-121	2.57439e-119	yes	down	21.4	20.4	21.88	30.8	24.95	31.09	21.2267	28.9467
ENSG00000157227	MMP14	matrix metallopeptidase 14 [Source:HGNC Symbol;Acc:HGNC:7160]	0.58628	-0.770337	0	0	yes	down	183.39	202.89	206.46	268.29	241.22	295.55	197.58	268.353
ENSG00000157240	FZD1	frizzled class receptor 1 [Source:HGNC Symbol;Acc:HGNC:4038]	2.31821	1.21301	3.38368e-27	7.67887e-26	yes	up	1.1	1.07	1.03	0.4	0.43	0.41	1.06667	0.413333
ENSG00000157303	SUSD3	sushi domain containing 3 [Source:HGNC Symbol;Acc:HGNC:28391]	0.20887	-2.25932	5.58926e-09	6.06548e-08	yes	down	0.22	0.25	0.19	1.17	0.73	1.08	0.22	0.993333
ENSG00000157306	ZFHX2-AS1	ZFHX2 antisense RNA 1 [Source:HGNC Symbol;Acc:HGNC:52658]	0.554604	-0.850471	5.7004e-06	4.96433e-05	yes	down	0.5	0.7	0.64	1.15	0.66	1.12	0.613333	0.976667
ENSG00000157322	CLEC18A	C-type lectin domain family 18 member A [Source:HGNC Symbol;Acc:HGNC:30388]	0.094795	-3.39904	0.0361513	0.183413	yes	down	0	0	0	0.09	0	0.01	0	0.0333333
ENSG00000157456	CCNB2	cyclin B2 [Source:HGNC Symbol;Acc:HGNC:1580]	1.55804	0.639735	8.86585e-85	6.33161e-83	yes	up	60.58	57.03	62.93	33.99	31.65	38.11	60.18	34.5833
ENSG00000157470	FAM81A	family with sequence similarity 81 member A [Source:HGNC Symbol;Acc:HGNC:28379]	1.77983	0.831736	7.17854e-09	7.75929e-08	yes	up	3.33	3.43	4.61	3.04	1.77	2.22	3.79	2.34333
ENSG00000157551	KCNJ15	potassium inwardly rectifying channel subfamily J member 15 [Source:HGNC Symbol;Acc:HGNC:6261]	0.385869	-1.37382	0.00109271	0.00747179	yes	down	0.25	0.02	0.03	0.19	0.37	0.07	0.1	0.21
ENSG00000157578	LCA5L	lebercilin LCA5 like [Source:HGNC Symbol;Acc:HGNC:1255]	0.632936	-0.659868	0.0132805	0.0747912	yes	down	0.39	0.31	0.73	0.83	0.77	0.71	0.476667	0.77
ENSG00000157601	MX1	MX dynamin like GTPase 1 [Source:HGNC Symbol;Acc:HGNC:7532]	3.60528	1.85011	5.66473e-34	1.56612e-32	yes	up	1.87	2.01	1.28	0.41	0.49	0.8	1.72	0.566667
ENSG00000157625	TAB3	TGF-beta activated kinase 1 (MAP3K7) binding protein 3 [Source:HGNC Symbol;Acc:HGNC:30681]	1.58172	0.661497	1.12661e-27	2.59617e-26	yes	up	3.12	3.21	4.01	1.86	1.7	2.11	3.44667	1.89
ENSG00000157657	ZNF618	zinc finger protein 618 [Source:HGNC Symbol;Acc:HGNC:29416]	2.08031	1.0568	3.70449e-27	8.39172e-26	yes	up	1.33	0.9	1.2	0.44	0.63	0.52	1.14333	0.53
ENSG00000157766	ACAN	aggrecan [Source:HGNC Symbol;Acc:HGNC:319]	9.4795	3.24481	0.0454841	0.223353	yes	up	0.02	0	0.02	0	0	0	0.0133333	0
ENSG00000157782	CABP1	calcium binding protein 1 [Source:HGNC Symbol;Acc:HGNC:1384]	0.094795	-3.39904	0.0361513	0.183413	yes	down	0	0	0	0	0.09	0.15	0	0.08
ENSG00000157890	MEGF11	multiple EGF like domains 11 [Source:HGNC Symbol;Acc:HGNC:29635]	1.98618	0.989998	5.596e-11	6.79485e-10	yes	up	2.63	0.96	1.12	0.61	1.93	0.89	1.57	1.14333
ENSG00000158014	SLC30A2	solute carrier family 30 member 2 [Source:HGNC Symbol;Acc:HGNC:11013]	11.3754	3.50785	0.0236279	0.125533	yes	up	0.01	0.08	0	0	0	0	0.03	0
ENSG00000158089	GALNT14	polypeptide N-acetylgalactosaminyltransferase 14 [Source:HGNC Symbol;Acc:HGNC:22946]	1.56079	0.642274	9.40407e-79	6.18744e-77	yes	up	32.83	32.03	32.36	17.2	18.01	19.2	32.4067	18.1367
ENSG00000158104	HPD	4-hydroxyphenylpyruvate dioxygenase [Source:HGNC Symbol;Acc:HGNC:5147]	2.68586	1.42538	0.0263782	0.138456	yes	up	0.17	0.08	0.36	0.11	0.16	0.03	0.203333	0.1
ENSG00000158106	RHPN1	rhophilin Rho GTPase binding protein 1 [Source:HGNC Symbol;Acc:HGNC:19973]	0.52992	-0.916154	6.52681e-42	2.1885e-40	yes	down	3.39	3.63	3.74	6.04	6.88	6.56	3.58667	6.49333
ENSG00000158163	DZIP1L	DAZ interacting zinc finger protein 1 like [Source:HGNC Symbol;Acc:HGNC:26551]	1.8394	0.879236	4.07626e-10	4.7114e-09	yes	up	2.86	2.83	2.83	2.16	0.86	1.86	2.84	1.62667
ENSG00000158201	ABHD3	abhydrolase domain containing 3, phospholipase [Source:HGNC Symbol;Acc:HGNC:18718]	1.78899	0.839145	3.73208e-15	5.53877e-14	yes	up	5.36	4.99	5.01	2.57	2.7	2.04	5.12	2.43667
ENSG00000158234	FAIM	Fas apoptotic inhibitory molecule [Source:HGNC Symbol;Acc:HGNC:18703]	1.68208	0.750244	9.81407e-07	9.11796e-06	yes	up	4.79	4.06	4.18	2.61	1.87	2.22	4.34333	2.23333
ENSG00000158270	COLEC12	collectin subfamily member 12 [Source:HGNC Symbol;Acc:HGNC:16016]	0.614536	-0.702431	0.0231494	0.123367	yes	down	0.08	0.12	0.07	0.11	0.1	0.17	0.09	0.126667
ENSG00000158292	GPR153	G protein-coupled receptor 153 [Source:HGNC Symbol;Acc:HGNC:23618]	0.641407	-0.640689	2.9985e-59	1.45185e-57	yes	down	7.75	7.3	7.98	9.68	11.64	10.8	7.67667	10.7067
ENSG00000158301	GPRASP2	G protein-coupled receptor associated sorting protein 2 [Source:HGNC Symbol;Acc:HGNC:25169]	1.68741	0.754808	1.80437e-16	2.82778e-15	yes	up	2.54	2.5	3.29	1.64	1.35	1.45	2.77667	1.48
ENSG00000158352	SHROOM4	shroom family member 4 [Source:HGNC Symbol;Acc:HGNC:29215]	0.0639643	-3.96659	0.0069809	0.0417118	yes	down	0	0	0	0.01	0.01	0.07	0	0.03
ENSG00000158402	CDC25C	cell division cycle 25C [Source:HGNC Symbol;Acc:HGNC:1727]	1.92428	0.94432	8.91111e-111	8.37712e-109	yes	up	28.9	30.76	30.44	14.05	13.27	15.26	30.0333	14.1933
ENSG00000158406	H4C8	H4 clustered histone 8 [Source:HGNC Symbol;Acc:HGNC:4788]	2.10656	1.07489	2.27141e-06	2.04839e-05	yes	up	1.39	2.02	3.29	2.52	0.98	0.99	2.23333	1.49667
ENSG00000158482	SNX29P1	sorting nexin 29 pseudogene 1 [Source:HGNC Symbol;Acc:HGNC:31913]	5.44811	2.44576	0.00216046	0.0141451	yes	up	0.31	0.23	0.33	0.15	0	0	0.29	0.05
ENSG00000158486	DNAH3	dynein axonemal heavy chain 3 [Source:HGNC Symbol;Acc:HGNC:2949]	2.84385	1.50785	0.00593221	0.035998	yes	up	0.04	0.01	0.02	0	0	0.02	0.0233333	0.00666667
ENSG00000158571	PFKFB1	6-phosphofructo-2-kinase/fructose-2,6-biphosphatase 1 [Source:HGNC Symbol;Acc:HGNC:8872]	0.157992	-2.66208	0.0411091	0.204641	yes	down	0	0	0.03	0.21	0.04	0	0.01	0.0833333
ENSG00000158748	HTR6	5-hydroxytryptamine receptor 6 [Source:HGNC Symbol;Acc:HGNC:5301]	0.275211	-1.86139	0.000192021	0.00143474	yes	down	0.06	0	0.03	0.14	0.1	0.11	0.03	0.116667
ENSG00000158987	RAPGEF6	Rap guanine nucleotide exchange factor 6 [Source:HGNC Symbol;Acc:HGNC:20655]	1.62955	0.704474	8.5819e-38	2.62878e-36	yes	up	3.2	3.35	4.14	1.94	1.99	2.6	3.56333	2.17667
ENSG00000159164	SV2A	synaptic vesicle glycoprotein 2A [Source:HGNC Symbol;Acc:HGNC:20566]	0.629403	-0.667944	6.09587e-30	1.50366e-28	yes	down	3.69	2.72	3.37	4.59	5.04	4.43	3.26	4.68667
ENSG00000159167	STC1	stanniocalcin 1 [Source:HGNC Symbol;Acc:HGNC:11373]	1.65318	0.725246	0	0	yes	up	127.34	120.98	139.23	72.65	58.53	78.59	129.183	69.9233
ENSG00000159197	KCNE2	potassium voltage-gated channel subfamily E regulatory subunit 2 [Source:HGNC Symbol;Acc:HGNC:6242]	3.92783	1.97373	0.0392611	0.196206	yes	up	0.15	0	0.31	0.01	0.1	0	0.153333	0.0366667
ENSG00000159200	RCAN1	regulator of calcineurin 1 [Source:HGNC Symbol;Acc:HGNC:3040]	0.604273	-0.726727	1.08823e-242	2.40266e-240	yes	down	53.7	49.54	61.93	95.78	75.22	96.19	55.0567	89.0633
ENSG00000159239	-	novel protein	0.261185	-1.93686	5.59215e-09	6.06756e-08	yes	down	0.02	0.08	0.02	0.12	0.13	0.17	0.04	0.14
ENSG00000159251	ACTC1	actin alpha cardiac muscle 1 [Source:HGNC Symbol;Acc:HGNC:143]	3.55481	1.82977	0.000414748	0.0029861	yes	up	0.48	0.37	0.26	0.11	0	0.27	0.37	0.126667
ENSG00000159259	CHAF1B	chromatin assembly factor 1 subunit B [Source:HGNC Symbol;Acc:HGNC:1911]	1.54256	0.62533	1.1146e-54	4.92521e-53	yes	up	11.84	11.25	11.91	6.69	6.1	6.76	11.6667	6.51667
ENSG00000159314	ARHGAP27	Rho GTPase activating protein 27 [Source:HGNC Symbol;Acc:HGNC:31813]	0.504229	-0.987849	6.08164e-05	0.000480758	yes	down	0.52	0.46	0.32	0.66	0.6	0.66	0.433333	0.64
ENSG00000159618	ADGRG5	adhesion G protein-coupled receptor G5 [Source:HGNC Symbol;Acc:HGNC:19010]	0.157992	-2.66208	0.0411091	0.204641	yes	down	0	0	0.03	0.04	0.01	0.02	0.01	0.0233333
ENSG00000159625	DRC7	dynein regulatory complex subunit 7 [Source:HGNC Symbol;Acc:HGNC:25289]	0.399137	-1.32504	0.0225628	0.120548	yes	down	0	0.04	0.13	0.16	0.11	0	0.0566667	0.09
ENSG00000159674	SPON2	spondin 2 [Source:HGNC Symbol;Acc:HGNC:11253]	1.65168	0.723933	0	0	yes	up	901.88	919.7	822.35	478.29	437.88	539.93	881.31	485.367
ENSG00000159713	TPPP3	tubulin polymerization promoting protein family member 3 [Source:HGNC Symbol;Acc:HGNC:24162]	0.397528	-1.33087	0.00346511	0.0219489	yes	down	0.11	0.18	0.38	0.51	0.67	0.39	0.223333	0.523333
ENSG00000159714	ZDHHC1	zinc finger DHHC-type containing 1 [Source:HGNC Symbol;Acc:HGNC:17916]	0.497134	-1.00829	2.56377e-37	7.76224e-36	yes	down	2.8	4.6	3.21	6.18	8.06	6.79	3.53667	7.01
ENSG00000159784	FAM131B	family with sequence similarity 131 member B [Source:HGNC Symbol;Acc:HGNC:22202]	0.280874	-1.832	2.47154e-09	2.7308e-08	yes	down	0.08	0.06	0.12	0.28	0.25	0.27	0.0866667	0.266667
ENSG00000159860	TCAF2P1	TRPM8 channel associated factor 2 pseudogene 1 [Source:HGNC Symbol;Acc:HGNC:33603]	3.52551	1.81783	2.16834e-07	2.11383e-06	yes	up	0.3	0.52	0.46	0.04	0.19	0.08	0.426667	0.103333
ENSG00000159958	TNFRSF13C	TNF receptor superfamily member 13C [Source:HGNC Symbol;Acc:HGNC:17755]	0.517158	-0.951323	0.00295744	0.0189476	yes	down	0.09	0.15	0.1	0.19	0.21	0.18	0.113333	0.193333
ENSG00000160097	FNDC5	fibronectin type III domain containing 5 [Source:HGNC Symbol;Acc:HGNC:20240]	0.435919	-1.19787	1.20066e-15	1.82331e-14	yes	down	1.41	1.23	1.43	5.02	1.74	2.8	1.35667	3.18667
ENSG00000160190	SLC37A1	solute carrier family 37 member 1 [Source:HGNC Symbol;Acc:HGNC:11024]	2.68586	1.42538	0.0263782	0.138456	yes	up	0.03	0.21	0.33	0.01	0.04	0.03	0.19	0.0266667
ENSG00000160199	PKNOX1	PBX/knotted 1 homeobox 1 [Source:HGNC Symbol;Acc:HGNC:9022]	1.57632	0.656563	9.28756e-24	1.89755e-22	yes	up	4.84	6.34	5.98	2.31	3.9	5.04	5.72	3.75
ENSG00000160207	HSF2BP	heat shock transcription factor 2 binding protein [Source:HGNC Symbol;Acc:HGNC:5226]	1.59878	0.676973	0.001964	0.0129398	yes	up	1.14	1.04	0.68	0.48	0.59	0.52	0.953333	0.53
ENSG00000160213	CSTB	cystatin B [Source:HGNC Symbol;Acc:HGNC:2482]	1.59859	0.676802	0	0	yes	up	1270.26	1267.1	1213.82	655.18	707.66	701.25	1250.39	688.03
ENSG00000160229	ZNF66	zinc finger protein 66 [Source:HGNC Symbol;Acc:HGNC:13135]	1.66758	0.737756	0.00191431	0.0126284	yes	up	0.8	0.67	1.04	0.98	0.34	0.13	0.836667	0.483333
ENSG00000160299	PCNT	pericentrin [Source:HGNC Symbol;Acc:HGNC:16068]	1.65148	0.723764	1.32983e-119	1.32777e-117	yes	up	13.09	14.03	15.57	9.38	7.59	7.41	14.23	8.12667
ENSG00000160323	ADAMTS13	ADAM metallopeptidase with thrombospondin type 1 motif 13 [Source:HGNC Symbol;Acc:HGNC:1366]	0.414966	-1.26893	1.41383e-15	2.14185e-14	yes	down	0.77	0.72	0.58	1.23	0.86	1.17	0.69	1.08667
ENSG00000160460	SPTBN4	spectrin beta, non-erythrocytic 4 [Source:HGNC Symbol;Acc:HGNC:14896]	0.602573	-0.730792	2.77609e-07	2.68418e-06	yes	down	2.12	2.59	3.84	4.5	4.85	3.9	2.85	4.41667
ENSG00000160469	BRSK1	BR serine/threonine kinase 1 [Source:HGNC Symbol;Acc:HGNC:18994]	0.659828	-0.599838	1.10619e-23	2.25565e-22	yes	down	8.04	9.34	13.5	12.22	14.92	13.97	10.2933	13.7033
ENSG00000160471	COX6B2	cytochrome c oxidase subunit 6B2 [Source:HGNC Symbol;Acc:HGNC:24380]	0.502716	-0.992185	1.68355e-09	1.87568e-08	yes	down	1.11	0.9	1.39	1.83	1.99	2.31	1.13333	2.04333
ENSG00000160584	SIK3	SIK family kinase 3 [Source:HGNC Symbol;Acc:HGNC:29165]	1.6315	0.706198	3.48117e-60	1.70398e-58	yes	up	7.8	8.39	8.57	4.51	4.42	4.77	8.25333	4.56667
ENSG00000160712	IL6R	interleukin 6 receptor [Source:HGNC Symbol;Acc:HGNC:6019]	0.430485	-1.21597	1.99062e-40	6.44386e-39	yes	down	2.19	1.67	1.23	1.82	2.9	1.85	1.69667	2.19
ENSG00000160781	PAQR6	progestin and adipoQ receptor family member 6 [Source:HGNC Symbol;Acc:HGNC:30132]	0.346208	-1.53029	4.00419e-10	4.63152e-09	yes	down	0.31	0.53	0.33	0.99	0.85	0.92	0.39	0.92
ENSG00000160867	FGFR4	fibroblast growth factor receptor 4 [Source:HGNC Symbol;Acc:HGNC:3691]	0.55995	-0.83663	8.7389e-62	4.40478e-60	yes	down	8.72	7.44	8.19	11.8	13.81	13.19	8.11667	12.9333
ENSG00000160963	COL26A1	collagen type XXVI alpha 1 chain [Source:HGNC Symbol;Acc:HGNC:18038]	0.344709	-1.53655	0.00607794	0.0368004	yes	down	0.04	0.03	0.14	0.15	0.07	0.1	0.07	0.106667
ENSG00000160973	FOXH1	forkhead box H1 [Source:HGNC Symbol;Acc:HGNC:3814]	0.144278	-2.79308	7.04063e-07	6.61872e-06	yes	down	0	0.05	0.07	0.21	0.27	0.27	0.04	0.25
ENSG00000161040	FBXL13	F-box and leucine rich repeat protein 13 [Source:HGNC Symbol;Acc:HGNC:21658]	0.496771	-1.00935	0.00636573	0.0384316	yes	down	0.11	0.02	0.34	0.39	0.18	0.22	0.156667	0.263333
ENSG00000161082	CELF5	CUGBP Elav-like family member 5 [Source:HGNC Symbol;Acc:HGNC:14058]	0.165726	-2.59313	5.07639e-10	5.8287e-09	yes	down	0.07	0.05	0.1	0.45	0.22	0.53	0.0733333	0.4
ENSG00000161103	POM121L15P	POM121 transmembrane nucleoporin like 15, pseudogene [Source:HGNC Symbol;Acc:HGNC:55894]	0.312681	-1.67724	0.0147653	0.0823546	yes	down	0.02	0.01	0.01	0.06	0.02	0.04	0.0133333	0.04
ENSG00000161180	CCDC116	coiled-coil domain containing 116 [Source:HGNC Symbol;Acc:HGNC:26688]	0.355481	-1.49215	0.0220415	0.117914	yes	down	0	0.08	0.07	0.05	0.13	0.15	0.05	0.11
ENSG00000161249	DMKN	dermokine [Source:HGNC Symbol;Acc:HGNC:25063]	3.55481	1.82977	0.000414748	0.0029861	yes	up	1.42	0.66	0.74	0.1	0.06	0.18	0.94	0.113333
ENSG00000161509	GRIN2C	glutamate ionotropic receptor NMDA type subunit 2C [Source:HGNC Symbol;Acc:HGNC:4587]	0.105328	-3.24704	1.79474e-06	1.63237e-05	yes	down	0	0.02	0.01	0.09	0.14	0.04	0.01	0.09
ENSG00000161551	ZNF577	zinc finger protein 577 [Source:HGNC Symbol;Acc:HGNC:28673]	0.62409	-0.680174	1.04841e-08	1.12009e-07	yes	down	1.14	1.28	2.13	1.68	3.05	1.57	1.51667	2.1
ENSG00000161558	TMEM143	transmembrane protein 143 [Source:HGNC Symbol;Acc:HGNC:25603]	0.591759	-0.756917	1.53551e-17	2.51517e-16	yes	down	4.15	3.03	3.22	5.56	4.97	4.92	3.46667	5.15
ENSG00000161594	KLHL10	kelch like family member 10 [Source:HGNC Symbol;Acc:HGNC:18829]	0.094795	-3.39904	0.0361513	0.183413	yes	down	0	0	0	0.02	0	0.09	0	0.0366667
ENSG00000161647	MPP3	MAGUK p55 scaffold protein 3 [Source:HGNC Symbol;Acc:HGNC:7221]	0.63429	-0.656785	1.5666e-06	1.43151e-05	yes	down	2.57	1.43	1.73	2.12	2.32	2.69	1.91	2.37667
ENSG00000161692	DBF4B	DBF4 zinc finger B [Source:HGNC Symbol;Acc:HGNC:17883]	1.64289	0.716239	1.21604e-43	4.24316e-42	yes	up	12.02	12.26	12.49	6.51	9.13	7.35	12.2567	7.66333
ENSG00000161800	RACGAP1	Rac GTPase activating protein 1 [Source:HGNC Symbol;Acc:HGNC:9804]	2.16177	1.11222	0	0	yes	up	61.53	61.26	62.76	27.52	19.52	33.68	61.85	26.9067
ENSG00000161955	TNFSF13	TNF superfamily member 13 [Source:HGNC Symbol;Acc:HGNC:11928]	0.43852	-1.18928	3.71566e-07	3.56243e-06	yes	down	1.07	0.06	0.52	1.35	1.26	0.96	0.55	1.19
ENSG00000162004	CCDC78	coiled-coil domain containing 78 [Source:HGNC Symbol;Acc:HGNC:14153]	0.274768	-1.86371	5.1662e-22	9.99803e-21	yes	down	0.61	0.71	0.96	2.45	2.16	3.55	0.76	2.72
ENSG00000162009	SSTR5	somatostatin receptor 5 [Source:HGNC Symbol;Acc:HGNC:11334]	0.118494	-3.07712	1.11258e-05	9.4426e-05	yes	down	0.02	0.04	0	0.14	0.15	0.11	0.02	0.133333
ENSG00000162040	HS3ST6	heparan sulfate-glucosamine 3-sulfotransferase 6 [Source:HGNC Symbol;Acc:HGNC:14178]	0.236988	-2.07712	0.0126255	0.0714622	yes	down	0	0	0.13	0.21	0.08	0.19	0.0433333	0.16
ENSG00000162063	CCNF	cyclin F [Source:HGNC Symbol;Acc:HGNC:1591]	1.5305	0.613999	9.16363e-97	7.4816e-95	yes	up	21.19	22.34	20.56	12.93	13.47	11.73	21.3633	12.71
ENSG00000162069	BICDL2	BICD family like cargo adaptor 2 [Source:HGNC Symbol;Acc:HGNC:33584]	0.094795	-3.39904	0.0361513	0.183413	yes	down	0	0	0	0.03	0.05	0	0	0.0266667
ENSG00000162148	PPP1R32	protein phosphatase 1 regulatory subunit 32 [Source:HGNC Symbol;Acc:HGNC:28869]	0.42898	-1.22102	7.75759e-09	8.3535e-08	yes	down	0.59	2.22	1.21	2.49	2.41	2.36	1.34	2.42
ENSG00000162396	PARS2	prolyl-tRNA synthetase 2, mitochondrial [Source:HGNC Symbol;Acc:HGNC:30563]	0.595153	-0.748667	2.60681e-23	5.25239e-22	yes	down	4.17	3.64	3.66	5.47	6.23	5.6	3.82333	5.76667
ENSG00000162426	SLC45A1	solute carrier family 45 member 1 [Source:HGNC Symbol;Acc:HGNC:17939]	0.654369	-0.611824	3.52142e-19	6.16943e-18	yes	down	4.27	5.05	4.81	5.31	6.86	6.89	4.71	6.35333
ENSG00000162433	AK4	adenylate kinase 4 [Source:HGNC Symbol;Acc:HGNC:363]	1.7417	0.800495	0	0	yes	up	38.35	40.62	42.82	20.34	16.17	26.95	40.5967	21.1533
ENSG00000162438	CTRC	chymotrypsin C [Source:HGNC Symbol;Acc:HGNC:2523]	0.210656	-2.24704	0.0232738	0.123988	yes	down	0	0	0.13	0.04	0.03	0.07	0.0433333	0.0466667
ENSG00000162444	RBP7	retinol binding protein 7 [Source:HGNC Symbol;Acc:HGNC:30316]	0.37918	-1.39904	0.0346505	0.17667	yes	down	0.53	0	0.12	0.47	0.11	1.03	0.216667	0.536667
ENSG00000162493	PDPN	podoplanin [Source:HGNC Symbol;Acc:HGNC:29602]	4.5291	2.17922	2.15577e-06	1.94802e-05	yes	up	0.5	0.28	0.22	0.16	0.07	0.36	0.333333	0.196667
ENSG00000162545	CAMK2N1	calcium/calmodulin dependent protein kinase II inhibitor 1 [Source:HGNC Symbol;Acc:HGNC:24190]	1.87931	0.9102	1.14551e-57	5.35624e-56	yes	up	12.09	11.59	13.23	5.77	5.42	6.78	12.3033	5.99
ENSG00000162551	ALPL	alkaline phosphatase, biomineralization associated [Source:HGNC Symbol;Acc:HGNC:438]	5.49354	2.45774	4.87081e-65	2.57734e-63	yes	up	3.34	2.61	2.79	0.49	0.58	0.57	2.91333	0.546667
ENSG00000162572	SCNN1D	sodium channel epithelial 1 subunit delta [Source:HGNC Symbol;Acc:HGNC:10601]	0.341498	-1.55005	1.83019e-50	7.42773e-49	yes	down	1.12	2.22	1.57	3.43	4.4	3.77	1.63667	3.86667
ENSG00000162595	DIRAS3	DIRAS family GTPase 3 [Source:HGNC Symbol;Acc:HGNC:687]	0.094795	-3.39904	0.0361513	0.183413	yes	down	0	0	0	0.03	0.03	0.06	0	0.04
ENSG00000162631	NTNG1	netrin G1 [Source:HGNC Symbol;Acc:HGNC:23319]	7.10963	2.82977	0.00116819	0.00795493	yes	up	0.14	0.34	0.19	0	0.14	0	0.223333	0.0466667
ENSG00000162645	GBP2	guanylate binding protein 2 [Source:HGNC Symbol;Acc:HGNC:4183]	1.58363	0.66324	0.000654671	0.0045953	yes	up	0.66	0.49	0.77	0.37	0.45	0.72	0.64	0.513333
ENSG00000162664	ZNF326	zinc finger protein 326 [Source:HGNC Symbol;Acc:HGNC:14104]	1.84127	0.880704	1.23633e-68	6.96508e-67	yes	up	9.69	8.7	11.22	5.45	4.48	5.25	9.87	5.06
ENSG00000162687	KCNT2	potassium sodium-activated channel subfamily T member 2 [Source:HGNC Symbol;Acc:HGNC:18866]	1.80562	0.852494	0.0244599	0.129296	yes	up	0.15	0.1	0.24	0.07	0.04	0.07	0.163333	0.06
ENSG00000162692	VCAM1	vascular cell adhesion molecule 1 [Source:HGNC Symbol;Acc:HGNC:12663]	2.09339	1.06584	0.0018064	0.0119606	yes	up	0.24	0.45	0.2	0.07	0.12	0.16	0.296667	0.116667
ENSG00000162746	FCRLB	Fc receptor like B [Source:HGNC Symbol;Acc:HGNC:26431]	13.2713	3.73024	0.0123787	0.0702681	yes	up	0.12	0.08	0	0	0	0	0.0666667	0
ENSG00000162755	KLHDC9	kelch domain containing 9 [Source:HGNC Symbol;Acc:HGNC:28489]	0.430887	-1.21462	0.00497675	0.0306962	yes	down	0.37	0.38	0.26	0.63	0.48	0.58	0.336667	0.563333
ENSG00000162769	FLVCR1	FLVCR heme transporter 1 [Source:HGNC Symbol;Acc:HGNC:24682]	1.55235	0.634452	1.7494e-05	0.000146432	yes	up	2.49	2.21	2.01	0.53	0.4	1.96	2.23667	0.963333
ENSG00000162819	BROX	BRO1 domain and CAAX motif containing [Source:HGNC Symbol;Acc:HGNC:26512]	1.66502	0.735537	1.50895e-23	3.05804e-22	yes	up	3.92	5.03	5.5	2.62	3.09	3.44	4.81667	3.05
ENSG00000162878	PKDCC	protein kinase domain containing, cytoplasmic [Source:HGNC Symbol;Acc:HGNC:25123]	0.641974	-0.639414	1.01735e-30	2.58262e-29	yes	down	14.89	13.97	13.31	19.66	25.31	20.07	14.0567	21.68
ENSG00000162888	C1orf147	chromosome 1 open reading frame 147 [Source:HGNC Symbol;Acc:HGNC:32061]	0.399137	-1.32504	0.0225628	0.120548	yes	down	0.1	0	0.07	0.18	0.13	0.1	0.0566667	0.136667
ENSG00000162892	IL24	interleukin 24 [Source:HGNC Symbol;Acc:HGNC:11346]	0.236846	-2.07798	0.00322163	0.0205165	yes	down	0.04	0	0.08	0.6	0.19	0.12	0.04	0.303333
ENSG00000162913	OBSCN-AS1	OBSCN antisense RNA 1 [Source:HGNC Symbol;Acc:HGNC:32047]	0.237963	-2.07119	7.38513e-13	9.89889e-12	yes	down	0.14	0.53	0.43	1.24	1.16	1.9	0.366667	1.43333
ENSG00000162929	SANBR	SANT and BTB domain regulator of CSR [Source:HGNC Symbol;Acc:HGNC:29387]	1.74235	0.801032	2.35805e-17	3.83347e-16	yes	up	2.51	2.47	3.1	1.7	1.34	1.1	2.69333	1.38
ENSG00000162946	DISC1	DISC1 scaffold protein [Source:HGNC Symbol;Acc:HGNC:2888]	0.506827	-0.980434	3.30656e-09	3.63102e-08	yes	down	0.23	0.23	0.36	0.55	0.38	0.47	0.273333	0.466667
ENSG00000162999	DUSP19	dual specificity phosphatase 19 [Source:HGNC Symbol;Acc:HGNC:18894]	1.85445	0.890988	2.35577e-05	0.000194668	yes	up	0.56	0.41	0.43	0.21	0.13	0.46	0.466667	0.266667
ENSG00000163002	NUP35	nucleoporin 35 [Source:HGNC Symbol;Acc:HGNC:29797]	1.66487	0.735408	1.23625e-16	1.95305e-15	yes	up	9.47	10.48	12.59	6.69	4.91	5.12	10.8467	5.57333
ENSG00000163006	CCDC138	coiled-coil domain containing 138 [Source:HGNC Symbol;Acc:HGNC:26531]	1.52965	0.613199	5.02919e-07	4.77796e-06	yes	up	2.65	2.06	2.27	2.18	0.95	1.47	2.32667	1.53333
ENSG00000163032	VSNL1	visinin like 1 [Source:HGNC Symbol;Acc:HGNC:12722]	9.4795	3.24481	0.0454841	0.223353	yes	up	0	0.06	0.11	0	0	0	0.0566667	0
ENSG00000163064	EN1	engrailed homeobox 1 [Source:HGNC Symbol;Acc:HGNC:3342]	1.7862	0.836892	9.73492e-36	2.83779e-34	yes	up	9.15	8.09	8.01	4.45	4.25	4.85	8.41667	4.51667
ENSG00000163082	SGPP2	sphingosine-1-phosphate phosphatase 2 [Source:HGNC Symbol;Acc:HGNC:19953]	0.613992	-0.703708	0.00910607	0.0531835	yes	down	0.15	0.09	0.16	0.26	0.19	0.14	0.133333	0.196667
ENSG00000163141	BNIPL	BCL2 interacting protein like [Source:HGNC Symbol;Acc:HGNC:16976]	0.37918	-1.39904	0.0147193	0.0821492	yes	down	0.04	0.15	0.02	0.11	0.13	0.11	0.07	0.116667
ENSG00000163281	GNPDA2	glucosamine-6-phosphate deaminase 2 [Source:HGNC Symbol;Acc:HGNC:21526]	1.53774	0.620814	3.46894e-14	4.9446e-13	yes	up	6.63	6.32	5.35	4.75	3.24	3.71	6.1	3.9
ENSG00000163354	DCST2	DC-STAMP domain containing 2 [Source:HGNC Symbol;Acc:HGNC:26562]	0.426578	-1.22912	0.0273148	0.142596	yes	down	0.02	0.91	0.02	0.19	0.4	0.26	0.316667	0.283333
ENSG00000163364	LINC01116	long intergenic non-protein coding RNA 1116 [Source:HGNC Symbol;Acc:HGNC:49259]	37.918	5.24481	4.82807e-06	4.23642e-05	yes	up	0	0.52	0.28	0	0	0	0.266667	0
ENSG00000163406	SLC15A2	solute carrier family 15 member 2 [Source:HGNC Symbol;Acc:HGNC:10921]	1.61408	0.69071	0.0186369	0.101457	yes	up	0.16	0.52	0.99	0.24	0.06	0.48	0.556667	0.26
ENSG00000163485	ADORA1	adenosine A1 receptor [Source:HGNC Symbol;Acc:HGNC:262]	2.81513	1.4932	3.38954e-08	3.49851e-07	yes	up	1.19	1.1	1.47	0.09	0.17	1.21	1.25333	0.49
ENSG00000163491	NEK10	NIMA related kinase 10 [Source:HGNC Symbol;Acc:HGNC:18592]	1.52496	0.608775	0.00524118	0.0322005	yes	up	0.25	0.43	0.57	0.58	0.31	0.11	0.416667	0.333333
ENSG00000163507	CIP2A	cellular inhibitor of PP2A [Source:HGNC Symbol;Acc:HGNC:29302]	2.37045	1.24516	5.95332e-107	5.37883e-105	yes	up	7.98	8.71	10.48	3.71	2.58	4.12	9.05667	3.47
ENSG00000163513	TGFBR2	transforming growth factor beta receptor 2 [Source:HGNC Symbol;Acc:HGNC:11773]	1.53765	0.620725	3.39428e-220	6.48877e-218	yes	up	49.3	45.97	49.82	29.97	24.81	30.4	48.3633	28.3933
ENSG00000163535	SGO2	shugoshin 2 [Source:HGNC Symbol;Acc:HGNC:30812]	2.24661	1.16775	2.86881e-60	1.40644e-58	yes	up	6.02	5.69	5.61	2.96	2.14	3	5.77333	2.7
ENSG00000163581	SLC2A2	solute carrier family 2 member 2 [Source:HGNC Symbol;Acc:HGNC:11006]	0.0789959	-3.66208	0.0181457	0.0992229	yes	down	0	0	0	0.01	0.03	0.04	0	0.0266667
ENSG00000163624	CDS1	CDP-diacylglycerol synthase 1 [Source:HGNC Symbol;Acc:HGNC:1800]	0.652353	-0.616275	0.0079648	0.0469818	yes	down	0.14	0.33	0.2	0.38	0.16	0.36	0.223333	0.3
ENSG00000163638	ADAMTS9	ADAM metallopeptidase with thrombospondin type 1 motif 9 [Source:HGNC Symbol;Acc:HGNC:13202]	22.7508	4.50785	0.000543078	0.00385778	yes	up	0.08	0	0.04	0	0	0	0.04	0
ENSG00000163661	PTX3	pentraxin 3 [Source:HGNC Symbol;Acc:HGNC:9692]	0.135421	-2.88447	0.00114315	0.00779457	yes	down	0.02	0	0.03	0.15	0.05	0.14	0.0166667	0.113333
ENSG00000163735	CXCL5	C-X-C motif chemokine ligand 5 [Source:HGNC Symbol;Acc:HGNC:10642]	3.06506	1.61591	1.48597e-237	3.18003e-235	yes	up	19.58	19.03	20.47	6.84	4.22	6.23	19.6933	5.76333
ENSG00000163749	CCDC158	coiled-coil domain containing 158 [Source:HGNC Symbol;Acc:HGNC:26374]	0.0944174	-3.4048	0.0356527	0.18119	yes	down	0	0	0	0.04	0.02	0	0	0.02
ENSG00000163751	CPA3	carboxypeptidase A3 [Source:HGNC Symbol;Acc:HGNC:2298]	2.32679	1.21834	0.0131606	0.0741694	yes	up	0.54	0.69	0.23	0.15	0.7	0.07	0.486667	0.306667
ENSG00000163781	TOPBP1	DNA topoisomerase II binding protein 1 [Source:HGNC Symbol;Acc:HGNC:17008]	1.81353	0.858801	1.18207e-105	1.05583e-103	yes	up	11.39	12.98	12.8	9.16	3.72	6.71	12.39	6.53
ENSG00000163794	UCN	urocortin [Source:HGNC Symbol;Acc:HGNC:12516]	0.347582	-1.52458	0.00144549	0.00970099	yes	down	0.36	0.36	0.16	0.71	0.74	0.77	0.293333	0.74
ENSG00000163808	KIF15	kinesin family member 15 [Source:HGNC Symbol;Acc:HGNC:17273]	2.13471	1.09404	4.54937e-63	2.32485e-61	yes	up	7.42	7.13	6.64	3.55	2.51	2.9	7.06333	2.98667
ENSG00000163818	LZTFL1	leucine zipper transcription factor like 1 [Source:HGNC Symbol;Acc:HGNC:6741]	1.55577	0.637631	2.12665e-26	4.68543e-25	yes	up	10.26	11.15	10.33	7.13	3.66	4.69	10.58	5.16
ENSG00000163823	CCR1	C-C motif chemokine receptor 1 [Source:HGNC Symbol;Acc:HGNC:1602]	0.111524	-3.16458	0.00017964	0.00134607	yes	down	0.02	0	0.02	0.14	0.08	0.06	0.0133333	0.0933333
ENSG00000163848	ZNF148	zinc finger protein 148 [Source:HGNC Symbol;Acc:HGNC:12933]	1.52475	0.608577	8.17553e-31	2.07879e-29	yes	up	3.76	3.64	4.45	2.08	1.71	2.93	3.95	2.24
ENSG00000163909	HEYL	hes related family bHLH transcription factor with YRPW motif like [Source:HGNC Symbol;Acc:HGNC:4882]	0.562846	-0.829189	0.0435447	0.214771	yes	down	0.08	0.06	0.06	0.11	0.15	0.07	0.0666667	0.11
ENSG00000163931	TKT	transketolase [Source:HGNC Symbol;Acc:HGNC:11834]	0.608674	-0.716259	0	0	yes	down	1310.5	1226.86	1243.73	1778.57	2035.87	1981.99	1260.36	1932.14
ENSG00000163939	PBRM1	polybromo 1 [Source:HGNC Symbol;Acc:HGNC:30064]	1.821	0.864729	1.6112e-116	1.58848e-114	yes	up	10.99	11.94	13.46	6.76	4.34	6.92	12.13	6.00667
ENSG00000163958	ZDHHC19	zinc finger DHHC-type palmitoyltransferase 19 [Source:HGNC Symbol;Acc:HGNC:20713]	0.28688	-1.80148	1.12825e-08	1.20335e-07	yes	down	0.85	0.49	0.59	1.97	2.82	1.12	0.643333	1.97
ENSG00000163959	SLC51A	solute carrier family 51 subunit alpha [Source:HGNC Symbol;Acc:HGNC:29955]	0.315983	-1.66208	0.00242177	0.015723	yes	down	0.14	0.34	0.2	0.78	0.85	0.36	0.226667	0.663333
ENSG00000163995	ABLIM2	actin binding LIM protein family member 2 [Source:HGNC Symbol;Acc:HGNC:19195]	0.0997843	-3.32504	5.18821e-05	0.000413626	yes	down	0.01	0	0.02	0.11	0.1	0.23	0.01	0.146667
ENSG00000164023	SGMS2	sphingomyelin synthase 2 [Source:HGNC Symbol;Acc:HGNC:28395]	1.72359	0.785415	0.000430855	0.00309638	yes	up	0.32	0.19	0.33	0.11	0.09	0.21	0.28	0.136667
ENSG00000164037	SLC9B1	solute carrier family 9 member B1 [Source:HGNC Symbol;Acc:HGNC:24244]	0.51697	-0.951848	0.0029391	0.0188339	yes	down	0.45	0.65	0.71	0.67	0.87	0.95	0.603333	0.83
ENSG00000164070	HSPA4L	heat shock protein family A (Hsp70) member 4 like [Source:HGNC Symbol;Acc:HGNC:17041]	1.70318	0.768233	9.16335e-19	1.57805e-17	yes	up	1.91	1.76	2.54	1.15	1	1.56	2.07	1.23667
ENSG00000164076	CAMKV	CaM kinase like vesicle associated [Source:HGNC Symbol;Acc:HGNC:28788]	0.228816	-2.12774	2.57738e-08	2.6792e-07	yes	down	0.18	0.13	0.13	0.27	0.75	0.42	0.146667	0.48
ENSG00000164087	POC1A	POC1 centriolar protein A [Source:HGNC Symbol;Acc:HGNC:24488]	1.52158	0.605572	9.05955e-59	4.33966e-57	yes	up	32.11	32.87	29.56	17.81	19.79	17.79	31.5133	18.4633
ENSG00000164093	PITX2	paired like homeodomain 2 [Source:HGNC Symbol;Acc:HGNC:9005]	1.59533	0.673856	0.0159898	0.0884525	yes	up	1.02	0.42	0.44	0.28	0.39	0.43	0.626667	0.366667
ENSG00000164104	HMGB2	high mobility group box 2 [Source:HGNC Symbol;Acc:HGNC:5000]	1.81844	0.862703	0	0	yes	up	148.08	146.03	166.36	83.57	62.4	84.42	153.49	76.7967
ENSG00000164105	SAP30	Sin3A associated protein 30 [Source:HGNC Symbol;Acc:HGNC:10532]	1.85368	0.890389	5.74588e-54	2.5072e-52	yes	up	31.31	26.88	29.25	14.34	11.57	16.27	29.1467	14.06
ENSG00000164107	HAND2	heart and neural crest derivatives expressed 2 [Source:HGNC Symbol;Acc:HGNC:4808]	0.627516	-0.672275	0.0122519	0.069586	yes	down	0.58	0.25	0.23	1.05	0.31	0.87	0.353333	0.743333
ENSG00000164117	FBXO8	F-box protein 8 [Source:HGNC Symbol;Acc:HGNC:13587]	1.7018	0.767059	4.65561e-19	8.11566e-18	yes	up	6.29	5.49	6.35	3.69	2.32	3.96	6.04333	3.32333
ENSG00000164122	ASB5	ankyrin repeat and SOCS box containing 5 [Source:HGNC Symbol;Acc:HGNC:17180]	2.70843	1.43746	0.0153548	0.0852859	yes	up	0.07	0.53	0.13	0.11	0.13	0.08	0.243333	0.106667
ENSG00000164161	HHIP	hedgehog interacting protein [Source:HGNC Symbol;Acc:HGNC:14866]	1.72035	0.782706	6.12117e-05	0.000483578	yes	up	1.27	0.83	1.03	0.22	0.41	0.78	1.04333	0.47
ENSG00000164171	ITGA2	integrin subunit alpha 2 [Source:HGNC Symbol;Acc:HGNC:6137]	1.62506	0.700491	5.91258e-13	7.96084e-12	yes	up	1.03	0.89	1.25	0.65	0.57	0.57	1.05667	0.596667
ENSG00000164181	ELOVL7	ELOVL fatty acid elongase 7 [Source:HGNC Symbol;Acc:HGNC:26292]	2.21501	1.14732	2.77984e-12	3.61852e-11	yes	up	0.83	0.85	1.32	0.4	0.36	0.35	1	0.37
ENSG00000164185	ZNF474	zinc finger protein 474 [Source:HGNC Symbol;Acc:HGNC:23245]	0.315983	-1.66208	0.0164958	0.091075	yes	down	0.03	0.06	0.05	0.07	0.09	0.18	0.0466667	0.113333
ENSG00000164188	RANBP3L	RAN binding protein 3 like [Source:HGNC Symbol;Acc:HGNC:26353]	0.126393	-2.98401	0.000618241	0.00435911	yes	down	0.01	0	0.01	0.06	0.03	0.05	0.00666667	0.0466667
ENSG00000164190	NIPBL	NIPBL cohesin loading factor [Source:HGNC Symbol;Acc:HGNC:28862]	1.87653	0.908068	5.89833e-97	4.83455e-95	yes	up	5.82	5.01	5.28	3.11	2.41	2.77	5.37	2.76333
ENSG00000164221	CCDC112	coiled-coil domain containing 112 [Source:HGNC Symbol;Acc:HGNC:28599]	2.86244	1.51724	2.52494e-12	3.29836e-11	yes	up	1.03	1.14	1.24	0.41	0.17	0.43	1.13667	0.336667
ENSG00000164251	F2RL1	F2R like trypsin receptor 1 [Source:HGNC Symbol;Acc:HGNC:3538]	1.98133	0.986469	3.11526e-71	1.83242e-69	yes	up	10.4	11.06	10.43	5.94	2.98	5.52	10.63	4.81333
ENSG00000164330	EBF1	EBF transcription factor 1 [Source:HGNC Symbol;Acc:HGNC:3126]	2.0953	1.06716	1.7388e-27	3.9864e-26	yes	up	2.41	1.91	3.41	0.95	0.71	1.08	2.57667	0.913333
ENSG00000164342	TLR3	toll like receptor 3 [Source:HGNC Symbol;Acc:HGNC:11849]	1.53426	0.617544	0.000465462	0.00333172	yes	up	0.57	1.27	0.91	0.73	0.43	0.33	0.916667	0.496667
ENSG00000164362	TERT	telomerase reverse transcriptase [Source:HGNC Symbol;Acc:HGNC:11730]	0.607661	-0.718662	0.0489955	0.237986	yes	down	0.18	1.22	0.1	0.44	0.17	0.13	0.5	0.246667
ENSG00000164411	GJB7	gap junction protein beta 7 [Source:HGNC Symbol;Acc:HGNC:16690]	0.094795	-3.39904	0.0361513	0.183413	yes	down	0	0	0	0	0	0.23	0	0.0766667
ENSG00000164442	CITED2	Cbp/p300 interacting transactivator with Glu/Asp rich carboxy-terminal domain 2 [Source:HGNC Symbol;Acc:HGNC:1987]	1.51509	0.599407	0	0	yes	up	221.86	214.53	262.92	127.32	137.08	152.04	233.103	138.813
ENSG00000164520	RAET1E	retinoic acid early transcript 1E [Source:HGNC Symbol;Acc:HGNC:16793]	0.43353	-1.2058	0.00963531	0.0558428	yes	down	0.03	0.01	0.28	0.02	0.08	1.37	0.106667	0.49
ENSG00000164548	TRA2A	transformer 2 alpha homolog [Source:HGNC Symbol;Acc:HGNC:16645]	1.8142	0.859336	3.8202e-83	2.66449e-81	yes	up	27.12	30.07	29.91	16.86	13.41	15.03	29.0333	15.1
ENSG00000164576	SAP30L	SAP30 like [Source:HGNC Symbol;Acc:HGNC:25663]	1.53731	0.620404	6.26848e-39	1.97019e-37	yes	up	19.53	23.53	12.26	11.55	9.32	15.66	18.44	12.1767
ENSG00000164588	HCN1	hyperpolarization activated cyclic nucleotide gated potassium channel 1 [Source:HGNC Symbol;Acc:HGNC:4845]	3.35168	1.74489	5.41453e-10	6.20444e-09	yes	up	0.28	0.15	0.32	0.12	0.07	0.05	0.25	0.08
ENSG00000164604	GPR85	G protein-coupled receptor 85 [Source:HGNC Symbol;Acc:HGNC:4536]	13.2713	3.73024	0.0123787	0.0702681	yes	up	0.04	0.01	0.02	0	0	0	0.0233333	0
ENSG00000164619	BMPER	BMP binding endothelial regulator [Source:HGNC Symbol;Acc:HGNC:24154]	1.56993	0.650701	2.50331e-24	5.1872e-23	yes	up	7.6	8.43	6.11	3.83	3.06	4.24	7.38	3.71
ENSG00000164621	SMAD5-AS1	SMAD5 antisense RNA 1 [Source:HGNC Symbol;Acc:HGNC:30586]	0.132402	-2.91701	0.0107212	0.0616122	yes	down	0.03	0	0	0.07	0.13	0.02	0.01	0.0733333
ENSG00000164638	SLC29A4	solute carrier family 29 member 4 [Source:HGNC Symbol;Acc:HGNC:23097]	0.565012	-0.823645	1.14778e-58	5.48546e-57	yes	down	7.99	6.39	6.42	10.09	11.47	11.93	6.93333	11.1633
ENSG00000164649	CDCA7L	cell division cycle associated 7 like [Source:HGNC Symbol;Acc:HGNC:30777]	2.17072	1.11818	4.86925e-66	2.63204e-64	yes	up	9.8	9.18	10.44	4.07	4.02	4.22	9.80667	4.10333
ENSG00000164683	HEY1	hes related family bHLH transcription factor with YRPW motif 1 [Source:HGNC Symbol;Acc:HGNC:4880]	1.59655	0.674956	1.25889e-08	1.33904e-07	yes	up	2.71	3.16	2.32	1.59	1.29	1.52	2.73	1.46667
ENSG00000164692	COL1A2	collagen type I alpha 2 chain [Source:HGNC Symbol;Acc:HGNC:2198]	2.35751	1.23726	3.21916e-200	5.50004e-198	yes	up	13.66	13.06	12.76	5.36	6.45	4.86	13.16	5.55667
ENSG00000164707	SLC13A4	solute carrier family 13 member 4 [Source:HGNC Symbol;Acc:HGNC:15827]	0.394979	-1.34015	0.00154051	0.0103067	yes	down	0	0.07	0.15	0.09	0.16	0.08	0.0733333	0.11
ENSG00000164708	PGAM2	phosphoglycerate mutase 2 [Source:HGNC Symbol;Acc:HGNC:8889]	2.18472	1.12745	3.4473e-05	0.000279741	yes	up	1.76	2.81	1.77	0.85	0.66	1.02	2.11333	0.843333
ENSG00000164761	TNFRSF11B	TNF receptor superfamily member 11b [Source:HGNC Symbol;Acc:HGNC:11909]	1.95189	0.964872	3.10979e-224	6.11263e-222	yes	up	50.13	49.49	54.96	26.86	18.01	30.2	51.5267	25.0233
ENSG00000164764	SBSPON	somatomedin B and thrombospondin type 1 domain containing [Source:HGNC Symbol;Acc:HGNC:30362]	2.57301	1.36346	1.34846e-27	3.1017e-26	yes	up	1.65	1.82	1.8	0.73	0.47	0.63	1.75667	0.61
ENSG00000164841	TMEM74	transmembrane protein 74 [Source:HGNC Symbol;Acc:HGNC:26409]	2.40634	1.26684	0.00470842	0.0291156	yes	up	0.06	0.04	0.12	0.03	0.03	0.03	0.0733333	0.03
ENSG00000164849	GPR146	G protein-coupled receptor 146 [Source:HGNC Symbol;Acc:HGNC:21718]	2.71717	1.4421	5.67256e-10	6.49063e-09	yes	up	2.09	4.01	1.13	0.54	0.99	0.46	2.41	0.663333
ENSG00000164938	TP53INP1	tumor protein p53 inducible nuclear protein 1 [Source:HGNC Symbol;Acc:HGNC:18022]	2.69809	1.43194	3.03735e-59	1.46839e-57	yes	up	2.4	2.18	2.35	0.9	0.66	0.75	2.31	0.77
ENSG00000164985	PSIP1	PC4 and SFRS1 interacting protein 1 [Source:HGNC Symbol;Acc:HGNC:9527]	1.69342	0.759942	0	0	yes	up	104.11	109.9	141.41	76.5	50.08	73.1	118.473	66.56
ENSG00000165030	NFIL3	nuclear factor, interleukin 3 regulated [Source:HGNC Symbol;Acc:HGNC:7787]	1.5268	0.610515	7.53156e-63	3.84257e-61	yes	up	29.94	31.26	30.68	20.26	14.34	19.2	30.6267	17.9333
ENSG00000165060	FXN	frataxin [Source:HGNC Symbol;Acc:HGNC:3951]	1.77957	0.831526	1.46784e-16	2.30961e-15	yes	up	9.51	7.97	9.92	4.57	5.26	6.06	9.13333	5.29667
ENSG00000165072	MAMDC2	MAM domain containing 2 [Source:HGNC Symbol;Acc:HGNC:23673]	15.1672	3.92288	0.00653567	0.0393477	yes	up	0.07	0.03	0	0	0	0	0.0333333	0
ENSG00000165118	C9orf64	chromosome 9 open reading frame 64 [Source:HGNC Symbol;Acc:HGNC:28144]	2.11895	1.08335	0.00741946	0.0440343	yes	up	0.29	0.18	0.27	0.02	0.12	0.17	0.246667	0.103333
ENSG00000165152	PGAP4	post-GPI attachment to proteins GalNAc transferase 4 [Source:HGNC Symbol;Acc:HGNC:28180]	2.09903	1.06972	0.0166887	0.0919616	yes	up	0.1	0.09	0.13	0.04	0.01	0.08	0.106667	0.0433333
ENSG00000165169	DYNLT3	dynein light chain Tctex-type 3 [Source:HGNC Symbol;Acc:HGNC:11694]	3.42133	1.77456	4.07727e-44	1.44113e-42	yes	up	3.71	3.11	4.45	0.87	0.95	0.97	3.75667	0.93
ENSG00000165171	METTL27	methyltransferase like 27 [Source:HGNC Symbol;Acc:HGNC:19068]	0.589462	-0.76253	4.43161e-11	5.41245e-10	yes	down	4.65	6.99	5.37	7.25	10.89	7.9	5.67	8.68
ENSG00000165194	PCDH19	protocadherin 19 [Source:HGNC Symbol;Acc:HGNC:14270]	28.4385	4.82977	8.92342e-05	0.000693082	yes	up	0.01	0.04	0.03	0	0	0	0.0266667	0
ENSG00000165195	PIGA	phosphatidylinositol glycan anchor biosynthesis class A [Source:HGNC Symbol;Acc:HGNC:8957]	1.69502	0.761303	1.20613e-20	2.22436e-19	yes	up	4.46	5.04	5.95	3.09	2.08	2.63	5.15	2.6
ENSG00000165197	VEGFD	vascular endothelial growth factor D [Source:HGNC Symbol;Acc:HGNC:3708]	0.236988	-2.07712	0.0417028	0.206841	yes	down	0	0	0.05	0.26	0.02	0.22	0.0166667	0.166667
ENSG00000165238	WNK2	WNK lysine deficient protein kinase 2 [Source:HGNC Symbol;Acc:HGNC:14542]	0.597134	-0.743873	0.000251144	0.00185701	yes	down	0.27	0.38	0.25	0.42	0.76	0.45	0.3	0.543333
ENSG00000165240	ATP7A	ATPase copper transporting alpha [Source:HGNC Symbol;Acc:HGNC:869]	1.80301	0.850411	6.64272e-45	2.39792e-43	yes	up	4.3	4.2	5.76	2.85	1.93	2.67	4.75333	2.48333
ENSG00000165244	ZNF367	zinc finger protein 367 [Source:HGNC Symbol;Acc:HGNC:18320]	2.39398	1.25941	2.38783e-56	1.08417e-54	yes	up	3.91	4.39	4.34	1.72	1.36	1.64	4.21333	1.57333
ENSG00000165269	AQP7	aquaporin 7 [Source:HGNC Symbol;Acc:HGNC:640]	0.18959	-2.39904	0.0128809	0.0727368	yes	down	0	0	0.06	0.13	0.35	0.09	0.02	0.19
ENSG00000165304	MELK	maternal embryonic leucine zipper kinase [Source:HGNC Symbol;Acc:HGNC:16870]	2.03019	1.02162	0	0	yes	up	53.06	56.85	63.26	27.75	20	28.27	57.7233	25.34
ENSG00000165309	ARMC3	armadillo repeat containing 3 [Source:HGNC Symbol;Acc:HGNC:30964]	0.390333	-1.35722	0.0279856	0.145782	yes	down	0.03	0.06	0.03	0.79	0.25	0.09	0.04	0.376667
ENSG00000165323	FAT3	FAT atypical cadherin 3 [Source:HGNC Symbol;Acc:HGNC:23112]	3.81392	1.93127	0.0202108	0.109163	yes	up	0.01	0.01	0.01	0	0	0	0.01	0
ENSG00000165379	LRFN5	leucine rich repeat and fibronectin type III domain containing 5 [Source:HGNC Symbol;Acc:HGNC:20360]	3.7918	1.92288	6.35466e-05	0.000500951	yes	up	0.11	0.14	0.11	0.04	0.06	0.01	0.12	0.0366667
ENSG00000165406	MARCHF8	membrane associated ring-CH-type finger 8 [Source:HGNC Symbol;Acc:HGNC:23356]	1.96567	0.975024	4.96482e-30	1.22756e-28	yes	up	2.68	3.1	3.27	1.55	1.01	1.67	3.01667	1.41
ENSG00000165434	PGM2L1	phosphoglucomutase 2 like 1 [Source:HGNC Symbol;Acc:HGNC:20898]	2.07218	1.05115	3.51839e-27	7.98167e-26	yes	up	1.01	1.12	1.14	0.51	0.4	0.5	1.09	0.47
ENSG00000165475	CRYL1	crystallin lambda 1 [Source:HGNC Symbol;Acc:HGNC:18246]	0.588715	-0.764358	3.71137e-42	1.24981e-40	yes	down	10.84	13.37	12.51	18.86	17.14	19.09	12.24	18.3633
ENSG00000165480	SKA3	spindle and kinetochore associated complex subunit 3 [Source:HGNC Symbol;Acc:HGNC:20262]	2.81194	1.49156	1.26894e-162	1.77604e-160	yes	up	13.42	15.82	17.26	6.21	3.43	6.33	15.5	5.32333
ENSG00000165487	MICU2	mitochondrial calcium uptake 2 [Source:HGNC Symbol;Acc:HGNC:31830]	1.61818	0.69437	8.91704e-41	2.90908e-39	yes	up	17.28	18.57	16.53	11.13	7.06	11.23	17.46	9.80667
ENSG00000165490	DDIAS	DNA damage induced apoptosis suppressor [Source:HGNC Symbol;Acc:HGNC:26351]	2.23815	1.16231	1.14783e-49	4.60181e-48	yes	up	6.03	5.47	6.6	2.57	1.37	2.55	6.03333	2.16333
ENSG00000165548	TMEM63C	transmembrane protein 63C [Source:HGNC Symbol;Acc:HGNC:23787]	0.332324	-1.58934	5.27917e-07	5.00559e-06	yes	down	0.21	0.13	0.08	0.37	0.25	0.43	0.14	0.35
ENSG00000165621	OXGR1	oxoglutarate receptor 1 [Source:HGNC Symbol;Acc:HGNC:4531]	0.0677107	-3.88447	0.00919882	0.0536602	yes	down	0	0	0	0.08	0.06	0	0	0.0466667
ENSG00000165626	BEND7	BEN domain containing 7 [Source:HGNC Symbol;Acc:HGNC:23514]	0.503599	-0.989654	0.0191297	0.103951	yes	down	0.09	0.15	0.13	0.05	0.19	0.51	0.123333	0.25
ENSG00000165633	VSTM4	V-set and transmembrane domain containing 4 [Source:HGNC Symbol;Acc:HGNC:26470]	2.08341	1.05895	0.000532862	0.00378907	yes	up	0.15	0.16	0.18	0.08	0.11	0.04	0.163333	0.0766667
ENSG00000165669	FAM204A	family with sequence similarity 204 member A [Source:HGNC Symbol;Acc:HGNC:25794]	1.51583	0.600108	4.1136e-16	6.36248e-15	yes	up	15.76	17.65	17.96	11.18	8.55	12.19	17.1233	10.64
ENSG00000165694	FRMD7	FERM domain containing 7 [Source:HGNC Symbol;Acc:HGNC:8079]	5.6877	2.50785	0.00650685	0.0392081	yes	up	0.09	0.02	0.09	0	0.02	0.02	0.0666667	0.0133333
ENSG00000165795	NDRG2	NDRG family member 2 [Source:HGNC Symbol;Acc:HGNC:14460]	0.631967	-0.662079	0.0023052	0.0150206	yes	down	1.16	1.03	1.96	1.9	1.51	2.41	1.38333	1.94
ENSG00000165810	BTNL9	butyrophilin like 9 [Source:HGNC Symbol;Acc:HGNC:24176]	1.65387	0.725847	0.00505407	0.031121	yes	up	0.75	0.34	0.91	0.46	0.36	0.44	0.666667	0.42
ENSG00000165813	CCDC186	coiled-coil domain containing 186 [Source:HGNC Symbol;Acc:HGNC:24349]	1.81891	0.863074	2.76494e-12	3.60137e-11	yes	up	0.86	0.83	1.2	0.69	0.36	0.42	0.963333	0.49
ENSG00000165861	ZFYVE1	zinc finger FYVE-type containing 1 [Source:HGNC Symbol;Acc:HGNC:13180]	1.67265	0.742137	2.78374e-65	1.48048e-63	yes	up	9.91	10.27	10	5.33	5.1	5.42	10.06	5.28333
ENSG00000165891	E2F7	E2F transcription factor 7 [Source:HGNC Symbol;Acc:HGNC:23820]	2.59054	1.37325	5.00204e-80	3.34731e-78	yes	up	3.45	4.24	3.43	1.87	0.99	1.32	3.70667	1.39333
ENSG00000165905	LARGE2	LARGE xylosyl- and glucuronyltransferase 2 [Source:HGNC Symbol;Acc:HGNC:16522]	0.227694	-2.13483	1.26058e-25	2.71528e-24	yes	down	0.8	0.37	0.27	1.87	3.4	1.32	0.48	2.19667
ENSG00000165917	RAPSN	receptor associated protein of the synapse [Source:HGNC Symbol;Acc:HGNC:9863]	9.4795	3.24481	0.0454841	0.223353	yes	up	0.1	0.08	0	0	0	0	0.06	0
ENSG00000165995	CACNB2	calcium voltage-gated channel auxiliary subunit beta 2 [Source:HGNC Symbol;Acc:HGNC:1402]	0.320297	-1.64252	7.92797e-26	1.71712e-24	yes	down	0.27	0.74	0.48	1.45	0.75	1.83	0.496667	1.34333
ENSG00000166004	CEP295	centrosomal protein 295 [Source:HGNC Symbol;Acc:HGNC:29366]	2.06417	1.04556	5.53668e-41	1.81667e-39	yes	up	3.39	3.57	4.08	1.79	1.41	2.22	3.68	1.80667
ENSG00000166024	R3HCC1L	R3H domain and coiled-coil containing 1 like [Source:HGNC Symbol;Acc:HGNC:23512]	1.63945	0.713212	3.40461e-16	5.27892e-15	yes	up	4.6	4.46	4.58	2.64	2.46	2.88	4.54667	2.66
ENSG00000166086	JAM3	junctional adhesion molecule 3 [Source:HGNC Symbol;Acc:HGNC:15532]	3.0302	1.59942	8.32494e-103	7.2299e-101	yes	up	5.32	5.88	5	1.41	1.62	1.78	5.4	1.60333
ENSG00000166130	IKBIP	IKBKB interacting protein [Source:HGNC Symbol;Acc:HGNC:26430]	1.60119	0.679148	3.80441e-80	2.54859e-78	yes	up	34.74	30.58	34.69	23.75	14.53	22.81	33.3367	20.3633
ENSG00000166145	SPINT1	serine peptidase inhibitor, Kunitz type 1 [Source:HGNC Symbol;Acc:HGNC:11246]	2.11466	1.08042	0.019605	0.10623	yes	up	0.22	0.83	0.52	0.37	0.29	0.08	0.523333	0.246667
ENSG00000166153	DEPDC4	DEP domain containing 4 [Source:HGNC Symbol;Acc:HGNC:22952]	1.57992	0.659849	0.0347457	0.176954	yes	up	0.79	1.35	0.57	0.21	0.18	0.52	0.903333	0.303333
ENSG00000166257	SCN3B	sodium voltage-gated channel beta subunit 3 [Source:HGNC Symbol;Acc:HGNC:20665]	0.075836	-3.72097	6.9029e-12	8.80815e-11	yes	down	0.03	0.01	0	0.15	0.15	0.18	0.0133333	0.16
ENSG00000166265	CYYR1	cysteine and tyrosine rich 1 [Source:HGNC Symbol;Acc:HGNC:16274]	2.99353	1.58185	6.61015e-06	5.72402e-05	yes	up	0.42	0.19	0.39	0.12	0.03	0.12	0.333333	0.09
ENSG00000166278	C2	complement C2 [Source:HGNC Symbol;Acc:HGNC:1248]	0.239641	-2.06105	3.23254e-21	6.08678e-20	yes	down	0.2	0.61	0.35	2.04	1.45	0.94	0.386667	1.47667
ENSG00000166341	DCHS1	dachsous cadherin-related 1 [Source:HGNC Symbol;Acc:HGNC:13681]	0.18959	-2.39904	0.0023191	0.015097	yes	down	0	0.01	0	0.02	0.02	0.02	0.00333333	0.02
ENSG00000166343	MSS51	MSS51 mitochondrial translational activator [Source:HGNC Symbol;Acc:HGNC:21000]	0.587573	-0.767161	0.00137452	0.00925241	yes	down	0.48	0.36	0.29	0.61	0.49	0.57	0.376667	0.556667
ENSG00000166377	ATP9B	ATPase phospholipid transporting 9B (putative) [Source:HGNC Symbol;Acc:HGNC:13541]	0.548549	-0.866309	0.00464294	0.0288272	yes	down	0.19	0.35	0.49	0.46	0.24	0.93	0.343333	0.543333
ENSG00000166387	PPFIBP2	PPFIA binding protein 2 [Source:HGNC Symbol;Acc:HGNC:9250]	9.95348	3.3152	3.51516e-05	0.000284916	yes	up	0.26	0.83	0.24	0.14	0	0.07	0.443333	0.07
ENSG00000166394	CYB5R2	cytochrome b5 reductase 2 [Source:HGNC Symbol;Acc:HGNC:24376]	1.70631	0.77088	0.00196729	0.0129575	yes	up	1.44	1.75	1.85	0.69	1.35	0.95	1.68	0.996667
ENSG00000166396	SERPINB7	serpin family B member 7 [Source:HGNC Symbol;Acc:HGNC:13902]	2.21406	1.14669	4.97807e-109	4.5903e-107	yes	up	19.8	17.82	19.99	10.77	7.99	8.08	19.2033	8.94667
ENSG00000166398	GARRE1	granule associated Rac and RHOG effector 1 [Source:HGNC Symbol;Acc:HGNC:29016]	1.9381	0.95464	2.80441e-54	1.22969e-52	yes	up	3.7	3.53	3.74	1.7	1.49	1.8	3.65667	1.66333
ENSG00000166401	SERPINB8	serpin family B member 8 [Source:HGNC Symbol;Acc:HGNC:8952]	2.7126	1.43967	1.30004e-37	3.96481e-36	yes	up	2.99	2.82	3.1	0.83	1.02	0.94	2.97	0.93
ENSG00000166446	CDYL2	chromodomain Y like 2 [Source:HGNC Symbol;Acc:HGNC:23030]	2.43759	1.28545	0.0347519	0.176971	yes	up	0.02	0.02	0.28	0	0.11	0.01	0.106667	0.04
ENSG00000166448	TMEM130	transmembrane protein 130 [Source:HGNC Symbol;Acc:HGNC:25429]	0.0561582	-4.15436	3.66e-05	0.000296196	yes	down	0.02	0	0	0.17	0.12	0.04	0.00666667	0.11
ENSG00000166451	CENPN	centromere protein N [Source:HGNC Symbol;Acc:HGNC:30873]	1.88394	0.91375	6.55659e-70	3.76482e-68	yes	up	17.35	15.87	14.08	13.78	7.58	10.18	15.7667	10.5133
ENSG00000166473	PKD1L2	polycystin 1 like 2 (gene/pseudogene) [Source:HGNC Symbol;Acc:HGNC:21715]	0.586603	-0.769544	1.98054e-06	1.79459e-05	yes	down	1.05	0.67	0.7	1.24	1.5	2.1	0.806667	1.61333
ENSG00000166503	HDGFL3	HDGF like 3 [Source:HGNC Symbol;Acc:HGNC:24937]	1.79895	0.847152	4.89758e-15	7.22571e-14	yes	up	3.11	3.12	5.81	3.57	1.7	2.32	4.01333	2.53
ENSG00000166546	BEAN1	brain expressed associated with NEDD4 1 [Source:HGNC Symbol;Acc:HGNC:24160]	0.198408	-2.33346	3.90378e-07	3.7348e-06	yes	down	0.04	0.05	0.08	0.39	0.49	0.63	0.0566667	0.503333
ENSG00000166596	CFAP52	cilia and flagella associated protein 52 [Source:HGNC Symbol;Acc:HGNC:16053]	13.2713	3.73024	0.0123787	0.0702681	yes	up	0.2	0	0.37	0	0	0	0.19	0
ENSG00000166676	TVP23A	trans-golgi network vesicle protein 23 homolog A [Source:HGNC Symbol;Acc:HGNC:20398]	3.79838	1.92538	0.000336156	0.0024495	yes	up	0.16	0.07	0.2	0.05	0.06	0.01	0.143333	0.04
ENSG00000166681	BEX3	brain expressed X-linked 3 [Source:HGNC Symbol;Acc:HGNC:13388]	1.59967	0.677771	0.0086998	0.0509673	yes	up	1.98	1.12	2.85	0.83	1.78	0.69	1.98333	1.1
ENSG00000166793	YPEL4	yippee like 4 [Source:HGNC Symbol;Acc:HGNC:18328]	0.175546	-2.51008	2.73729e-05	0.00022492	yes	down	0.05	0.03	0.02	0.25	0.09	0.17	0.0333333	0.17
ENSG00000166801	FAM111A	FAM111 trypsin like peptidase A [Source:HGNC Symbol;Acc:HGNC:24725]	2.06643	1.04714	6.27671e-66	3.37827e-64	yes	up	7.05	6.32	8.84	3.66	3.5	3.07	7.40333	3.41
ENSG00000166816	LDHD	lactate dehydrogenase D [Source:HGNC Symbol;Acc:HGNC:19708]	0.345723	-1.53231	7.37311e-08	7.42676e-07	yes	down	0.17	0.25	0.31	0.95	0.69	0.39	0.243333	0.676667
ENSG00000166819	PLIN1	perilipin 1 [Source:HGNC Symbol;Acc:HGNC:9076]	0.421311	-1.24704	0.00949733	0.0551093	yes	down	0.37	0.23	0.05	0.2	0.04	0.17	0.216667	0.136667
ENSG00000166845	C18orf54	chromosome 18 open reading frame 54 [Source:HGNC Symbol;Acc:HGNC:13796]	1.78215	0.833616	6.32377e-18	1.05345e-16	yes	up	2.03	1.91	2.55	1.23	1.02	1.06	2.16333	1.10333
ENSG00000166851	PLK1	polo like kinase 1 [Source:HGNC Symbol;Acc:HGNC:9077]	1.78688	0.837444	0	0	yes	up	141.53	141.71	154.25	68.82	82.74	72.03	145.83	74.53
ENSG00000166881	NEMP1	nuclear envelope integral membrane protein 1 [Source:HGNC Symbol;Acc:HGNC:29001]	1.6406	0.714228	5.70687e-116	5.59121e-114	yes	up	14.22	14.07	16.43	8.84	6.5	8.93	14.9067	8.09
ENSG00000166923	GREM1	gremlin 1, DAN family BMP antagonist [Source:HGNC Symbol;Acc:HGNC:2001]	2.64072	1.40093	2.66855e-06	2.39037e-05	yes	up	0.26	0.23	0.33	0.15	0.21	0.1	0.273333	0.153333
ENSG00000167011	NAT16	N-acetyltransferase 16 (putative) [Source:HGNC Symbol;Acc:HGNC:22030]	0.583354	-0.777556	0.00649188	0.0391291	yes	down	0.18	0.22	0.24	0.38	0.23	0.33	0.213333	0.313333
ENSG00000167080	B4GALNT2	beta-1,4-N-acetyl-galactosaminyltransferase 2 [Source:HGNC Symbol;Acc:HGNC:24136]	0.531353	-0.912257	0.00140127	0.00941734	yes	down	0.04	0.03	0.12	0.17	0.09	0.07	0.0633333	0.11
ENSG00000167106	FAM102A	family with sequence similarity 102 member A [Source:HGNC Symbol;Acc:HGNC:31419]	0.653694	-0.613313	1.24518e-34	3.49022e-33	yes	down	9.76	7.46	7.84	16.84	10.91	10.81	8.35333	12.8533
ENSG00000167182	SP2	Sp2 transcription factor [Source:HGNC Symbol;Acc:HGNC:11207]	1.54935	0.631666	1.64502e-20	3.01513e-19	yes	up	7.24	7.94	6.37	3.51	4.12	3.33	7.18333	3.65333
ENSG00000167244	IGF2	insulin like growth factor 2 [Source:HGNC Symbol;Acc:HGNC:5466]	1.80126	0.849005	0.00647175	0.0390228	yes	up	0.3	0.2	0.53	0.26	0.06	0.12	0.343333	0.146667
ENSG00000167280	ENGASE	endo-beta-N-acetylglucosaminidase [Source:HGNC Symbol;Acc:HGNC:24622]	0.650309	-0.620803	2.43321e-14	3.48969e-13	yes	down	3.87	3.2	2.15	4.8	3.82	3	3.07333	3.87333
ENSG00000167306	MYO5B	myosin VB [Source:HGNC Symbol;Acc:HGNC:7603]	0.118494	-3.07712	0.0111837	0.0641525	yes	down	0	0.01	0	0.02	0.02	0.02	0.00333333	0.02
ENSG00000167325	RRM1	ribonucleotide reductase catalytic subunit M1 [Source:HGNC Symbol;Acc:HGNC:10451]	1.7648	0.819509	1.80986e-147	2.23393e-145	yes	up	26.98	26.8	29.43	15.51	10.23	15.97	27.7367	13.9033
ENSG00000167333	TRIM68	tripartite motif containing 68 [Source:HGNC Symbol;Acc:HGNC:21161]	1.51666	0.600901	2.08504e-05	0.000172957	yes	up	1.43	1.75	1.96	1.29	1.03	1.15	1.71333	1.15667
ENSG00000167371	PRRT2	proline rich transmembrane protein 2 [Source:HGNC Symbol;Acc:HGNC:30500]	0.563452	-0.827636	1.36104e-27	3.12835e-26	yes	down	3.21	3.65	2.85	5.1	4.45	5.67	3.23667	5.07333
ENSG00000167525	PROCA1	protein interacting with cyclin A1 [Source:HGNC Symbol;Acc:HGNC:28600]	0.619987	-0.689691	1.00287e-05	8.54969e-05	yes	down	1.65	1.74	1.55	2.71	1.61	2.12	1.64667	2.14667
ENSG00000167528	ZNF641	zinc finger protein 641 [Source:HGNC Symbol;Acc:HGNC:31834]	1.62183	0.697626	1.99465e-11	2.48353e-10	yes	up	1.39	1.56	1.4	0.81	0.87	0.55	1.45	0.743333
ENSG00000167550	RHEBL1	RHEB like 1 [Source:HGNC Symbol;Acc:HGNC:21166]	1.52965	0.613199	9.92176e-05	0.000766918	yes	up	4.03	3.23	2.74	2.04	1.7	1.92	3.33333	1.88667
ENSG00000167608	TMC4	transmembrane channel like 4 [Source:HGNC Symbol;Acc:HGNC:22998]	0.354019	-1.4981	4.95231e-25	1.05013e-23	yes	down	1.99	3.59	3.09	4.3	5.8	3.5	2.89	4.53333
ENSG00000167613	LAIR1	leukocyte associated immunoglobulin like receptor 1 [Source:HGNC Symbol;Acc:HGNC:6477]	0.167188	-2.58045	0.00541642	0.0331763	yes	down	0.02	0.01	0	0.07	0.01	0.03	0.01	0.0366667
ENSG00000167617	CDC42EP5	CDC42 effector protein 5 [Source:HGNC Symbol;Acc:HGNC:17408]	0.498076	-1.00556	0.00126558	0.00856788	yes	down	0.72	0.89	0.46	4.2	1.46	1.12	0.69	2.26
ENSG00000167653	PSCA	prostate stem cell antigen [Source:HGNC Symbol;Acc:HGNC:9500]	0.578511	-0.789584	4.38985e-07	4.18832e-06	yes	down	3.11	3.1	2.83	4.51	3.92	5.61	3.01333	4.68
ENSG00000167670	CHAF1A	chromatin assembly factor 1 subunit A [Source:HGNC Symbol;Acc:HGNC:1910]	1.79491	0.843912	1.3575e-137	1.58804e-135	yes	up	30.78	30.52	31.75	12.34	15.53	15.64	31.0167	14.5033
ENSG00000167676	PLIN4	perilipin 4 [Source:HGNC Symbol;Acc:HGNC:29393]	0.397114	-1.33237	6.17666e-06	5.36197e-05	yes	down	0.03	0.13	0.05	0.16	0.15	0.15	0.07	0.153333
ENSG00000167700	MFSD3	major facilitator superfamily domain containing 3 [Source:HGNC Symbol;Acc:HGNC:25157]	0.602431	-0.731132	1.47316e-44	5.26335e-43	yes	down	14.31	15.12	10.31	17.42	20.18	20.9	13.2467	19.5
ENSG00000167701	GPT	glutamic--pyruvic transaminase [Source:HGNC Symbol;Acc:HGNC:4552]	0.529737	-0.916652	0.0234863	0.12494	yes	down	0.14	0.2	0.18	0.26	0.15	0.54	0.173333	0.316667
ENSG00000167723	TRPV3	transient receptor potential cation channel subfamily V member 3 [Source:HGNC Symbol;Acc:HGNC:18084]	1.781	0.832686	0.00604488	0.0366108	yes	up	0.31	0.12	0.22	0.15	0.23	0.09	0.216667	0.156667
ENSG00000167766	ZNF83	zinc finger protein 83 [Source:HGNC Symbol;Acc:HGNC:13158]	0.651247	-0.618724	1.15279e-23	2.34762e-22	yes	down	7.12	8.81	5.89	8.38	8.99	9.79	7.27333	9.05333
ENSG00000167771	RCOR2	REST corepressor 2 [Source:HGNC Symbol;Acc:HGNC:27455]	0.666381	-0.585581	4.75263e-06	4.17139e-05	yes	down	1.25	0.69	1.33	1.26	1.97	1.56	1.09	1.59667
ENSG00000167799	NUDT8	nudix hydrolase 8 [Source:HGNC Symbol;Acc:HGNC:8055]	0.514486	-0.958796	6.77727e-10	7.71803e-09	yes	down	4.62	2.85	2.26	5.22	8.02	4.09	3.24333	5.77667
ENSG00000167842	MIS12	MIS12 kinetochore complex component [Source:HGNC Symbol;Acc:HGNC:24967]	1.85287	0.889765	3.10837e-36	9.17195e-35	yes	up	7.99	8.06	8.3	3.47	3.06	4.75	8.11667	3.76
ENSG00000167861	HID1	HID1 domain containing [Source:HGNC Symbol;Acc:HGNC:15736]	0.501856	-0.994654	0.00297553	0.0190538	yes	down	0.47	0.26	0.41	0.36	0.34	0.6	0.38	0.433333
ENSG00000167912	TOX-DT	TOX divergent transcript [Source:HGNC Symbol;Acc:HGNC:55935]	0.157992	-2.66208	0.0411091	0.204641	yes	down	0	0	0.02	0.05	0.05	0.18	0.00666667	0.0933333
ENSG00000167964	RAB26	RAB26, member RAS oncogene family [Source:HGNC Symbol;Acc:HGNC:14259]	0.462448	-1.11264	1.89836e-33	5.2002e-32	yes	down	3.51	3.09	4.41	6.23	9.05	6.55	3.67	7.27667
ENSG00000167971	CASKIN1	CASK interacting protein 1 [Source:HGNC Symbol;Acc:HGNC:20879]	0.630621	-0.665155	4.49159e-10	5.17238e-09	yes	down	0.79	0.8	0.76	0.92	1.89	1.32	0.783333	1.37667
ENSG00000168010	ATG16L2	autophagy related 16 like 2 [Source:HGNC Symbol;Acc:HGNC:25464]	0.590319	-0.760434	7.04742e-47	2.65402e-45	yes	down	11.4	8.97	10.75	15.11	16.28	16.17	10.3733	15.8533
ENSG00000168036	CTNNB1	catenin beta 1 [Source:HGNC Symbol;Acc:HGNC:2514]	1.54561	0.628177	4.09565e-291	1.09281e-288	yes	up	104.29	108.22	112.24	66.28	53.2	67.89	108.25	62.4567
ENSG00000168071	CCDC88B	coiled-coil domain containing 88B [Source:HGNC Symbol;Acc:HGNC:26757]	0.605075	-0.724815	2.09118e-22	4.09376e-21	yes	down	9.4	10.06	8.37	11.11	13.46	13.54	9.27667	12.7033
ENSG00000168078	PBK	PDZ binding kinase [Source:HGNC Symbol;Acc:HGNC:18282]	1.77555	0.828266	1.56484e-255	3.70264e-253	yes	up	83.85	83.63	92.01	50.43	36.04	44.94	86.4967	43.8033
ENSG00000168124	OR1F1	olfactory receptor family 1 subfamily F member 1 [Source:HGNC Symbol;Acc:HGNC:8194]	3.41262	1.77088	0.00749848	0.044457	yes	up	0.28	0.62	0.24	0.12	0.06	0.11	0.38	0.0966667
ENSG00000168135	KCNJ4	potassium inwardly rectifying channel subfamily J member 4 [Source:HGNC Symbol;Acc:HGNC:6265]	0.517064	-0.951586	0.000435142	0.00312575	yes	down	0.32	0.23	0.41	0.59	0.52	0.56	0.32	0.556667
ENSG00000168143	FAM83B	family with sequence similarity 83 member B [Source:HGNC Symbol;Acc:HGNC:21357]	1.61024	0.687274	4.41824e-08	4.51789e-07	yes	up	0.84	0.71	0.81	0.5	0.42	0.4	0.786667	0.44
ENSG00000168148	H3-4	H3.4 histone [Source:HGNC Symbol;Acc:HGNC:4778]	0.105328	-3.24704	0.00583347	0.0354847	yes	down	0.15	0	0	0.34	0.64	0.44	0.05	0.473333
ENSG00000168263	KCNV2	potassium voltage-gated channel modifier subfamily V member 2 [Source:HGNC Symbol;Acc:HGNC:19698]	0.341262	-1.55105	0.00323142	0.0205768	yes	down	0.04	0.1	0.06	0.04	0.14	0.31	0.0666667	0.163333
ENSG00000168269	FOXI1	forkhead box I1 [Source:HGNC Symbol;Acc:HGNC:3815]	0.18959	-2.39904	0.0128809	0.0727368	yes	down	0.02	0	0.02	0.02	0.04	0.13	0.0133333	0.0633333
ENSG00000168280	KIF5C	kinesin family member 5C [Source:HGNC Symbol;Acc:HGNC:6325]	2.17798	1.12299	7.41272e-41	2.42336e-39	yes	up	2.44	2.47	2.59	1.04	0.87	1.25	2.5	1.05333
ENSG00000168333	PPDPFL	pancreatic progenitor cell differentiation and proliferation factor like [Source:HGNC Symbol;Acc:HGNC:31745]	3.49305	1.80449	1.01862e-163	1.4353e-161	yes	up	26.84	31.41	28.54	7.98	7.02	7.44	28.93	7.48
ENSG00000168350	DEGS2	delta 4-desaturase, sphingolipid 2 [Source:HGNC Symbol;Acc:HGNC:20113]	0.378991	-1.39976	0.0145327	0.081216	yes	down	0.01	0.04	0.12	0.36	0.01	0.08	0.0566667	0.15
ENSG00000168367	LINC00917	long intergenic non-protein coding RNA 917 [Source:HGNC Symbol;Acc:HGNC:48607]	0.291944	-1.77624	0.0164718	0.0909583	yes	down	0	0.11	0.03	0.14	0.06	0.18	0.0466667	0.126667
ENSG00000168411	RFWD3	ring finger and WD repeat domain 3 [Source:HGNC Symbol;Acc:HGNC:25539]	1.51314	0.59755	3.04578e-88	2.23892e-86	yes	up	18.41	17.17	19.72	10.76	11.31	12.66	18.4333	11.5767
ENSG00000168412	MTNR1A	melatonin receptor 1A [Source:HGNC Symbol;Acc:HGNC:7463]	3.62039	1.85614	0.000116197	0.000891351	yes	up	0.09	0.04	0.06	0.07	0.01	0.02	0.0633333	0.0333333
ENSG00000168477	TNXB	tenascin XB [Source:HGNC Symbol;Acc:HGNC:11976]	0.217702	-2.19957	3.74297e-18	6.28368e-17	yes	down	0.05	0.11	0.07	0.59	0.19	0.25	0.0766667	0.343333
ENSG00000168484	SFTPC	surfactant protein C [Source:HGNC Symbol;Acc:HGNC:10802]	0.094795	-3.39904	0.0361513	0.183413	yes	down	0	0	0	0	0.51	0.31	0	0.273333
ENSG00000168490	PHYHIP	phytanoyl-CoA 2-hydroxylase interacting protein [Source:HGNC Symbol;Acc:HGNC:16865]	0.404273	-1.3066	1.96951e-05	0.000163872	yes	down	0.21	0.16	0.48	0.38	0.83	0.36	0.283333	0.523333
ENSG00000168496	FEN1	flap structure-specific endonuclease 1 [Source:HGNC Symbol;Acc:HGNC:3650]	1.57604	0.6563	8.6355e-144	1.04936e-141	yes	up	65.78	64.74	63.69	37.41	34.84	38.74	64.7367	36.9967
ENSG00000168528	SERINC2	serine incorporator 2 [Source:HGNC Symbol;Acc:HGNC:23231]	0.364596	-1.45563	0.0427517	0.211342	yes	down	0	0.06	0.08	0.03	0.05	0.22	0.0466667	0.1
ENSG00000168539	CHRM1	cholinergic receptor muscarinic 1 [Source:HGNC Symbol;Acc:HGNC:1950]	0.473975	-1.07712	0.0296153	0.153304	yes	down	0.11	0.04	0.28	0.05	0.22	0.16	0.143333	0.143333
ENSG00000168542	COL3A1	collagen type III alpha 1 chain [Source:HGNC Symbol;Acc:HGNC:2201]	1.50008	0.585036	0	0	yes	up	255.36	254.22	236.34	153.95	138.31	153.94	248.64	148.733
ENSG00000168556	ING2	inhibitor of growth family member 2 [Source:HGNC Symbol;Acc:HGNC:6063]	1.59034	0.669338	1.24025e-13	1.72243e-12	yes	up	4.89	5.1	5.85	3.2	2.55	3.89	5.28	3.21333
ENSG00000168675	LDLRAD4	low density lipoprotein receptor class A domain containing 4 [Source:HGNC Symbol;Acc:HGNC:1224]	0.20452	-2.28969	0.0198529	0.107452	yes	down	0	0	0.01	0.02	0.02	0.02	0.00333333	0.02
ENSG00000168676	KCTD19	potassium channel tetramerization domain containing 19 [Source:HGNC Symbol;Acc:HGNC:24753]	0.169733	-2.55866	1.82673e-15	2.75076e-14	yes	down	0.06	0.06	0.19	0.22	0.29	0.77	0.103333	0.426667
ENSG00000168765	GSTM4	glutathione S-transferase mu 4 [Source:HGNC Symbol;Acc:HGNC:4636]	0.616785	-0.69716	1.44482e-44	5.16796e-43	yes	down	16.04	18.98	15.85	25.29	25.17	23.16	16.9567	24.54
ENSG00000168769	TET2	tet methylcytosine dioxygenase 2 [Source:HGNC Symbol;Acc:HGNC:25941]	1.5353	0.618521	5.81276e-26	1.26599e-24	yes	up	2.19	2.19	2.67	1.45	1.16	1.46	2.35	1.35667
ENSG00000168811	IL12A	interleukin 12A [Source:HGNC Symbol;Acc:HGNC:5969]	0.454226	-1.13852	0.00129476	0.00874746	yes	down	0.29	0.43	0.08	0.59	1.05	0.76	0.266667	0.8
ENSG00000168906	MAT2A	methionine adenosyltransferase 2A [Source:HGNC Symbol;Acc:HGNC:6904]	0.561049	-0.833801	0	0	yes	down	177.91	168.48	178.88	304.46	254.55	307.84	175.09	288.95
ENSG00000168916	ZNF608	zinc finger protein 608 [Source:HGNC Symbol;Acc:HGNC:29238]	1.65524	0.72704	1.31978e-20	2.42895e-19	yes	up	3.34	2.72	4.79	2.41	1.33	2.35	3.61667	2.03
ENSG00000168925	CTRB1	chymotrypsinogen B1 [Source:HGNC Symbol;Acc:HGNC:2521]	0.454565	-1.13744	0.0334763	0.171436	yes	down	0.08	0.4	0	0.66	0.19	0.07	0.16	0.306667
ENSG00000168939	SPRY3	sprouty RTK signaling antagonist 3 [Source:HGNC Symbol;Acc:HGNC:11271]	2.23445	1.15992	0.00838414	0.0492885	yes	up	0.11	0.16	0.05	0.01	0.02	0.04	0.106667	0.0233333
ENSG00000168970	JMJD7-PLA2G4B	JMJD7-PLA2G4B readthrough [Source:HGNC Symbol;Acc:HGNC:34449]	0.550883	-0.860183	7.43079e-25	1.56616e-23	yes	down	1.76	0.48	1.85	2.25	2.51	2.09	1.36333	2.28333
ENSG00000168994	PXDC1	PX domain containing 1 [Source:HGNC Symbol;Acc:HGNC:21361]	0.617717	-0.694981	5.25079e-44	1.84863e-42	yes	down	10.95	13.63	13.17	18.1	17.27	19.82	12.5833	18.3967
ENSG00000169019	COMMD8	COMM domain containing 8 [Source:HGNC Symbol;Acc:HGNC:26036]	1.9284	0.947406	2.17658e-13	2.98704e-12	yes	up	4.87	3.98	3.43	2.97	0.91	2.02	4.09333	1.96667
ENSG00000169045	HNRNPH1	heterogeneous nuclear ribonucleoprotein H1 [Source:HGNC Symbol;Acc:HGNC:5041]	1.70614	0.770734	0	0	yes	up	172.24	169.83	194.04	120.28	91.89	116.03	178.703	109.4
ENSG00000169071	ROR2	receptor tyrosine kinase like orphan receptor 2 [Source:HGNC Symbol;Acc:HGNC:10257]	1.79137	0.841067	4.51758e-15	6.67764e-14	yes	up	3.02	1.52	3.03	0.83	1.05	0.76	2.52333	0.88
ENSG00000169184	MN1	MN1 proto-oncogene, transcriptional regulator [Source:HGNC Symbol;Acc:HGNC:7180]	1.58036	0.660257	1.91386e-64	1.00087e-62	yes	up	11.63	12.87	14.87	6.38	6.7	8.15	13.1233	7.07667
ENSG00000169255	B3GALNT1	beta-1,3-N-acetylgalactosaminyltransferase 1 (globoside blood group) [Source:HGNC Symbol;Acc:HGNC:918]	56.877	5.82977	1.86344e-08	1.95751e-07	yes	up	0.15	0.14	0.47	0	0	0	0.253333	0
ENSG00000169299	PGM2	phosphoglucomutase 2 [Source:HGNC Symbol;Acc:HGNC:8906]	1.56024	0.641765	9.35507e-26	2.02133e-24	yes	up	6.81	6.5	8.12	4.47	3.56	4.44	7.14333	4.15667
ENSG00000169330	MINAR1	membrane integral NOTCH2 associated receptor 1 [Source:HGNC Symbol;Acc:HGNC:29172]	0.548163	-0.867324	1.87717e-08	1.97159e-07	yes	down	0.26	0.23	0.33	0.41	0.48	0.45	0.273333	0.446667
ENSG00000169375	SIN3A	SIN3 transcription regulator family member A [Source:HGNC Symbol;Acc:HGNC:19353]	1.79963	0.847703	3.08896e-214	5.7474e-212	yes	up	19.76	20.69	24.96	10.64	10.1	11.45	21.8033	10.73
ENSG00000169429	CXCL8	C-X-C motif chemokine ligand 8 [Source:HGNC Symbol;Acc:HGNC:6025]	2.06634	1.04708	2.46496e-51	1.01886e-49	yes	up	11.61	13.94	14.26	6.85	4.81	5.45	13.27	5.70333
ENSG00000169432	SCN9A	sodium voltage-gated channel alpha subunit 9 [Source:HGNC Symbol;Acc:HGNC:10597]	12.3234	3.62332	1.84451e-06	1.67618e-05	yes	up	0.13	0.19	0.13	0	0	0.04	0.15	0.0133333
ENSG00000169439	SDC2	syndecan 2 [Source:HGNC Symbol;Acc:HGNC:10659]	0.528144	-0.920997	0.00110035	0.00751991	yes	down	0.75	0.28	0.13	0.68	0.28	0.5	0.386667	0.486667
ENSG00000169515	CCDC8	coiled-coil domain containing 8 [Source:HGNC Symbol;Acc:HGNC:25367]	2.27657	1.18686	7.97787e-31	2.02936e-29	yes	up	2.54	3.09	2.9	1.19	1.05	1.1	2.84333	1.11333
ENSG00000169604	ANTXR1	ANTXR cell adhesion molecule 1 [Source:HGNC Symbol;Acc:HGNC:21014]	1.53775	0.620819	0	0	yes	up	106.65	106.39	121.01	67.58	57.53	65.14	111.35	63.4167
ENSG00000169607	CKAP2L	cytoskeleton associated protein 2 like [Source:HGNC Symbol;Acc:HGNC:26877]	2.43891	1.28624	2.54076e-115	2.46234e-113	yes	up	7.3	6.6	8.84	3.89	2.42	3.13	7.58	3.14667
ENSG00000169621	APLF	aprataxin and PNKP like factor [Source:HGNC Symbol;Acc:HGNC:28724]	2.33038	1.22056	2.09455e-07	2.04571e-06	yes	up	0.47	0.41	0.48	0.28	0.12	0.16	0.453333	0.186667
ENSG00000169660	HEXD	hexosaminidase D [Source:HGNC Symbol;Acc:HGNC:26307]	0.548229	-0.867149	6.38227e-15	9.36111e-14	yes	down	3.02	4.1	4.13	4.86	5.98	5.2	3.75	5.34667
ENSG00000169679	BUB1	BUB1 mitotic checkpoint serine/threonine kinase [Source:HGNC Symbol;Acc:HGNC:1148]	2.09145	1.0645	9.06781e-296	2.46138e-293	yes	up	29.32	27.75	32.89	14.61	11.35	13.85	29.9867	13.27
ENSG00000169710	FASN	fatty acid synthase [Source:HGNC Symbol;Acc:HGNC:3594]	0.664636	-0.589363	0	0	yes	down	139.15	135.92	146.58	174	202.83	189.68	140.55	188.837
ENSG00000169715	MT1E	metallothionein 1E [Source:HGNC Symbol;Acc:HGNC:7397]	3.71424	1.89307	1.10655e-42	3.77496e-41	yes	up	15.82	13.43	17.98	7.46	5.31	3.1	15.7433	5.29
ENSG00000169750	RAC3	Rac family small GTPase 3 [Source:HGNC Symbol;Acc:HGNC:9803]	0.633632	-0.658284	3.119e-65	1.65738e-63	yes	down	42.72	45.99	47.51	61.76	68.5	65.9	45.4067	65.3867
ENSG00000169752	NRG4	neuregulin 4 [Source:HGNC Symbol;Acc:HGNC:29862]	0.280756	-1.83261	0.000624662	0.00439795	yes	down	0	0.08	0.04	0.1	0.09	0.16	0.04	0.116667
ENSG00000169760	NLGN1	neuroligin 1 [Source:HGNC Symbol;Acc:HGNC:14291]	2.44887	1.29212	1.44846e-06	1.32762e-05	yes	up	0.11	0.53	0.36	0.06	0.07	0.11	0.333333	0.08
ENSG00000169783	LINGO1	leucine rich repeat and Ig domain containing 1 [Source:HGNC Symbol;Acc:HGNC:21205]	0.480844	-1.05636	0.000283221	0.00208265	yes	down	0.19	0.09	0.4	0.57	0.27	0.52	0.226667	0.453333
ENSG00000169851	PCDH7	protocadherin 7 [Source:HGNC Symbol;Acc:HGNC:8659]	1.63173	0.706407	9.07372e-45	3.26046e-43	yes	up	4.69	4.22	4.61	2.75	2.19	3.18	4.50667	2.70667
ENSG00000169855	ROBO1	roundabout guidance receptor 1 [Source:HGNC Symbol;Acc:HGNC:10249]	1.51542	0.599718	0	0	yes	up	109.32	110.43	140.3	67.86	62.94	79.77	120.017	70.19
ENSG00000169857	AVEN	apoptosis and caspase activation inhibitor [Source:HGNC Symbol;Acc:HGNC:13509]	1.87299	0.90534	3.30302e-15	4.91129e-14	yes	up	4.57	5.08	3.67	2.17	1.75	2.45	4.44	2.12333
ENSG00000169860	P2RY1	purinergic receptor P2Y1 [Source:HGNC Symbol;Acc:HGNC:8539]	11.3754	3.50785	0.0236279	0.125533	yes	up	0.02	0.02	0	0	0	0	0.0133333	0
ENSG00000169885	CALML6	calmodulin like 6 [Source:HGNC Symbol;Acc:HGNC:24193]	0.333785	-1.58301	4.72922e-07	4.49775e-06	yes	down	0.24	0.23	0.42	0.66	0.95	0.55	0.296667	0.72
ENSG00000169896	ITGAM	integrin subunit alpha M [Source:HGNC Symbol;Acc:HGNC:6149]	2.68586	1.42538	0.0263782	0.138456	yes	up	0.08	0.02	0.06	0	0.03	0.41	0.0533333	0.146667
ENSG00000169903	TM4SF4	transmembrane 4 L six family member 4 [Source:HGNC Symbol;Acc:HGNC:11856]	8.53155	3.09281	0.00863841	0.050674	yes	up	0.19	0.11	0	0.03	0	0	0.1	0.01
ENSG00000169933	FRMPD4	FERM and PDZ domain containing 4 [Source:HGNC Symbol;Acc:HGNC:29007]	1.61845	0.694615	0.0126914	0.0717704	yes	up	0.11	0.2	0.25	0.07	0.1	0.06	0.186667	0.0766667
ENSG00000169946	ZFPM2	zinc finger protein, FOG family member 2 [Source:HGNC Symbol;Acc:HGNC:16700]	1.69688	0.762888	5.89319e-09	6.38867e-08	yes	up	1.42	0.79	1.2	0.69	0.43	0.82	1.13667	0.646667
ENSG00000169964	TMEM42	transmembrane protein 42 [Source:HGNC Symbol;Acc:HGNC:28444]	0.661378	-0.596453	3.85468e-20	6.98354e-19	yes	down	14.2	15.75	13.11	17.28	17.47	18.42	14.3533	17.7233
ENSG00000170049	KCNAB3	potassium voltage-gated channel subfamily A regulatory beta subunit 3 [Source:HGNC Symbol;Acc:HGNC:6230]	0.572281	-0.805204	0.010564	0.06077	yes	down	0.32	0.24	0.16	0.36	0.17	0.9	0.24	0.476667
ENSG00000170089	-	THO complex 3 (THOC3) pseudogene	27.9266	4.80357	0.000104789	0.000807493	yes	up	0.71	0	0	0	0	0	0.236667	0
ENSG00000170190	SLC16A5	solute carrier family 16 member 5 [Source:HGNC Symbol;Acc:HGNC:10926]	0.614331	-0.702913	4.09783e-15	6.06721e-14	yes	down	3.53	3.26	4.41	6.05	4.74	5.73	3.73333	5.50667
ENSG00000170242	USP47	ubiquitin specific peptidase 47 [Source:HGNC Symbol;Acc:HGNC:20076]	1.56957	0.650371	3.07347e-31	7.9079e-30	yes	up	3.14	4.24	5.75	3.05	3.19	2.46	4.37667	2.9
ENSG00000170248	PDCD6IP	programmed cell death 6 interacting protein [Source:HGNC Symbol;Acc:HGNC:8766]	1.64538	0.71842	1.40541e-249	3.2045e-247	yes	up	35.6	34.03	34.63	20.65	19.26	22.77	34.7533	20.8933
ENSG00000170264	FAM161A	FAM161 centrosomal protein A [Source:HGNC Symbol;Acc:HGNC:25808]	1.52508	0.608883	6.01192e-06	5.22547e-05	yes	up	1.1	1.07	1.39	0.77	0.57	0.81	1.18667	0.716667
ENSG00000170312	CDK1	cyclin dependent kinase 1 [Source:HGNC Symbol;Acc:HGNC:1722]	1.88455	0.91422	2.50911e-192	4.14023e-190	yes	up	51.88	49.63	57.65	31.13	19.55	26.63	53.0533	25.77
ENSG00000170345	FOS	Fos proto-oncogene, AP-1 transcription factor subunit [Source:HGNC Symbol;Acc:HGNC:3796]	0.465567	-1.10294	6.66151e-90	4.99637e-88	yes	down	13.25	10.72	13.27	25.39	20.49	32.54	12.4133	26.14
ENSG00000170370	EMX2	empty spiracles homeobox 2 [Source:HGNC Symbol;Acc:HGNC:3341]	15.1672	3.92288	0.00653567	0.0393477	yes	up	0.06	0.09	0.11	0	0	0	0.0866667	0
ENSG00000170379	TCAF2	TRPM8 channel associated factor 2 [Source:HGNC Symbol;Acc:HGNC:26878]	1.52391	0.607777	9.82678e-05	0.000759952	yes	up	0.65	0.54	0.73	0.39	0.3	0.34	0.64	0.343333
ENSG00000170381	SEMA3E	semaphorin 3E [Source:HGNC Symbol;Acc:HGNC:10727]	16.8925	4.07831	0.00367772	0.0231833	yes	up	0.02	0.01	0.11	0	0	0	0.0466667	0
ENSG00000170396	ZNF804A	zinc finger protein 804A [Source:HGNC Symbol;Acc:HGNC:21711]	0.490319	-1.02821	0.0213395	0.114687	yes	down	0.01	0.1	0.05	0.17	0.01	0.09	0.0533333	0.09
ENSG00000170412	GPRC5C	G protein-coupled receptor class C group 5 member C [Source:HGNC Symbol;Acc:HGNC:13309]	2.35232	1.23409	7.96612e-05	0.000622584	yes	up	0.72	0.18	0.87	0.23	0.23	0.24	0.59	0.233333
ENSG00000170442	KRT86	keratin 86 [Source:HGNC Symbol;Acc:HGNC:6463]	0.37918	-1.39904	0.0346505	0.17667	yes	down	0.04	0	0.09	0.18	0.1	0.04	0.0433333	0.106667
ENSG00000170502	NUDT9	nudix hydrolase 9 [Source:HGNC Symbol;Acc:HGNC:8056]	1.58599	0.665387	5.51225e-33	1.49045e-31	yes	up	16.41	14.55	16.58	10.98	9.25	9.96	15.8467	10.0633
ENSG00000170523	KRT83	keratin 83 [Source:HGNC Symbol;Acc:HGNC:6460]	0.094795	-3.39904	0.0361513	0.183413	yes	down	0	0	0	0.08	0.02	0.02	0	0.04
ENSG00000170540	ARL6IP1	ADP ribosylation factor like GTPase 6 interacting protein 1 [Source:HGNC Symbol;Acc:HGNC:697]	1.84953	0.88716	0	0	yes	up	188.29	190.47	203.01	101.89	77.76	103.82	193.923	94.49
ENSG00000170542	SERPINB9	serpin family B member 9 [Source:HGNC Symbol;Acc:HGNC:8955]	1.74157	0.800384	0.0246301	0.130141	yes	up	0.08	0.16	0.24	0.09	0.09	0.07	0.16	0.0833333
ENSG00000170545	SMAGP	small cell adhesion glycoprotein [Source:HGNC Symbol;Acc:HGNC:26918]	0.574599	-0.799372	2.41795e-12	3.16321e-11	yes	down	3.12	3.19	3.24	4.29	3.89	3.89	3.18333	4.02333
ENSG00000170571	EMB	embigin [Source:HGNC Symbol;Acc:HGNC:30465]	1.54688	0.629358	5.71154e-35	1.62418e-33	yes	up	7.27	7.2	8.17	4.69	3.15	4.9	7.54667	4.24667
ENSG00000170577	SIX2	SIX homeobox 2 [Source:HGNC Symbol;Acc:HGNC:10888]	0.642547	-0.638126	3.12036e-64	1.62101e-62	yes	down	16.48	16.99	17.93	23.66	24.09	23.72	17.1333	23.8233
ENSG00000170667	RASA4B	RAS p21 protein activator 4B [Source:HGNC Symbol;Acc:HGNC:35202]	0.398898	-1.32591	2.70532e-20	4.92542e-19	yes	down	0.75	0.82	0.54	1.81	1.48	1.06	0.703333	1.45
ENSG00000170681	CAVIN4	caveolae associated protein 4 [Source:HGNC Symbol;Acc:HGNC:33742]	2.38424	1.25353	8.76882e-06	7.51957e-05	yes	up	0.4	0.29	0.51	0.19	0.07	0.2	0.4	0.153333
ENSG00000170689	HOXB9	homeobox B9 [Source:HGNC Symbol;Acc:HGNC:5120]	2.6715	1.41765	0.00282301	0.0181197	yes	up	0.21	0.2	0.14	0.07	0.07	0.05	0.183333	0.0633333
ENSG00000170775	GPR37	G protein-coupled receptor 37 [Source:HGNC Symbol;Acc:HGNC:4494]	3.03344	1.60096	0.0189179	0.102889	yes	up	0.02	0.03	0.08	0.03	0	0.01	0.0433333	0.0133333
ENSG00000170786	SDR16C5	short chain dehydrogenase/reductase family 16C member 5 [Source:HGNC Symbol;Acc:HGNC:30311]	0.505112	-0.985324	1.36297e-06	1.25146e-05	yes	down	0.69	0.37	0.29	0.78	0.8	0.86	0.45	0.813333
ENSG00000170801	HTRA3	HtrA serine peptidase 3 [Source:HGNC Symbol;Acc:HGNC:30406]	0.094795	-3.39904	0.0361513	0.183413	yes	down	0	0	0	0.05	0.03	0	0	0.0266667
ENSG00000170852	KBTBD2	kelch repeat and BTB domain containing 2 [Source:HGNC Symbol;Acc:HGNC:21751]	1.51815	0.602317	9.36839e-53	3.99067e-51	yes	up	14.89	15.72	15.96	9.78	7.32	9.74	15.5233	8.94667
ENSG00000170873	MTSS1	MTSS I-BAR domain containing 1 [Source:HGNC Symbol;Acc:HGNC:20443]	1.57328	0.653774	4.14509e-32	1.09389e-30	yes	up	6.84	6.34	7.64	4.56	3.77	4.95	6.94	4.42667
ENSG00000170903	MSANTD4	Myb/SANT DNA binding domain containing 4 with coiled-coils [Source:HGNC Symbol;Acc:HGNC:29383]	1.80579	0.852634	9.29069e-13	1.23974e-11	yes	up	2.24	2.68	3.33	1.83	1.27	0.87	2.75	1.32333
ENSG00000170955	CAVIN3	caveolae associated protein 3 [Source:HGNC Symbol;Acc:HGNC:9400]	1.79121	0.840933	3.0084e-30	7.50639e-29	yes	up	23.98	24.03	16.89	12.79	8.11	12.15	21.6333	11.0167
ENSG00000170961	HAS2	hyaluronan synthase 2 [Source:HGNC Symbol;Acc:HGNC:4819]	2.44573	1.29027	9.0347e-88	6.6103e-86	yes	up	5.28	5.47	5.72	2.42	1.39	2.22	5.49	2.01
ENSG00000171084	FAM86JP	family with sequence similarity 86 member J, pseudogene [Source:HGNC Symbol;Acc:HGNC:44097]	0.210993	-2.24473	0.00755832	0.0447821	yes	down	0	0	0.16	0.14	0.28	0.25	0.0533333	0.223333
ENSG00000171119	NRTN	neurturin [Source:HGNC Symbol;Acc:HGNC:8007]	0.477156	-1.06747	7.43729e-08	7.4878e-07	yes	down	0.78	0.88	0.81	1.47	1.39	1.74	0.823333	1.53333
ENSG00000171163	ZNF692	zinc finger protein 692 [Source:HGNC Symbol;Acc:HGNC:26049]	0.61586	-0.699326	3.97289e-43	1.36574e-41	yes	down	15.41	17.82	14.87	27.5	22.36	23.36	16.0333	24.4067
ENSG00000171241	SHCBP1	SHC binding and spindle associated 1 [Source:HGNC Symbol;Acc:HGNC:29547]	2.48837	1.3152	1.99571e-305	5.6368e-303	yes	up	16.9	17.36	19.01	7.02	5.69	7.65	17.7567	6.78667
ENSG00000171303	KCNK3	potassium two pore domain channel subfamily K member 3 [Source:HGNC Symbol;Acc:HGNC:6278]	0.640393	-0.64297	5.92424e-160	8.05786e-158	yes	down	13.93	14.28	13.66	19.08	19.56	19.79	13.9567	19.4767
ENSG00000171320	ESCO2	establishment of sister chromatid cohesion N-acetyltransferase 2 [Source:HGNC Symbol;Acc:HGNC:27230]	2.63743	1.39913	3.0032e-91	2.29646e-89	yes	up	9	6.18	7.79	2.61	2.62	3.14	7.65667	2.79
ENSG00000171365	CLCN5	chloride voltage-gated channel 5 [Source:HGNC Symbol;Acc:HGNC:2023]	1.56773	0.648675	1.0727e-29	2.62331e-28	yes	up	2.3	2.16	3.37	1.39	1.3	1.35	2.61	1.34667
ENSG00000171435	KSR2	kinase suppressor of ras 2 [Source:HGNC Symbol;Acc:HGNC:18610]	1.65284	0.724944	0.010764	0.0618467	yes	up	0.14	0.03	0.04	0.02	0.02	0.04	0.07	0.0266667
ENSG00000171476	HOPX	HOP homeobox [Source:HGNC Symbol;Acc:HGNC:24961]	0.400351	-1.32066	7.37374e-07	6.92252e-06	yes	down	0.63	0.57	0.56	1.32	1.2	1.51	0.586667	1.34333
ENSG00000171488	LRRC8C	leucine rich repeat containing 8 VRAC subunit C [Source:HGNC Symbol;Acc:HGNC:25075]	4.17446	2.06159	1.34187e-06	1.23263e-05	yes	up	0.18	0.06	0.08	0.04	0.01	0.03	0.106667	0.0266667
ENSG00000171509	RXFP1	relaxin family peptide receptor 1 [Source:HGNC Symbol;Acc:HGNC:19718]	6.63565	2.73024	0.00016278	0.00122722	yes	up	0.11	0.07	0.09	0.02	0	0.02	0.09	0.0133333
ENSG00000171566	PLRG1	pleiotropic regulator 1 [Source:HGNC Symbol;Acc:HGNC:9089]	1.57742	0.657565	5.377e-72	3.1988e-70	yes	up	26.16	23.86	24.27	16.33	11.52	15.09	24.7633	14.3133
ENSG00000171570	RAB4B-EGLN2	RAB4B-EGLN2 readthrough (NMD candidate) [Source:HGNC Symbol;Acc:HGNC:44465]	0.340524	-1.55417	1.78038e-05	0.000148946	yes	down	0.26	0	0.79	1.57	0.84	0.21	0.35	0.873333
ENSG00000171649	ZIK1	zinc finger protein interacting with K protein 1 [Source:HGNC Symbol;Acc:HGNC:33104]	1.86079	0.895917	3.27431e-19	5.74451e-18	yes	up	3.42	2.82	2.6	1.78	1.26	1.7	2.94667	1.58
ENSG00000171681	ATF7IP	activating transcription factor 7 interacting protein [Source:HGNC Symbol;Acc:HGNC:20092]	1.59405	0.6727	6.70807e-72	3.98311e-70	yes	up	7.23	6.56	7.02	4.57	3.59	5.48	6.93667	4.54667
ENSG00000171703	TCEA2	transcription elongation factor A2 [Source:HGNC Symbol;Acc:HGNC:11614]	0.596762	-0.744774	1.5289e-77	9.91383e-76	yes	down	46.96	51.06	45.84	60.04	69.56	59.95	47.9533	63.1833
ENSG00000171777	RASGRP4	RAS guanyl releasing protein 4 [Source:HGNC Symbol;Acc:HGNC:18958]	0.284101	-1.81552	0.0372121	0.187189	yes	down	0.03	0.02	0	0.02	0.07	0.05	0.0166667	0.0466667
ENSG00000171786	NHLH1	nescient helix-loop-helix 1 [Source:HGNC Symbol;Acc:HGNC:7817]	0.355481	-1.49215	0.00504354	0.0310623	yes	down	0	0.04	0.12	0.16	0.07	0.18	0.0533333	0.136667
ENSG00000171790	SLFNL1	schlafen like 1 [Source:HGNC Symbol;Acc:HGNC:26313]	0.592071	-0.756159	0.000649667	0.0045658	yes	down	0.28	0.3	0.2	0.26	0.35	0.79	0.26	0.466667
ENSG00000171798	KNDC1	kinase non-catalytic C-lobe domain containing 1 [Source:HGNC Symbol;Acc:HGNC:29374]	0.497567	-1.00704	4.19362e-10	4.84348e-09	yes	down	0.49	0.99	0.48	0.83	1.5	1.26	0.653333	1.19667
ENSG00000171812	COL8A2	collagen type VIII alpha 2 chain [Source:HGNC Symbol;Acc:HGNC:2216]	0.45291	-1.1427	9.95048e-06	8.48416e-05	yes	down	0.15	0.22	0.07	0.27	0.28	0.28	0.146667	0.276667
ENSG00000171819	ANGPTL7	angiopoietin like 7 [Source:HGNC Symbol;Acc:HGNC:24078]	0.473975	-1.07712	0.0470694	0.229413	yes	down	0.06	0.14	0.02	0.13	0.18	0.1	0.0733333	0.136667
ENSG00000171823	FBXL14	F-box and leucine rich repeat protein 14 [Source:HGNC Symbol;Acc:HGNC:28624]	1.51946	0.603557	3.01079e-08	3.11836e-07	yes	up	2.59	2.79	2.75	2.05	1.25	1.5	2.71	1.6
ENSG00000171848	RRM2	ribonucleotide reductase regulatory subunit M2 [Source:HGNC Symbol;Acc:HGNC:10452]	1.88616	0.915456	0	0	yes	up	180.88	173.58	187.83	93.8	83.43	112.59	180.763	96.6067
ENSG00000171867	PRNP	prion protein [Source:HGNC Symbol;Acc:HGNC:9449]	1.57104	0.651721	0	0	yes	up	231.39	228.75	256.62	145.12	113.88	149.45	238.92	136.15
ENSG00000171872	KLF17	Kruppel like factor 17 [Source:HGNC Symbol;Acc:HGNC:18830]	2.23047	1.15735	4.1805e-05	0.000336237	yes	up	0.37	0.3	0.47	0.06	0.19	0.21	0.38	0.153333
ENSG00000171873	ADRA1D	adrenoceptor alpha 1D [Source:HGNC Symbol;Acc:HGNC:280]	0.18959	-2.39904	2.67919e-08	2.78134e-07	yes	down	0.29	0.07	0.02	0.21	0.26	0.25	0.126667	0.24
ENSG00000171954	CYP4F22	cytochrome P450 family 4 subfamily F member 22 [Source:HGNC Symbol;Acc:HGNC:26820]	8.05758	3.01035	0.000365972	0.00265197	yes	up	0.03	0.18	0.11	0.02	0.02	0	0.106667	0.0133333
ENSG00000171956	FOXB1	forkhead box B1 [Source:HGNC Symbol;Acc:HGNC:3799]	1.70722	0.771646	4.68776e-28	1.09311e-26	yes	up	6.77	5.3	6.21	2.95	2.42	4.17	6.09333	3.18
ENSG00000171988	JMJD1C	jumonji domain containing 1C [Source:HGNC Symbol;Acc:HGNC:12313]	1.64986	0.722344	4.24436e-33	1.1511e-31	yes	up	3.92	4.7	6.15	4.41	1.81	2.88	4.92333	3.03333
ENSG00000171989	LDHAL6B	lactate dehydrogenase A like 6B [Source:HGNC Symbol;Acc:HGNC:21481]	0.249461	-2.00312	0.00217185	0.0142137	yes	down	0.05	0.03	0.06	0.25	0.03	0.23	0.0466667	0.17
ENSG00000172020	GAP43	growth associated protein 43 [Source:HGNC Symbol;Acc:HGNC:4140]	11.3754	3.50785	0.0236279	0.125533	yes	up	0.03	0.07	0.1	0	0	0	0.0666667	0
ENSG00000172086	KRCC1	lysine rich coiled-coil 1 [Source:HGNC Symbol;Acc:HGNC:28039]	0.617472	-0.695554	6.10331e-06	5.30123e-05	yes	down	1.38	1.04	1.37	2.4	1.67	1.59	1.26333	1.88667
ENSG00000172146	OR1A1	olfactory receptor family 1 subfamily A member 1 [Source:HGNC Symbol;Acc:HGNC:8179]	2.65718	1.4099	0.0306814	0.158456	yes	up	0.07	0.05	0.07	0.02	0.02	0.02	0.0633333	0.02
ENSG00000172164	SNTB1	syntrophin beta 1 [Source:HGNC Symbol;Acc:HGNC:11168]	1.56503	0.646191	8.60726e-25	1.80986e-23	yes	up	4.2	3.9	4.07	2.11	1.91	3.01	4.05667	2.34333
ENSG00000172167	MTBP	MDM2 binding protein [Source:HGNC Symbol;Acc:HGNC:7417]	1.51667	0.600905	1.37427e-14	1.99285e-13	yes	up	3.91	5.06	5.01	3.03	2.27	2.55	4.66	2.61667
ENSG00000172232	AZU1	azurocidin 1 [Source:HGNC Symbol;Acc:HGNC:913]	0.561434	-0.832811	0.00179716	0.0119032	yes	down	0.93	0.54	0.57	0.87	0.95	1.33	0.68	1.05
ENSG00000172244	C5orf34	chromosome 5 open reading frame 34 [Source:HGNC Symbol;Acc:HGNC:24738]	2.18796	1.12958	3.50363e-29	8.4593e-28	yes	up	5.12	4.48	5.98	3.29	2.17	2.08	5.19333	2.51333
ENSG00000172260	NEGR1	neuronal growth regulator 1 [Source:HGNC Symbol;Acc:HGNC:17302]	0.291319	-1.77933	0.00880343	0.0515504	yes	down	0.01	0.01	0	0	0.01	0.03	0.00666667	0.0133333
ENSG00000172292	CERS6	ceramide synthase 6 [Source:HGNC Symbol;Acc:HGNC:23826]	1.5295	0.61306	4.89423e-36	1.43739e-34	yes	up	4.96	4.24	4.67	3.14	2.14	2.89	4.62333	2.72333
ENSG00000172296	SPTLC3	serine palmitoyltransferase long chain base subunit 3 [Source:HGNC Symbol;Acc:HGNC:16253]	1.67915	0.747733	7.8288e-16	1.19758e-14	yes	up	5.4	2.84	2.64	1.19	1.55	2.02	3.62667	1.58667
ENSG00000172345	STARD5	StAR related lipid transfer domain containing 5 [Source:HGNC Symbol;Acc:HGNC:18065]	0.640758	-0.642148	6.15679e-15	9.03673e-14	yes	down	5.02	4.96	4.17	6.57	5.25	5.79	4.71667	5.87
ENSG00000172379	ARNT2	aryl hydrocarbon receptor nuclear translocator 2 [Source:HGNC Symbol;Acc:HGNC:16876]	2.60686	1.38232	0.013581	0.07636	yes	up	0.04	0.04	0.07	0.01	0.13	0.1	0.05	0.08
ENSG00000172382	PRSS27	serine protease 27 [Source:HGNC Symbol;Acc:HGNC:15475]	0.380542	-1.39387	9.10964e-11	1.0907e-09	yes	down	0.91	0.32	0.47	1.33	0.95	2.02	0.566667	1.43333
ENSG00000172426	RSPH9	radial spoke head component 9 [Source:HGNC Symbol;Acc:HGNC:21057]	0.460143	-1.11985	1.14991e-09	1.29402e-08	yes	down	0.52	0.68	0.38	0.94	0.99	1.08	0.526667	1.00333
ENSG00000172465	TCEAL1	transcription elongation factor A like 1 [Source:HGNC Symbol;Acc:HGNC:11616]	1.55945	0.641039	3.40455e-22	6.62145e-21	yes	up	20.06	20.03	24.02	13.77	9.84	12.34	21.37	11.9833
ENSG00000172469	MANEA	mannosidase endo-alpha [Source:HGNC Symbol;Acc:HGNC:21072]	1.64181	0.715288	2.30796e-15	3.4588e-14	yes	up	1.99	1.98	2.8	1.47	0.82	1.33	2.25667	1.20667
ENSG00000172508	CARNS1	carnosine synthase 1 [Source:HGNC Symbol;Acc:HGNC:29268]	0.284385	-1.81408	3.14768e-05	0.000256991	yes	down	0.03	0.05	0.03	0.12	0.15	0.06	0.0366667	0.11
ENSG00000172530	BANP	BTG3 associated nuclear protein [Source:HGNC Symbol;Acc:HGNC:13450]	1.55749	0.639223	1.14834e-27	2.64526e-26	yes	up	14.09	15.04	15.54	9.68	8.31	11.28	14.89	9.75667
ENSG00000172594	SMPDL3A	sphingomyelin phosphodiesterase acid like 3A [Source:HGNC Symbol;Acc:HGNC:17389]	6.77107	2.75938	4.89131e-09	5.32188e-08	yes	up	0.48	0.55	0.36	0	0.24	0	0.463333	0.08
ENSG00000172602	RND1	Rho family GTPase 1 [Source:HGNC Symbol;Acc:HGNC:18314]	2.54718	1.3489	0.000225694	0.00167555	yes	up	0.58	0.43	0.6	0.21	0.18	0.12	0.536667	0.17
ENSG00000172661	WASHC2C	WASH complex subunit 2C [Source:HGNC Symbol;Acc:HGNC:23414]	1.71783	0.780589	2.58874e-142	3.11558e-140	yes	up	20.09	19.41	21.76	11.35	8.25	13.89	20.42	11.1633
ENSG00000172663	TMEM134	transmembrane protein 134 [Source:HGNC Symbol;Acc:HGNC:26142]	0.553548	-0.85322	1.03869e-57	4.86038e-56	yes	down	42.04	36.08	42.95	51.26	42.25	68.71	40.3567	54.0733
ENSG00000172671	ZFAND4	zinc finger AN1-type containing 4 [Source:HGNC Symbol;Acc:HGNC:23504]	4.97674	2.3152	1.17882e-06	1.08828e-05	yes	up	0.37	0.46	0.24	0.07	0.12	0.08	0.356667	0.09
ENSG00000172687	ZNF738	zinc finger protein 738 [Source:HGNC Symbol;Acc:HGNC:32469]	1.69421	0.760609	1.19603e-13	1.66396e-12	yes	up	5.76	7.07	5.49	3.34	3.13	3.34	6.10667	3.27
ENSG00000172716	SLFN11	schlafen family member 11 [Source:HGNC Symbol;Acc:HGNC:26633]	2.3736	1.24708	1.16861e-41	3.90177e-40	yes	up	3.99	3.18	3.2	1.53	0.63	1.45	3.45667	1.20333
ENSG00000172803	SNX32	sorting nexin 32 [Source:HGNC Symbol;Acc:HGNC:26423]	0.510642	-0.969616	4.35957e-17	7.01818e-16	yes	down	1.74	2.19	2.01	3.89	4.08	4	1.98	3.99
ENSG00000172828	CES3	carboxylesterase 3 [Source:HGNC Symbol;Acc:HGNC:1865]	0.366789	-1.44698	0.028649	0.148929	yes	down	0.12	0.02	0.01	0.1	0.05	0.16	0.05	0.103333
ENSG00000172845	SP3	Sp3 transcription factor [Source:HGNC Symbol;Acc:HGNC:11208]	1.52097	0.60499	6.22788e-55	2.76563e-53	yes	up	11.62	11.7	13.28	8.46	4.86	8.77	12.2	7.36333
ENSG00000172927	MYEOV	myeloma overexpressed [Source:HGNC Symbol;Acc:HGNC:7563]	0.325277	-1.62026	3.86486e-18	6.4831e-17	yes	down	0.78	0.45	0.77	1.12	1.19	1.58	0.666667	1.29667
ENSG00000172935	MRGPRF	MAS related GPR family member F [Source:HGNC Symbol;Acc:HGNC:24828]	1.93382	0.951453	0.00531817	0.0326351	yes	up	0.33	0.44	0.37	0.09	0.21	0.22	0.38	0.173333
ENSG00000173068	BNC2	basonuclin 2 [Source:HGNC Symbol;Acc:HGNC:30988]	1.56825	0.649154	5.41143e-81	3.66429e-79	yes	up	9	6.84	8.87	6.05	3.37	5.13	8.23667	4.85
ENSG00000173080	RXFP4	relaxin family peptide/INSL5 receptor 4 [Source:HGNC Symbol;Acc:HGNC:14666]	0.218758	-2.19259	0.00723046	0.0430307	yes	down	0	0	0.1	0.17	0.16	0.09	0.0333333	0.14
ENSG00000173156	RHOD	ras homolog family member D [Source:HGNC Symbol;Acc:HGNC:670]	2.08549	1.06039	0.0142102	0.07952	yes	up	0.64	0.55	0.44	0.39	0.82	0.11	0.543333	0.44
ENSG00000173175	ADCY5	adenylate cyclase 5 [Source:HGNC Symbol;Acc:HGNC:236]	0.562605	-0.829806	2.14364e-08	2.24058e-07	yes	down	0.53	0.35	0.82	0.62	0.83	0.69	0.566667	0.713333
ENSG00000173209	AHSA2P	activator of HSP90 ATPase homolog 2, pseudogene [Source:HGNC Symbol;Acc:HGNC:20437]	0.52244	-0.936662	7.88976e-50	3.17123e-48	yes	down	5.38	5.53	5.41	11.9	9.04	8.6	5.44	9.84667
ENSG00000173210	ABLIM3	actin binding LIM protein family member 3 [Source:HGNC Symbol;Acc:HGNC:29132]	0.460303	-1.11934	2.57258e-30	6.43688e-29	yes	down	1.59	1.18	1.13	2.25	1.74	2.73	1.3	2.24
ENSG00000173221	GLRX	glutaredoxin [Source:HGNC Symbol;Acc:HGNC:4330]	0.649412	-0.622793	2.26515e-23	4.56841e-22	yes	down	20.21	22.82	16.04	30.87	21.02	24.67	19.69	25.52
ENSG00000173269	MMRN2	multimerin 2 [Source:HGNC Symbol;Acc:HGNC:19888]	0.612464	-0.707303	0.0206682	0.111404	yes	down	0.57	0.19	0.65	1.09	0.88	0.66	0.47	0.876667
ENSG00000173349	SFT2D3	SFT2 domain containing 3 [Source:HGNC Symbol;Acc:HGNC:28767]	0.0159965	-5.9661	9.58486e-09	1.02665e-07	yes	down	0	0	0	0	0.09	0.23	0	0.106667
ENSG00000173366	-	novel twinfilin, actin-binding protein, homolog 2 (Drosophila) (TWF2) and toll-like receptor 9 (TLR9) protein	0.258904	-1.94951	0.000889255	0.00614898	yes	down	0.04	0.03	0	0	0.19	0.07	0.0233333	0.0866667
ENSG00000173376	NDNF	neuron derived neurotrophic factor [Source:HGNC Symbol;Acc:HGNC:26256]	2.66155	1.41227	4.88626e-06	4.28388e-05	yes	up	0.22	0.33	0.6	0.14	0.31	0.2	0.383333	0.216667
ENSG00000173402	DAG1	dystroglycan 1 [Source:HGNC Symbol;Acc:HGNC:2666]	1.52944	0.613005	0	0	yes	up	120.15	112.07	123.05	63.14	69.23	68.85	118.423	67.0733
ENSG00000173531	MST1	macrophage stimulating 1 [Source:HGNC Symbol;Acc:HGNC:7380]	0.560077	-0.836303	6.71601e-12	8.57666e-11	yes	down	1.82	2.92	2.86	3.67	4.9	3.56	2.53333	4.04333
ENSG00000173535	TNFRSF10C	TNF receptor superfamily member 10c [Source:HGNC Symbol;Acc:HGNC:11906]	0.419236	-1.25417	0.0321098	0.165085	yes	down	0.06	0.15	0.15	0.11	0.45	0.07	0.12	0.21
ENSG00000173559	NABP1	nucleic acid binding protein 1 [Source:HGNC Symbol;Acc:HGNC:26232]	0.406984	-1.29696	0	0	yes	down	16.47	17.38	17.79	28.53	22.82	27.24	17.2133	26.1967
ENSG00000173678	SPDYE2B	speedy/RINGO cell cycle regulator family member E2B [Source:HGNC Symbol;Acc:HGNC:48334]	0.35652	-1.48795	0.00228036	0.0148757	yes	down	0	0.05	0.11	0	0.45	0.06	0.0533333	0.17
ENSG00000173692	PSMD1	proteasome 26S subunit, non-ATPase 1 [Source:HGNC Symbol;Acc:HGNC:9554]	1.54321	0.625938	1.09894e-154	1.44157e-152	yes	up	41.28	42.06	45.91	28.11	20.48	26.24	43.0833	24.9433
ENSG00000173705	SUSD5	sushi domain containing 5 [Source:HGNC Symbol;Acc:HGNC:29061]	1.96657	0.975681	4.68101e-125	4.96639e-123	yes	up	12.09	11.44	13.2	5.85	5.02	6.25	12.2433	5.70667
ENSG00000173762	CD7	CD7 molecule [Source:HGNC Symbol;Acc:HGNC:1695]	0.282035	-1.82605	3.53324e-13	4.80678e-12	yes	down	0.26	0.36	0.47	1	1.14	1.49	0.363333	1.21
ENSG00000173801	JUP	junction plakoglobin [Source:HGNC Symbol;Acc:HGNC:6207]	1.65963	0.730865	1.53908e-50	6.26247e-49	yes	up	12.29	11.67	12.5	5.65	6.85	5.32	12.1533	5.94
ENSG00000173818	ENDOV	endonuclease V [Source:HGNC Symbol;Acc:HGNC:26640]	0.440997	-1.18116	2.45008e-38	7.5828e-37	yes	down	6.66	4.38	6.7	9.91	12	12.45	5.91333	11.4533
ENSG00000173905	GOLIM4	golgi integral membrane protein 4 [Source:HGNC Symbol;Acc:HGNC:15448]	1.64859	0.721232	1.42419e-73	8.67001e-72	yes	up	13.71	13.68	15	7.76	6.57	7.63	14.13	7.32
ENSG00000173918	C1QTNF1	C1q and TNF related 1 [Source:HGNC Symbol;Acc:HGNC:14324]	1.91203	0.935104	3.29782e-36	9.72181e-35	yes	up	6.02	5.98	6.52	2.68	3.05	2.5	6.17333	2.74333
ENSG00000174015	CBY2	chibby family member 2 [Source:HGNC Symbol;Acc:HGNC:30720]	0.236988	-2.07712	0.0417028	0.206841	yes	down	0.03	0.04	0	0.44	0.13	0	0.0233333	0.19
ENSG00000174177	CTU2	cytosolic thiouridylase subunit 2 [Source:HGNC Symbol;Acc:HGNC:28005]	0.645095	-0.632416	1.01253e-13	1.41337e-12	yes	down	5.1	4.71	4.43	6.13	7.18	5.86	4.74667	6.39
ENSG00000174206	KICS2	KICSTOR subunit 2 [Source:HGNC Symbol;Acc:HGNC:26517]	0.625647	-0.676579	2.24616e-09	2.4888e-08	yes	down	2.1	1.23	1.01	1.53	1.44	2.16	1.44667	1.71
ENSG00000174236	REP15	RAB15 effector protein [Source:HGNC Symbol;Acc:HGNC:33748]	7.89959	2.98178	1.6958e-05	0.000142098	yes	up	0.39	0.63	0.19	0	0	0.13	0.403333	0.0433333
ENSG00000174332	GLIS1	GLIS family zinc finger 1 [Source:HGNC Symbol;Acc:HGNC:29525]	0.664257	-0.590186	1.47223e-20	2.70554e-19	yes	down	4.1	4.41	5.23	5.27	7.09	6.12	4.58	6.16
ENSG00000174348	PODN	podocan [Source:HGNC Symbol;Acc:HGNC:23174]	1.56442	0.645627	0.000433208	0.00311222	yes	up	0.66	0.7	1.02	0.31	0.56	0.55	0.793333	0.473333
ENSG00000174358	SLC6A19	solute carrier family 6 member 19 [Source:HGNC Symbol;Acc:HGNC:27960]	6.63565	2.73024	0.0294788	0.15285	yes	up	0.07	0	0.01	0	0	0.01	0.0266667	0.00333333
ENSG00000174371	EXO1	exonuclease 1 [Source:HGNC Symbol;Acc:HGNC:3511]	1.99832	0.998786	2.2159e-92	1.71747e-90	yes	up	13.49	13.25	14.07	6.42	6.16	5.7	13.6033	6.09333
ENSG00000174442	ZWILCH	zwilch kinetochore protein [Source:HGNC Symbol;Acc:HGNC:25468]	1.89598	0.922947	2.07642e-59	1.0085e-57	yes	up	10.7	9.85	12.1	6.41	3.41	6.98	10.8833	5.6
ENSG00000174456	C12orf76	chromosome 12 open reading frame 76 [Source:HGNC Symbol;Acc:HGNC:33790]	0.610965	-0.710839	1.17665e-11	1.4836e-10	yes	down	3.09	4.82	3.45	5.53	4.13	7.16	3.78667	5.60667
ENSG00000174469	CNTNAP2	contactin associated protein 2 [Source:HGNC Symbol;Acc:HGNC:13830]	2.6332	1.39681	0.000176492	0.00132471	yes	up	0.43	0.53	0.14	0.13	0.1	0.15	0.366667	0.126667
ENSG00000174500	GCSAM	germinal center associated signaling and motility [Source:HGNC Symbol;Acc:HGNC:20253]	1.96882	0.977331	0.0381024	0.190978	yes	up	0.1	0.24	0.08	0.14	0.05	0.02	0.14	0.07
ENSG00000174514	MFSD4A	major facilitator superfamily domain containing 4A [Source:HGNC Symbol;Acc:HGNC:25433]	0.488338	-1.03405	0.013625	0.0765595	yes	down	0.11	0.14	0.08	0.21	0.21	0.23	0.11	0.216667
ENSG00000174564	IL20RB	interleukin 20 receptor subunit beta [Source:HGNC Symbol;Acc:HGNC:6004]	0.615039	-0.70125	1.5552e-08	1.64306e-07	yes	down	1.95	1.83	1.66	2.55	2.53	3.04	1.81333	2.70667
ENSG00000174572	RPL10P2	ribosomal protein L10 pseudogene 2 [Source:HGNC Symbol;Acc:HGNC:13975]	0.157992	-2.66208	0.0411091	0.204641	yes	down	0.09	0	0	0.31	0.2	0.09	0.03	0.2
ENSG00000174669	SLC29A2	solute carrier family 29 member 2 [Source:HGNC Symbol;Acc:HGNC:11004]	0.558265	-0.840977	6.73811e-17	1.07836e-15	yes	down	2.17	1.89	1.97	3.05	2.85	3.71	2.01	3.20333
ENSG00000174720	LARP7	La ribonucleoprotein 7, transcriptional regulator [Source:HGNC Symbol;Acc:HGNC:24912]	1.74531	0.803485	5.91532e-39	1.86012e-37	yes	up	9.8	11.85	14.09	7.59	3.98	6.27	11.9133	5.94667
ENSG00000174738	NR1D2	nuclear receptor subfamily 1 group D member 2 [Source:HGNC Symbol;Acc:HGNC:7963]	1.56753	0.648489	8.2033e-41	2.67902e-39	yes	up	6.01	6.71	6.72	4.41	3.16	3.79	6.48	3.78667
ENSG00000174740	PABPC5	poly(A) binding protein cytoplasmic 5 [Source:HGNC Symbol;Acc:HGNC:13629]	17.0631	4.09281	0.00347548	0.0220036	yes	up	0.08	0	0.1	0	0	0	0.06	0
ENSG00000174799	CEP135	centrosomal protein 135 [Source:HGNC Symbol;Acc:HGNC:29086]	2.05333	1.03797	3.61681e-20	6.55637e-19	yes	up	1.26	1.52	1.56	0.73	0.74	0.76	1.44667	0.743333
ENSG00000174827	PDZK1	PDZ domain containing 1 [Source:HGNC Symbol;Acc:HGNC:8821]	2.49298	1.31787	0.00564009	0.0344219	yes	up	0.3	0.06	0.35	0	0.18	0.16	0.236667	0.113333
ENSG00000174928	C3orf33	chromosome 3 open reading frame 33 [Source:HGNC Symbol;Acc:HGNC:26434]	0.664873	-0.58885	0.0153982	0.085512	yes	down	0.43	0.56	0.59	0.81	0.72	0.7	0.526667	0.743333
ENSG00000174945	AMZ1	archaelysin family metallopeptidase 1 [Source:HGNC Symbol;Acc:HGNC:22231]	0.592469	-0.755188	0.0373588	0.187776	yes	down	0.07	0.03	0.06	0.04	0.06	0.46	0.0533333	0.186667
ENSG00000174963	ZIC4	Zic family member 4 [Source:HGNC Symbol;Acc:HGNC:20393]	0.62322	-0.682187	3.06786e-07	2.95808e-06	yes	down	1.15	1.55	1.48	2.63	2.35	2.4	1.39333	2.46
ENSG00000175063	UBE2C	ubiquitin conjugating enzyme E2 C [Source:HGNC Symbol;Acc:HGNC:15937]	1.81313	0.858484	0	0	yes	up	528.23	553.81	559.55	270.07	260.82	267.67	547.197	266.187
ENSG00000175105	ZNF654	zinc finger protein 654 [Source:HGNC Symbol;Acc:HGNC:25612]	1.58473	0.664233	2.00379e-15	3.01087e-14	yes	up	1.73	1.82	1.8	1.47	0.78	0.84	1.78333	1.03
ENSG00000175155	YPEL2	yippee like 2 [Source:HGNC Symbol;Acc:HGNC:18326]	3.57636	1.83849	7.96071e-17	1.27013e-15	yes	up	0.43	0.46	0.48	0.45	0.09	0.49	0.456667	0.343333
ENSG00000175161	CADM2	cell adhesion molecule 2 [Source:HGNC Symbol;Acc:HGNC:29849]	1.71999	0.782402	1.16417e-05	9.86845e-05	yes	up	1.73	2.08	1.62	1.22	0.46	1.07	1.81	0.916667
ENSG00000175170	FAM182B	family with sequence similarity 182 member B [Source:HGNC Symbol;Acc:HGNC:34503]	0.362712	-1.4631	1.50289e-07	1.48263e-06	yes	down	0.34	0.69	0.36	2.2	1.77	1.32	0.463333	1.76333
ENSG00000175216	CKAP5	cytoskeleton associated protein 5 [Source:HGNC Symbol;Acc:HGNC:28959]	1.76088	0.816297	0	0	yes	up	70.83	66.37	77.91	37.76	28.89	39.19	71.7033	35.28
ENSG00000175221	MED16	mediator complex subunit 16 [Source:HGNC Symbol;Acc:HGNC:17556]	1.68909	0.756249	5.00195e-77	3.2135e-75	yes	up	15.09	16.41	18.45	7.03	9.35	8.54	16.65	8.30667
ENSG00000175229	GAL3ST3	galactose-3-O-sulfotransferase 3 [Source:HGNC Symbol;Acc:HGNC:24144]	0.094795	-3.39904	0.0361513	0.183413	yes	down	0	0	0	0.07	0	0	0	0.0233333
ENSG00000175264	CHST1	carbohydrate sulfotransferase 1 [Source:HGNC Symbol;Acc:HGNC:1969]	2.52787	1.33792	0.0400738	0.200075	yes	up	0.09	0.01	0.1	0.06	0	0.01	0.0666667	0.0233333
ENSG00000175305	CCNE2	cyclin E2 [Source:HGNC Symbol;Acc:HGNC:1590]	1.70221	0.767407	1.1895e-27	2.73809e-26	yes	up	6.62	7.02	6.92	5.36	2.44	3.5	6.85333	3.76667
ENSG00000175318	GRAMD2A	GRAM domain containing 2A [Source:HGNC Symbol;Acc:HGNC:27287]	0.456421	-1.13156	0.000684929	0.00479481	yes	down	0.08	0.11	0.67	0.47	0.37	0.42	0.286667	0.42
ENSG00000175463	TBC1D10C	TBC1 domain family member 10C [Source:HGNC Symbol;Acc:HGNC:24702]	0.212805	-2.23239	1.34225e-07	1.32896e-06	yes	down	0.05	0.03	0.04	0.35	0.17	0.16	0.04	0.226667
ENSG00000175471	MCTP1	multiple C2 and transmembrane domain containing 1 [Source:HGNC Symbol;Acc:HGNC:26183]	1.51761	0.601802	3.44798e-22	6.70384e-21	yes	up	6.74	6.92	7.33	4.9	4.15	5.53	6.99667	4.86
ENSG00000175564	UCP3	uncoupling protein 3 [Source:HGNC Symbol;Acc:HGNC:12519]	1.9433	0.958507	0.011923	0.0679025	yes	up	0.42	0.18	0.45	0.16	0.19	0.28	0.35	0.21
ENSG00000175591	P2RY2	purinergic receptor P2Y2 [Source:HGNC Symbol;Acc:HGNC:8541]	0.408066	-1.29312	0.0131928	0.0743309	yes	down	0.09	0	0.05	0.06	0.03	0.07	0.0466667	0.0533333
ENSG00000175643	RMI2	RecQ mediated genome instability 2 [Source:HGNC Symbol;Acc:HGNC:28349]	1.54918	0.631505	2.50133e-22	4.886e-21	yes	up	16.93	14.86	16.72	9.05	8.23	9.76	16.17	9.01333
ENSG00000175711	B3GNTL1	UDP-GlcNAc:betaGal beta-1,3-N-acetylglucosaminyltransferase like 1 [Source:HGNC Symbol;Acc:HGNC:21727]	0.625478	-0.676968	6.39823e-07	6.02928e-06	yes	down	1.64	0.87	1.24	2.19	2.68	2.05	1.25	2.30667
ENSG00000175820	CCDC168	coiled-coil domain containing 168 [Source:HGNC Symbol;Acc:HGNC:26851]	9.4795	3.24481	0.0454841	0.223353	yes	up	0	0.01	0	0	0	0	0.00333333	0
ENSG00000175868	CALCB	calcitonin related polypeptide beta [Source:HGNC Symbol;Acc:HGNC:1438]	9.4795	3.24481	0.0454841	0.223353	yes	up	0.1	0.12	0.05	0	0	0	0.09	0
ENSG00000175928	LRRN1	leucine rich repeat neuronal 1 [Source:HGNC Symbol;Acc:HGNC:20980]	2.32679	1.21834	0.0131606	0.0741694	yes	up	0.07	0.06	0.06	0.04	0.03	0.01	0.0633333	0.0266667
ENSG00000176092	CRYBG2	crystallin beta-gamma domain containing 2 [Source:HGNC Symbol;Acc:HGNC:17295]	0.364596	-1.45563	0.0427517	0.211342	yes	down	0.02	0	0.21	0.24	0.54	0.19	0.0766667	0.323333
ENSG00000176125	UFSP1	UFM1 specific peptidase 1 (inactive) [Source:HGNC Symbol;Acc:HGNC:33821]	0.654086	-0.612448	0.00621271	0.0375475	yes	down	1.56	1.66	0.73	1.82	1.02	2.49	1.31667	1.77667
ENSG00000176155	CCDC57	coiled-coil domain containing 57 [Source:HGNC Symbol;Acc:HGNC:27564]	0.654229	-0.612133	6.72558e-28	1.55787e-26	yes	down	7.25	5.76	5.05	7.91	8.95	6.99	6.02	7.95
ENSG00000176165	FOXG1	forkhead box G1 [Source:HGNC Symbol;Acc:HGNC:3811]	1.52166	0.605642	7.21603e-13	9.6805e-12	yes	up	3.11	3	3.36	2	1.37	2.2	3.15667	1.85667
ENSG00000176383	B3GNT4	UDP-GlcNAc:betaGal beta-1,3-N-acetylglucosaminyltransferase 4 [Source:HGNC Symbol;Acc:HGNC:15683]	0.559591	-0.837555	8.65608e-05	0.000673653	yes	down	0.38	0.68	0.44	1.43	2.24	1.24	0.5	1.63667
ENSG00000176399	DMRTA1	DMRT like family A1 [Source:HGNC Symbol;Acc:HGNC:13826]	0.473975	-1.07712	5.80287e-05	0.000459416	yes	down	0.1	0.08	0.14	0.23	0.14	0.23	0.106667	0.2
ENSG00000176454	LPCAT4	lysophosphatidylcholine acyltransferase 4 [Source:HGNC Symbol;Acc:HGNC:30059]	0.647884	-0.626192	1.24686e-108	1.14468e-106	yes	down	34.7	38.26	38.97	51.37	58.57	54.1	37.31	54.68
ENSG00000176463	SLCO3A1	solute carrier organic anion transporter family member 3A1 [Source:HGNC Symbol;Acc:HGNC:10952]	1.99415	0.995777	1.20418e-92	9.42643e-91	yes	up	12.3	10.4	12.21	5.23	5.67	5.56	11.6367	5.48667
ENSG00000176472	ZNF575	zinc finger protein 575 [Source:HGNC Symbol;Acc:HGNC:27606]	2.01822	1.01308	0.000837496	0.00580388	yes	up	0.93	0.58	0.83	0.41	0.43	0.33	0.78	0.39
ENSG00000176542	USF3	upstream transcription factor family member 3 [Source:HGNC Symbol;Acc:HGNC:30494]	1.50852	0.593129	1.18822e-16	1.87907e-15	yes	up	1.39	1.74	1.52	0.75	1.09	0.9	1.55	0.913333
ENSG00000176563	CNTD1	cyclin N-terminal domain containing 1 [Source:HGNC Symbol;Acc:HGNC:26847]	0.566638	-0.8195	0.00724133	0.0430505	yes	down	0.21	0.14	0.24	0.25	0.5	0.48	0.196667	0.41
ENSG00000176593	-	novel transcript, antisense to ZNF606	0.500702	-0.997976	1.35629e-27	3.11857e-26	yes	down	1.58	2.1	2.39	3.41	3.21	3.65	2.02333	3.42333
ENSG00000176595	KBTBD11	kelch repeat and BTB domain containing 11 [Source:HGNC Symbol;Acc:HGNC:29104]	0.516633	-0.952788	1.00473e-15	1.52874e-14	yes	down	0.42	0.48	0.45	0.78	0.63	0.93	0.45	0.78
ENSG00000176692	FOXC2	forkhead box C2 [Source:HGNC Symbol;Acc:HGNC:3801]	4.08356	2.02983	1.70316e-05	0.000142676	yes	up	0.21	0.19	0.2	0.05	0.04	0.04	0.2	0.0433333
ENSG00000176714	CCDC121	coiled-coil domain containing 121 [Source:HGNC Symbol;Acc:HGNC:25833]	1.71483	0.778067	3.00477e-05	0.00024606	yes	up	1.05	1.14	1.41	0.75	0.44	0.79	1.2	0.66
ENSG00000176723	ZNF843	zinc finger protein 843 [Source:HGNC Symbol;Acc:HGNC:28710]	0.396264	-1.33547	0.000551754	0.00391409	yes	down	0.07	0.08	0.11	0.3	0.28	0.15	0.0866667	0.243333
ENSG00000176842	IRX5	iroquois homeobox 5 [Source:HGNC Symbol;Acc:HGNC:14361]	1.96687	0.975901	7.28792e-53	3.10867e-51	yes	up	10.9	9.52	9.75	4.6	3.53	5.85	10.0567	4.66
ENSG00000176884	GRIN1	glutamate ionotropic receptor NMDA type subunit 1 [Source:HGNC Symbol;Acc:HGNC:4584]	0.313553	-1.67322	1.31793e-12	1.74378e-11	yes	down	0.14	0.17	0.46	0.82	0.98	0.49	0.256667	0.763333
ENSG00000176887	SOX11	SRY-box transcription factor 11 [Source:HGNC Symbol;Acc:HGNC:11191]	6.02227	2.59031	9.4069e-17	1.49516e-15	yes	up	0.18	0.19	0.14	0.02	0.02	0.04	0.17	0.0266667
ENSG00000176890	TYMS	thymidylate synthetase [Source:HGNC Symbol;Acc:HGNC:12441]	1.57531	0.655632	9.13959e-152	1.17194e-149	yes	up	103.46	96.91	104.77	57.31	53.2	61.47	101.713	57.3267
ENSG00000176907	TCIM	transcriptional and immune response regulator [Source:HGNC Symbol;Acc:HGNC:1357]	7.10963	2.82977	0.00116819	0.00795493	yes	up	0.12	0.09	0.18	0	0	0.05	0.13	0.0166667
ENSG00000176919	C8G	complement C8 gamma chain [Source:HGNC Symbol;Acc:HGNC:1354]	0.315983	-1.66208	0.0319834	0.164584	yes	down	0	0.23	0.39	0.6	0.38	1.21	0.206667	0.73
ENSG00000176945	MUC20	mucin 20, cell surface associated [Source:HGNC Symbol;Acc:HGNC:23282]	0.0502625	-4.31437	0.00182971	0.0121085	yes	down	0	0	0	0.06	0.02	0.14	0	0.0733333
ENSG00000177189	RPS6KA3	ribosomal protein S6 kinase A3 [Source:HGNC Symbol;Acc:HGNC:10432]	1.52447	0.608307	8.25756e-88	6.04876e-86	yes	up	14.56	13.73	16.3	8.86	7.61	10.49	14.8633	8.98667
ENSG00000177311	ZBTB38	zinc finger and BTB domain containing 38 [Source:HGNC Symbol;Acc:HGNC:26636]	1.57042	0.651151	6.18082e-58	2.90304e-56	yes	up	9.12	11.17	11.44	6.86	5.01	5.69	10.5767	5.85333
ENSG00000177337	DLGAP1-AS1	DLGAP1 antisense RNA 1 [Source:HGNC Symbol;Acc:HGNC:31676]	1.63136	0.706072	0.000236512	0.00175254	yes	up	5.07	8.09	7.61	4.02	4.6	2.13	6.92333	3.58333
ENSG00000177374	HIC1	HIC ZBTB transcriptional repressor 1 [Source:HGNC Symbol;Acc:HGNC:4909]	0.657219	-0.605554	8.3346e-06	7.15701e-05	yes	down	0.43	0.57	0.43	1.23	0.61	0.9	0.476667	0.913333
ENSG00000177406	NINJ2-AS1	NINJ2 antisense RNA 1 [Source:HGNC Symbol;Acc:HGNC:40405]	1.59967	0.677771	0.0086998	0.0509673	yes	up	0.44	0.61	0.49	0.28	0.16	0.46	0.513333	0.3
ENSG00000177409	SAMD9L	sterile alpha motif domain containing 9 like [Source:HGNC Symbol;Acc:HGNC:1349]	1.59366	0.67234	0.00182403	0.0120722	yes	up	0.15	0.31	0.3	0.23	0.21	0.13	0.253333	0.19
ENSG00000177464	GPR4	G protein-coupled receptor 4 [Source:HGNC Symbol;Acc:HGNC:4497]	0.55935	-0.838178	4.89058e-06	4.28707e-05	yes	down	0.56	0.49	0.35	0.91	0.85	0.68	0.466667	0.813333
ENSG00000177465	ACOT4	acyl-CoA thioesterase 4 [Source:HGNC Symbol;Acc:HGNC:19748]	1.50614	0.590859	1.55379e-05	0.000130582	yes	up	4.29	3.01	2.29	2.28	1.77	1.73	3.19667	1.92667
ENSG00000177483	RBM44	RNA binding motif protein 44 [Source:HGNC Symbol;Acc:HGNC:24756]	0.218758	-2.19259	0.00723046	0.0430307	yes	down	0.02	0	0.01	0.05	0.05	0.03	0.01	0.0433333
ENSG00000177548	RABEP2	rabaptin, RAB GTPase binding effector protein 2 [Source:HGNC Symbol;Acc:HGNC:24817]	1.53213	0.615543	3.24195e-17	5.24458e-16	yes	up	8.26	7.14	7.14	3.89	4.44	5.37	7.51333	4.56667
ENSG00000177575	CD163	CD163 molecule [Source:HGNC Symbol;Acc:HGNC:1631]	0.204962	-2.28657	3.32927e-06	2.95729e-05	yes	down	0.05	0.05	0	0.11	0.15	0.15	0.0333333	0.136667
ENSG00000177602	HASPIN	histone H3 associated protein kinase [Source:HGNC Symbol;Acc:HGNC:19682]	1.93891	0.955244	3.88514e-74	2.38133e-72	yes	up	11.19	12.85	11.45	5.65	4.59	6.05	11.83	5.43
ENSG00000177614	PGBD5	piggyBac transposable element derived 5 [Source:HGNC Symbol;Acc:HGNC:19405]	6.63565	2.73024	0.00016278	0.00122722	yes	up	0.08	0.01	0.55	0	0	0.01	0.213333	0.00333333
ENSG00000177640	CASC2	cancer susceptibility 2 [Source:HGNC Symbol;Acc:HGNC:22933]	1.77741	0.829774	0.00708953	0.0422642	yes	up	0.33	0.15	0.31	0.07	0.1	0.14	0.263333	0.103333
ENSG00000177679	SRRM3	serine/arginine repetitive matrix 3 [Source:HGNC Symbol;Acc:HGNC:26729]	0.658679	-0.602353	4.59944e-17	7.39673e-16	yes	down	5.11	5.28	3.87	6.03	6.68	6.91	4.75333	6.54
ENSG00000177685	CRACR2B	calcium release activated channel regulator 2B [Source:HGNC Symbol;Acc:HGNC:28703]	0.491827	-1.02378	8.28336e-44	2.90001e-42	yes	down	10.23	7.29	8.43	15.17	18.63	16.18	8.65	16.66
ENSG00000177692	DNAJC28	DnaJ heat shock protein family (Hsp40) member C28 [Source:HGNC Symbol;Acc:HGNC:1297]	2.33828	1.22545	0.00354794	0.0224148	yes	up	0.19	0.41	0.64	0.14	0.02	0.31	0.413333	0.156667
ENSG00000177707	NECTIN3	nectin cell adhesion molecule 3 [Source:HGNC Symbol;Acc:HGNC:17664]	1.69086	0.757754	2.53827e-101	2.15953e-99	yes	up	21.16	18.52	24.83	13.36	11.3	10.48	21.5033	11.7133
ENSG00000177989	ODF3B	outer dense fiber of sperm tails 3B [Source:HGNC Symbol;Acc:HGNC:34388]	0.414876	-1.26925	8.03494e-08	8.07137e-07	yes	down	0.99	0.92	0.64	2.2	2.27	2.36	0.85	2.27667
ENSG00000178015	GPR150	G protein-coupled receptor 150 [Source:HGNC Symbol;Acc:HGNC:23628]	0.094795	-3.39904	0.0361513	0.183413	yes	down	0	0	0	0.05	0.02	0.04	0	0.0366667
ENSG00000178026	LRRC75B	leucine rich repeat containing 75B [Source:HGNC Symbol;Acc:HGNC:33155]	0.620815	-0.687766	1.27687e-06	1.17585e-05	yes	down	1.74	2.3	2.58	2.73	3.05	2.82	2.20667	2.86667
ENSG00000178038	ALS2CL	ALS2 C-terminal like [Source:HGNC Symbol;Acc:HGNC:20605]	0.113754	-3.13601	6.06572e-06	5.27077e-05	yes	down	0.12	0	0	0.04	0.34	0.06	0.04	0.146667
ENSG00000178078	STAP2	signal transducing adaptor family member 2 [Source:HGNC Symbol;Acc:HGNC:30430]	0.449029	-1.15512	0.0405906	0.20243	yes	down	0.76	0.08	0.04	0.33	0.87	0.53	0.293333	0.576667
ENSG00000178172	SPINK6	serine peptidase inhibitor Kazal type 6 [Source:HGNC Symbol;Acc:HGNC:29486]	2.29088	1.1959	0.000342398	0.00249123	yes	up	4.83	4.28	1.94	1.74	1.65	0.67	3.68333	1.35333
ENSG00000178175	ZNF366	zinc finger protein 366 [Source:HGNC Symbol;Acc:HGNC:18316]	6.92004	2.79078	0.0245274	0.12962	yes	up	0.01	0.01	0.03	0	0.01	0	0.0166667	0.00333333
ENSG00000178235	SLITRK1	SLIT and NTRK like family member 1 [Source:HGNC Symbol;Acc:HGNC:20297]	3.27474	1.71138	0.000148599	0.00112545	yes	up	0.16	0.11	0.05	0.04	0.02	0.04	0.106667	0.0333333
ENSG00000178295	GEN1	GEN1 Holliday junction 5' flap endonuclease [Source:HGNC Symbol;Acc:HGNC:26881]	1.85969	0.895066	1.22274e-18	2.09136e-17	yes	up	1.67	3.66	2.18	0.67	0.69	0.93	2.50333	0.763333
ENSG00000178297	TMPRSS9	transmembrane serine protease 9 [Source:HGNC Symbol;Acc:HGNC:30079]	0.510435	-0.970201	0.0377624	0.189365	yes	down	0.2	0.03	0.06	0.06	0.17	0.17	0.0966667	0.133333
ENSG00000178343	SHISA3	shisa family member 3 [Source:HGNC Symbol;Acc:HGNC:25159]	0.461822	-1.11459	0.00436171	0.0271915	yes	down	0.15	0.11	0.12	0.28	0.15	0.31	0.126667	0.246667
ENSG00000178394	HTR1A	5-hydroxytryptamine receptor 1A [Source:HGNC Symbol;Acc:HGNC:5286]	30.3344	4.92288	4.93602e-05	0.000394523	yes	up	1.32	0.04	0.15	0	0	0	0.503333	0
ENSG00000178409	BEND3	BEN domain containing 3 [Source:HGNC Symbol;Acc:HGNC:23040]	0.643891	-0.635112	8.81393e-12	1.1192e-10	yes	down	0.91	0.88	0.85	1.43	1.1	1.17	0.88	1.23333
ENSG00000178425	NT5DC1	5'-nucleotidase domain containing 1 [Source:HGNC Symbol;Acc:HGNC:21556]	2.18187	1.12557	9.65114e-20	1.72311e-18	yes	up	3.24	3.34	3.73	1.48	1.87	0.92	3.43667	1.42333
ENSG00000178429	RPS3AP5	RPS3A pseudogene 5 [Source:HGNC Symbol;Acc:HGNC:23744]	0.434537	-1.20245	0.00546565	0.0334517	yes	down	0.38	0.27	0.47	0.38	0.94	0.96	0.373333	0.76
ENSG00000178502	KLHL11	kelch like family member 11 [Source:HGNC Symbol;Acc:HGNC:19008]	1.54112	0.623979	4.89705e-11	5.96233e-10	yes	up	1.02	1.22	1.18	0.8	0.53	0.66	1.14	0.663333
ENSG00000178573	MAF	MAF bZIP transcription factor [Source:HGNC Symbol;Acc:HGNC:6776]	6.16168	2.62332	0.00368534	0.0232266	yes	up	0.04	0.04	0.04	0	0.02	0.02	0.04	0.0133333
ENSG00000178623	GPR35	G protein-coupled receptor 35 [Source:HGNC Symbol;Acc:HGNC:4492]	0.325012	-1.62144	0.000320273	0.00234084	yes	down	0.07	0.1	0.08	0.17	0.16	0.49	0.0833333	0.273333
ENSG00000178695	KCTD12	potassium channel tetramerization domain containing 12 [Source:HGNC Symbol;Acc:HGNC:14678]	0.563525	-0.827448	8.65441e-43	2.95887e-41	yes	down	1.93	1.78	2.36	3.55	2.86	3.29	2.02333	3.23333
ENSG00000178700	DHFR2	dihydrofolate reductase 2 [Source:HGNC Symbol;Acc:HGNC:27309]	1.52175	0.605735	1.94398e-15	2.92311e-14	yes	up	3.41	3.59	3.65	2.47	1.89	2.22	3.55	2.19333
ENSG00000178772	CPN2	carboxypeptidase N subunit 2 [Source:HGNC Symbol;Acc:HGNC:2313]	6.16168	2.62332	0.00368534	0.0232266	yes	up	0.08	0	0.1	0	0	0.04	0.06	0.0133333
ENSG00000178773	CPNE7	copine 7 [Source:HGNC Symbol;Acc:HGNC:2320]	0.594244	-0.750872	1.51809e-98	1.26749e-96	yes	down	22.32	24.99	21.24	33.78	30.48	34.73	22.85	32.9967
ENSG00000178809	TRIM73	tripartite motif containing 73 [Source:HGNC Symbol;Acc:HGNC:18162]	0.472391	-1.08195	2.42687e-05	0.000200411	yes	down	0.57	0.36	0.47	1.47	1.03	1.03	0.466667	1.17667
ENSG00000178814	OPLAH	5-oxoprolinase, ATP-hydrolysing [Source:HGNC Symbol;Acc:HGNC:8149]	0.624679	-0.678814	5.28066e-80	3.52999e-78	yes	down	10.93	11.15	10.67	15.41	19.48	17.31	10.9167	17.4
ENSG00000178821	TMEM52	transmembrane protein 52 [Source:HGNC Symbol;Acc:HGNC:27916]	0.563305	-0.828011	3.77914e-14	5.38064e-13	yes	down	8.44	4.22	4.41	9	7.79	8.67	5.69	8.48667
ENSG00000178966	RMI1	RecQ mediated genome instability 1 [Source:HGNC Symbol;Acc:HGNC:25764]	1.79486	0.843871	2.9584e-28	6.92684e-27	yes	up	4.59	4.3	4.21	2.06	2.24	2.28	4.36667	2.19333
ENSG00000178974	FBXO34	F-box protein 34 [Source:HGNC Symbol;Acc:HGNC:20201]	1.52405	0.607909	1.24858e-31	3.26071e-30	yes	up	8.74	9.02	8.97	5.74	4.34	5.81	8.91	5.29667
ENSG00000178977	LINC00324	long intergenic non-protein coding RNA 324 [Source:HGNC Symbol;Acc:HGNC:26628]	2.21188	1.14528	0.00147368	0.00988387	yes	up	0.46	0.33	0.31	0.22	0.17	0.06	0.366667	0.15
ENSG00000178999	AURKB	aurora kinase B [Source:HGNC Symbol;Acc:HGNC:11390]	1.52622	0.60996	5.08766e-101	4.3168e-99	yes	up	112.57	111.27	119.37	61.85	67.5	67.43	114.403	65.5933
ENSG00000179066	-	novel transcript	9.4795	3.24481	0.0454841	0.223353	yes	up	0	0	0.18	0	0	0	0.06	0
ENSG00000179082	LINC02913	long intergenic non-protein coding RNA 2913 [Source:HGNC Symbol;Acc:HGNC:31370]	0.370534	-1.43232	0.000164887	0.00124206	yes	down	0.03	0.05	0.18	0.49	0.83	0.28	0.0866667	0.533333
ENSG00000179085	DPM3	dolichyl-phosphate mannosyltransferase subunit 3, regulatory [Source:HGNC Symbol;Acc:HGNC:3007]	0.655685	-0.608925	7.20425e-48	2.76455e-46	yes	down	194.71	200.58	187.11	237.35	306.14	245.5	194.133	262.997
ENSG00000179133	C10orf67	chromosome 10 open reading frame 67 [Source:HGNC Symbol;Acc:HGNC:28716]	1.69504	0.761317	0.0261096	0.137195	yes	up	0.35	0.23	0.4	0.1	0.09	0.22	0.326667	0.136667
ENSG00000179277	MEIS3P1	Meis homeobox 3 pseudogene 1 [Source:HGNC Symbol;Acc:HGNC:7002]	1.96868	0.97723	1.16992e-05	9.91587e-05	yes	up	3.13	2.47	1.61	0.78	0.45	1.99	2.40333	1.07333
ENSG00000179362	HMGN2P46	high mobility group nucleosomal binding domain 2 pseudogene 46 [Source:HGNC Symbol;Acc:HGNC:26817]	0.0946058	-3.40193	0.0359011	0.182305	yes	down	0	0	0	0.03	0	0.09	0	0.04
ENSG00000179388	EGR3	early growth response 3 [Source:HGNC Symbol;Acc:HGNC:3240]	1.55506	0.636975	0.000856525	0.00593116	yes	up	0.55	0.63	0.55	0.45	0.47	0.22	0.576667	0.38
ENSG00000179397	CATSPERE	catsper channel auxiliary subunit epsilon [Source:HGNC Symbol;Acc:HGNC:28491]	1.8327	0.873974	0.00565584	0.0345046	yes	up	0.32	0.21	0.34	0.23	0.07	0.18	0.29	0.16
ENSG00000179532	DNHD1	dynein heavy chain domain 1 [Source:HGNC Symbol;Acc:HGNC:26532]	0.570384	-0.809994	1.27431e-21	2.43458e-20	yes	down	1.41	1.23	1.5	2.6	2.35	2.15	1.38	2.36667
ENSG00000179542	SLITRK4	SLIT and NTRK like family member 4 [Source:HGNC Symbol;Acc:HGNC:23502]	1.73523	0.795128	1.62027e-09	1.80808e-08	yes	up	1.02	1.04	1.1	0.44	0.38	0.47	1.05333	0.43
ENSG00000179546	HTR1D	5-hydroxytryptamine receptor 1D [Source:HGNC Symbol;Acc:HGNC:5289]	0.309907	-1.69009	6.2532e-06	5.42316e-05	yes	down	0.06	0.1	0.07	0.22	0.27	0.18	0.0766667	0.223333
ENSG00000179627	ZBTB42	zinc finger and BTB domain containing 42 [Source:HGNC Symbol;Acc:HGNC:32550]	0.608505	-0.71666	1.01907e-19	1.81738e-18	yes	down	2.33	2.32	1.97	3.16	3.76	2.82	2.20667	3.24667
ENSG00000179698	WDR97	WD repeat domain 97 [Source:HGNC Symbol;Acc:HGNC:26959]	0.45835	-1.12548	1.13959e-05	9.66666e-05	yes	down	0.09	0.11	0.18	0.35	0.29	0.29	0.126667	0.31
ENSG00000179761	PIPOX	pipecolic acid and sarcosine oxidase [Source:HGNC Symbol;Acc:HGNC:17804]	0.315983	-1.66208	0.00455306	0.0282944	yes	down	0.22	0.02	0.21	0.59	0.14	0.36	0.15	0.363333
ENSG00000179841	AKAP5	A-kinase anchoring protein 5 [Source:HGNC Symbol;Acc:HGNC:375]	2.06871	1.04873	2.36269e-06	2.12611e-05	yes	up	0.33	0.23	0.26	0.15	0.1	0.16	0.273333	0.136667
ENSG00000179846	NKPD1	NTPase KAP family P-loop domain containing 1 [Source:HGNC Symbol;Acc:HGNC:24739]	0.0526639	-4.24704	1.32219e-09	1.48231e-08	yes	down	0	0.03	0	0.28	0.08	0.05	0.01	0.136667
ENSG00000179988	PSTK	phosphoseryl-tRNA kinase [Source:HGNC Symbol;Acc:HGNC:28578]	0.602597	-0.730734	0.000558378	0.00395839	yes	down	1.35	1.09	1.1	1.3	3.13	1.8	1.18	2.07667
ENSG00000180089	TMEM86B	transmembrane protein 86B [Source:HGNC Symbol;Acc:HGNC:28448]	0.564514	-0.824918	5.7745e-10	6.60366e-09	yes	down	1.61	2.15	2.82	2.42	3.94	4.61	2.19333	3.65667
ENSG00000180113	TDRD6	tudor domain containing 6 [Source:HGNC Symbol;Acc:HGNC:21339]	0.236988	-2.07712	0.0126255	0.0714622	yes	down	0	0.01	0	0.04	0	0.01	0.00333333	0.0166667
ENSG00000180139	ACTA2-AS1	ACTA2 antisense RNA 1 [Source:HGNC Symbol;Acc:HGNC:45169]	0.635007	-0.655155	3.21753e-05	0.000262147	yes	down	1.91	2.11	2.34	3.03	2.75	4.05	2.12	3.27667
ENSG00000180176	TH	tyrosine hydroxylase [Source:HGNC Symbol;Acc:HGNC:11782]	9.4795	3.24481	0.0454841	0.223353	yes	up	0.08	0.11	0.03	0	0	0	0.0733333	0
ENSG00000180229	HERC2P3	HERC2 pseudogene 3 [Source:HGNC Symbol;Acc:HGNC:4871]	3.09435	1.62964	0.000357679	0.00259488	yes	up	0.2	0.19	0	0	0.04	0.07	0.13	0.0366667
ENSG00000180251	SLC9A4	solute carrier family 9 member A4 [Source:HGNC Symbol;Acc:HGNC:11077]	0.29599	-1.75638	0.0141195	0.0790478	yes	down	0.01	0.04	0	0.03	0.07	0.04	0.0166667	0.0466667
[truncated: 2,701 more rows]

## Sheet: DEGs in venn map
DEGs in venn map
GENE-ID	gene_symbol	fpkm_Control_1	fpkm_PSAT1_OE1	fpkm_Control_2	fpkm_PSAT1_OE2	fpkm_Control_3	fpkm_PSAT1_OE3	diffexp_log2fc_Control-vs-OE	diffexp_degseq_qvalue_Control-vs-OE	diffexp_log2fc_Control_1-vs-PSAT1_OE1	diffexp_possiondis_fdr_Control_1-vs-PSAT1_OE1	diffexp_log2fc_Control_2-vs-PSAT1_OE2	diffexp_possiondis_fdr_Control_2-vs-PSAT1_OE2	diffexp_log2fc_Control_3-vs-PSAT1_OE3	diffexp_possiondis_fdr_Control_3-vs-PSAT1_OE3
12	SERPINA3	0.916454	0.515874	0.857332	0.557507	0.764923	0.475671	-1.39819	1.46629e-29	-1.66895	2.97077e-15	-1.24822	8.23387e-09	-1.27626	5.84378e-07
39	ACAT2	1.59737	1.9752	1.53491	1.94802	1.5955	1.8947	1.23409	0	1.27672	4.03022e-120	1.39868	2.02523e-133	1.01253	1.02471e-70
111	ADCY5	0.292256	0.0934217	0.30963	0.100371	0.338456	0.10721	-2.08814	3.23092e-35	-2	1.46844e-10	-2	7.69493e-12	-2.07529	2.86493e-13
316	AOX1	0.240549	0.686636	0.30963	0.619093	0.283301	0.625312	1.95028	4.17714e-81	2.383	1.14143e-39	1.60334	2.37963e-20	1.80735	1.43361e-22
357	SHROOM2	0.206826	0.535294	0.264818	0.553883	0.245513	0.540329	1.6909	7.88294e-48	1.99408	3.80169e-19	1.61891	4.51907e-15	1.70044	2.792e-14
604	BCL6	1.62242	1.27207	1.62128	1.27944	1.61151	1.24155	-1.42893	0	-1.20824	1.88751e-210	-1.17852	1.10986e-227	-1.27846	8.567e-228
715	C1R	1.72082	1.36773	1.7391	1.41614	1.73656	1.36511	-1.18478	4.53679e-294	-1.20847	4.48091e-96	-1.10272	1.97481e-89	-1.27082	1.82669e-109
767	CA8	0.770852	0.0128372	0.798651	0.0569049	0.933487	0.0128372	-5.75796	1.41989e-164	-7.35168	5.44133e-53	-5.23977	7.73948e-63	-7.98109	3.27979e-70
1000	CDH2	0.287802	0.158362	0.401401	0.149219	0.340444	0.120574	-1.7479	2.13631e-23	-1.09516	0.000890288	-1.89038	7.71923e-11	-1.89482	5.2911e-11
1277	COL1A1	2.19692	1.70612	2.21756	1.80113	2.19089	1.83155	-1.4049	0	-1.64988	0	-1.39758	0	-1.2058	0
1278	COL1A2	1.46359	0.910624	1.49304	0.970812	1.46716	0.881385	-1.96444	0	-1.97555	1.20873e-249	-1.85087	7.46394e-250	-2.0991	5.0061e-272
1281	COL3A1	2.5274	2.18636	2.53367	2.2065	2.52375	2.19769	-1.10417	0	-1.13803	0	-1.0916	0	-1.08798	0
1293	COL6A3	0.243038	0.0863598	0.294466	0.100371	0.330414	0.0863598	-2.08315	2.25839e-47	-1.76939	3.67117e-12	-1.89947	5.07015e-16	-2.37346	8.16794e-20
1718	DHCR24	1.59561	1.94448	1.59759	1.9284	1.56146	1.89812	1.14902	0	1.17953	2.31108e-284	1.11872	7.62398e-256	1.14017	1.42163e-244
1759	DNM1	0.905256	0.531479	0.979093	0.627366	0.913814	0.532754	-1.50216	1.0024e-103	-1.55254	1.02079e-33	-1.39655	1.71462e-40	-1.57896	1.46275e-30
1839	HBEGF	0.429752	0.170262	0.311754	0.100371	0.450249	0.173186	-1.8988	5.25934e-18	-1.81592	1.57191e-06	-2.01381	6.31487e-05	-1.89308	3.54115e-07
2078	ERG	0.578639	0.0374265	0.453318	0	0.465383	0	-6.27321	1.32478e-72	-4.9542	3.76846e-26	-7.52356	3.60697e-29	-7.58496	1.76386e-29
2201	FBN2	0.419956	0.0791812	0.40654	0.045323	0.434569	0.0334238	-3.67683	3.56816e-148	-3.0268	6.17947e-43	-3.81669	1.36643e-52	-4.42626	6.13909e-57
2246	FGF1	0.298853	0.143015	0.423246	0.11059	0.428135	0.170262	-1.90451	2.11612e-26	-1.34395	0.000204757	-2.50834	2.76777e-14	-1.80735	1.93077e-09
2335	FN1	2.06885	1.74609	2.09618	1.7195	2.07048	1.68124	-1.22103	0	-1.08596	0	-1.26749	0	-1.31108	0
2696	GIPR	0.423246	0.152288	0.487138	0.298853	0.436163	0.214844	-1.42236	1.5433e-16	-1.974	4.50332e-07	-1.06413	1.40448e-05	-1.43463	3.13877e-05
2752	GLUL	1.58001	1.01157	1.58206	0.955207	1.59028	0.966142	-2.17431	0	-1.99766	3.15518e-234	-2.21363	6.76496e-264	-2.20087	1.51953e-257
2788	GNG7	0.303196	0.164353	0.348305	0.164353	0.448706	0.133539	-1.65944	8.98329e-24	-1.13465	0.000400016	-1.41895	5.48688e-06	-2.32992	4.78987e-16
2863	GPR39	0.201397	0.40654	0.238046	0.472756	0.257679	0.463893	1.31916	4.24525e-15	1.39348	4.195e-05	1.43223	7.52442e-06	1.23758	2.92119e-05
2921	CXCL3	0.262451	0.604226	0.232996	0.563481	0.30963	0.654177	1.83246	3.42163e-16	1.86337	9.7295e-06	1.90554	2.95117e-05	1.75489	4.6138e-06
3204	HOXA7	0.100371	0.346353	0.143015	0.392697	0.075547	0.322219	2.17641	2.63796e-15	2.2303	2.66096e-05	1.91427	2.95041e-05	2.53343	1.83724e-05
3321	IGSF3	0.332438	0.100371	0.303196	0.075547	0.334454	0.127105	-2.1269	3.42444e-45	-2.14505	4.06312e-17	-2.41028	2.89298e-16	-1.77052	1.14221e-12
3559	IL2RA	0.55145	0.049218	0.643453	0.152288	0.539076	0.0569049	-3.66709	3.29709e-85	-4.41504	2.90212e-30	-3.01707	9.4391e-31	-4.13516	1.26289e-27
3570	IL6R	0.568202	0.201397	0.564666	0.271842	0.472756	0.267172	-1.93858	1.23884e-67	-2.19417	9.38964e-25	-1.61775	1.64766e-25	-1.21266	3.54279e-18
3576	CXCL8	0.230449	0.745075	0.401401	0.768638	0.296665	0.739572	2.1302	8.12846e-43	2.70361	1.77436e-18	1.67985	2.92858e-11	2.19586	1.98629e-14
3673	ITGA2	0.245513	0.643453	0.330414	0.625312	0.276462	0.565848	1.74104	1.4573e-103	2.16146	6.1786e-50	1.49803	4.76704e-29	1.59036	2.84391e-26
3707	ITPKB	0.853698	0.322219	0.817565	0.376577	0.802774	0.40824	-2.13387	3.46338e-173	-2.48074	9.31314e-75	-2.01301	7.84358e-53	-1.77799	9.53484e-48
3730	ANOS1	0.580925	0.269513	0.617	0.320146	0.594393	0.274158	-1.24489	4.39552e-35	-1.70816	4.70295e-16	-1.52644	7.56538e-09	-1.73533	1.80092e-11
3910	LAMA4	1.57183	0.935003	1.53428	0.943989	1.55497	1.12905	-2.07868	0	-2.2544	9.15662e-203	-2.09236	2.24126e-220	-1.48551	1.58065e-201
3911	LAMA5	1.17464	1.49038	1.21219	1.57415	1.16938	1.60541	1.29884	0	1.10133	2.22146e-238	1.25476	0	1.51337	0
3958	LGALS3	2.17837	1.84161	2.1887	1.8396	2.18842	1.8367	-1.15308	0	-1.13003	2.1847e-98	-1.17134	4.4573e-108	-1.18017	3.2845e-107
4013	VWA5A	0.278754	0.117271	0.428135	0.113943	0.354108	0.0128372	-2.7708	4.06057e-21	-1.53766	0.000997128	-2.48543	9.34631e-08	-5.39232	3.29233e-12
4060	LUM	0.673021	0.357935	0.584331	0.330414	0.639486	0.296665	-1.54078	4.91966e-25	-1.53528	1.47069e-09	-1.31686	3.66833e-06	-1.77761	2.78326e-10
4102	MAGEA3	0.671173	1.03019	0.597695	1.07773	0.645422	1.0892	1.67197	3.09057e-72	1.39734	5.68375e-18	1.88858	4.91148e-28	1.7217	3.70771e-27
4147	MATN2	1.49346	1.16077	1.5088	1.1313	1.46449	1.06521	-1.26924	0	-1.16134	3.36539e-93	-1.31939	2.69598e-118	-1.40584	2.5082e-109
4312	MMP1	2.10257	1.60347	2.10833	1.59017	2.10718	1.57008	-1.74414	0	-1.68295	0	-1.74754	0	-1.81225	0
4318	MMP9	1.34635	0.657056	1.34084	0.681241	1.33425	0.792392	-2.32235	1.39375e-294	-2.58224	1.57784e-112	-2.46081	5.54875e-107	-1.98536	4.06532e-79
4319	MMP10	0.578639	0.230449	0.526339	0.240549	0.522444	0.292256	-1.64386	9.43759e-18	-1.99484	1.06473e-08	-1.67319	4.11899e-06	-1.27922	0.000303479
4824	NKX3-1	0.320146	0.130334	0.376577	0.117271	0.372912	0.071882	-2.19266	9.17368e-25	-1.6389	1.97931e-05	-2.15433	6.83759e-09	-2.91754	5.23281e-12
4861	NPAS1	0.404834	0.198657	0.49276	0.20412	0.63749	0.238046	-1.82913	9.38264e-18	-1.40881	5.14105e-05	-1.81421	1.6491e-05	-2.19388	7.54168e-08
4940	OAS3	0.146128	0.356026	0.214844	0.474216	0.133539	0.622214	1.72692	3.31973e-38	1.66676	4.77518e-12	1.62936	1.34926e-14	3.14749	1.00629e-11
5031	P2RY6	0.260071	0.0211893	0.313867	0	0.161368	0	-4.96078	1.11602e-15	-4.03562	0.000321788	-6.72792	2.25198e-08	-5.49185	0.000148916
5054	SERPINE1	0.294466	0.0413927	0.285557	0.155336	0.330414	0.0934217	-2.14898	1.52317e-17	-3.27798	2.85064e-07	-1.11289	8.30301e-05	-2.24793	9.57101e-07
5055	SERPINB2	0.525045	0.212188	0.419956	0	0.498311	0.187521	-2.43214	3.12253e-26	-1.89924	6.58655e-08	-7.34873	1.00019e-14	-1.99331	1.55752e-07
5100	PCDH8	0.278754	0.0293838	0.32838	0.0681859	0.334454	0.0569049	-3.06713	4.44528e-35	-3.6845	4.65405e-12	-2.73272	3.11877e-11	-3.05063	1.00714e-12
5139	PDE3A	0.198657	0.0334238	0.136721	0.0530784	0.193125	0.0374265	-2.63208	2.46483e-26	-2.85798	1.43779e-10	-1.50901	1.40512e-05	-2.63743	4.59441e-11
5141	PDE4A	0.784617	0.491362	0.731589	0.491362	0.717671	0.41162	-1.23551	1.52055e-54	-1.27728	4.49078e-21	-1.06383	2.69042e-14	-1.41732	2.49228e-20
5159	PDGFRB	0.292256	0.123852	0.240549	0.127105	0.225309	0.0413927	-1.65565	4.80673e-19	-1.54057	2.55471e-07	-1.12199	0.00058334	-2.76553	1.01056e-10
5190	PEX6	1.16761	0.872156	1.15746	0.877371	1.20898	0.916454	-1.05013	1.58962e-94	-1.08786	1.94083e-32	-1.03164	1.23288e-28	-1.06612	2.77786e-33
5239	PGM5	0.723456	0.367356	0.661813	0.424882	0.763428	0.354108	-1.50736	1.23846e-41	-1.68955	2.26453e-15	-1.1128	6.45317e-11	-1.92961	5.69652e-16
5457	POU4F1	0.049218	0.20412	0.0934217	0.227887	0.09691	0.274158	1.85857	5.2949e-14	2.32193	2.53782e-05	1.52356	0.000619833	1.81558	9.36123e-06
5522	PPP2R2C	0.222716	0.0606978	0.181844	0.0170333	0.152288	0.00860017	-2.92313	1.78095e-18	-2.1592	1.00645e-05	-3.70044	2.86787e-07	-4.39232	4.85554e-07
5627	PROS1	0.380211	0.222716	0.444045	0.181844	0.39794	0.1959	-1.42168	1.03064e-18	-1.06319	0.00029869	-1.77529	6.54165e-10	-1.39593	4.40615e-06
5648	MASP1	0.570543	0.326336	0.651278	0.193125	0.599883	0.152288	-2.10704	1.9333e-55	-1.28011	4.51108e-11	-2.63559	5.63294e-24	-2.82685	4.38739e-23
5740	PTGIS	0.227887	0.049218	0.181844	0.071882	0.243038	0.0413927	-2.28293	3.35465e-23	-2.52356	1.88236e-09	-1.53051	0.000162191	-2.90689	2.68679e-11
6299	SALL1	0.146128	0.485721	0.193125	0.488551	0.20412	0.383815	1.82717	2.30887e-44	2.36457	4.01568e-22	1.89308	3.16363e-17	1.24286	5.31312e-07
6372	CXCL6	1.30168	0.710963	1.28262	0.750508	1.25624	0.613842	-2.18274	7.6953e-163	-2.20057	1.17834e-57	-1.97247	1.60183e-48	-2.45394	2.32838e-58
6383	SDC2	0.645422	0.146128	0.68842	0.130334	0.653213	0.173186	-3.21224	1.9769e-106	-3.09592	5.41299e-33	-3.47063	3.9153e-42	-2.8365	4.2403e-33
6590	SLPI	1.12743	1.6467	1.17464	1.74304	1.22063	1.74772	1.87213	1.27368e-123	1.80386	7.38957e-33	1.96175	2.30782e-47	1.81446	3.09689e-43
6781	STC1	1.3822	1.88013	1.39829	1.82692	1.37694	1.79671	1.53598	0	1.69606	0	1.46107	6.55667e-277	1.4331	1.05359e-249
6876	TAGLN	2.761	2.25739	2.73994	2.32172	2.77872	2.30696	-1.54267	0	-1.67843	0	-1.39354	0	-1.57186	0
6899	TBX1	1.05843	0.503791	1.01828	0.596597	1.07591	0.659916	-1.84231	2.94937e-98	-2.25312	2.65464e-43	-1.67654	4.37841e-28	-1.61166	8.50518e-29
7025	NR2F1	0.805501	1.07335	0.702431	1.15685	0.770852	1.04139	1.17555	1.05546e-68	1.00801	8.02871e-20	1.72441	1.02599e-33	1.02915	3.13066e-17
7163	TPD52	0.354108	0.7348	0.262451	0.723456	0.394452	0.662758	1.78453	3.55901e-72	1.81388	2.73542e-26	2.36979	4.17272e-36	1.2824	2.82521e-13
7345	UCHL1	1.05881	1.60874	0.985875	1.60412	1.08171	1.56996	1.92979	4.01908e-203	1.92273	3.88099e-69	2.17472	5.46651e-80	1.70734	7.37678e-55
7378	UPP1	0.858537	1.40157	0.85187	1.40381	0.751279	1.39933	2.14594	8.66174e-190	1.96062	1.28642e-63	1.99408	8.20969e-58	2.37564	3.53372e-68
7436	VLDLR	0.586587	0.298853	0.605305	0.30103	0.58995	0.283301	-1.5954	1.28993e-57	-1.53051	5.61891e-18	-1.59932	1.26108e-20	-1.65136	1.52865e-19
7456	WIPF1	0.380211	0	0.190332	0	0.30103	0	-7.40508	6.97916e-20	-7.12928	7.57183e-11	-5.78136	2.85102e-09	-6.64386	4.22507e-05
7923	HSD17B8	1.24452	0.91169	1.26245	0.91803	1.34792	1.02036	-1.2036	3.04155e-41	-1.20967	8.67359e-13	-1.24876	6.6758e-14	-1.16654	6.92412e-15
8321	FZD1	0.605305	1.11959	0.621176	1.10449	0.636488	1.06633	1.85796	5.00846e-228	2.00594	4.10103e-88	1.88187	8.39825e-79	1.67726	5.93535e-61
8328	GFI1B	0.445604	0	0	0.518514	0.409933	0.850033	1.32054	5.24489e-05	-7.48382	0.000638596	7.84549	5.91903e-05	1.95331	4.75566e-05
8406	SRPX	0.877947	0.281033	0.848805	0.201397	0.958564	0.348305	-2.98487	1.61201e-95	-2.84756	7.62645e-31	-3.36053	3.52198e-33	-2.71748	1.32817e-32
8448	DOC2A	0.705864	0.38739	0.781755	0.480007	0.80618	0.550228	-1.28451	4.3096e-27	-1.5025	1.19511e-10	-1.32193	1.22557e-09	-1.08246	6.41237e-08
8492	PRSS12	0.549003	0.212188	0.553883	0.198657	0.613842	0.222716	-2.10096	4.58829e-62	-2.0114	4.13504e-17	-2.15325	3.42514e-19	-2.21468	1.92853e-26
8519	IFITM1	1.13162	0.201397	1.11093	0.592177	1.29579	0.4133	-3.06367	2.21969e-75	-4.40968	2.01642e-29	-2.03308	1.58914e-13	-3.56056	4.1442e-37
8538	BARX2	0.699838	1.0406	0.772322	1.11261	0.627366	1.10721	1.49889	6.93842e-64	1.31544	2.09354e-17	1.28149	2.16675e-18	1.86472	2.72386e-29
8564	KMO	0.0170333	0.190332	0.0170333	0.127105	0.0530784	0.11059	3.4616	4.25772e-14	3.78136	6.45152e-07	3.08746	0.000823567	1.15754	0.000328934
8626	TP63	0	0.071882	0	0.133539	0	0.133539	6.6704	2.31401e-13	4.16993	0.000413432	5.16993	5.92196e-05	5.16993	1.16838e-06
8701	DNAH11	0.247973	0.478566	0.285557	0.562293	0.173186	0.447158	1.81442	1.87355e-44	1.38427	8.29468e-13	1.51069	1.3756e-15	1.87714	1.97767e-16
8862	APLN	1.25672	1.57473	1.21827	1.63709	1.27623	1.67117	1.29821	0	1.09965	8.45594e-80	1.44764	7.81085e-146	1.35934	1.34782e-140
9258	MFHAS1	0.396199	0.0681859	0.426511	0.181844	0.465383	0.133539	-2.10492	3.41014e-44	-3.13171	6.80459e-20	-1.68326	3.62901e-12	-2.41504	1.13129e-14
9353	SLIT2	0.252853	0.457882	0.198657	0.453318	0.184691	0.471292	1.55492	9.79443e-55	1.24311	2.44116e-13	1.66558	6.15529e-20	1.88679	7.72712e-23
9415	FADS2	1.6288	2.04626	1.65849	2.09251	1.65992	2.10195	1.47027	0	1.40807	0	1.46211	0	1.48888	0
9423	NTN1	0.303196	0.100371	0.372912	0.100371	0.238046	0.11059	-1.615	7.7509e-20	-1.95777	2.95381e-09	-2.38702	6.61157e-08	-1.33184	0.000503549
9481	SLC25A27	0.633468	0.281033	0.730782	0.311754	0.770115	0.338456	-1.98776	1.57604e-113	-1.85853	9.73514e-36	-2.06054	1.56112e-47	-2.05105	4.98662e-32
9510	ADAMTS1	0.710963	0.281033	0.706718	0.247973	0.723456	0.281033	-2.27914	3.40108e-116	-2.18569	1.41336e-36	-2.40917	2.98393e-41	-2.23704	8.66169e-39
9620	CELSR1	1.05576	0.738781	1.031	0.725912	1.02612	0.687529	-1.23312	9.54297e-257	-1.21085	3.53913e-86	-1.17289	1.02114e-78	-1.3137	8.8078e-93
9665	MARF1	0.83187	0.346353	0.781037	0.521138	0.283301	0.862131	-0.305885	7.18024e-08	-2.24668	4.80395e-85	-1.1193	3.10712e-32	2.77106	4.11451e-115
9708	PCDHGA8	0.877947	0.456366	0.68842	0.238046	0.664642	0.374748	-1.78815	1.14646e-47	-1.81619	2.75389e-21	-2.41009	1.21331e-19	-1.40181	4.81823e-09
9758	FRMPD4	0.149219	0.346353	0.0569049	0.414973	0.0899051	0.559907	2.74757	1.68199e-80	1.57319	3.04004e-21	3.51457	1.83593e-27	3.51536	2.15549e-33
9760	TOX	0.209515	0.045323	0.238046	0.0791812	0.222716	0.0334238	-2.39741	1.70678e-18	-2.49476	3.41663e-06	-1.8679	1.17197e-05	-3.06609	7.91868e-08
9771	RAPGEF5	0.222716	0.11059	0.238046	0.113943	0.209515	0.045323	-1.51682	9.26622e-17	-1.20811	0.000210762	-1.28293	3.30833e-05	-2.49476	1.82805e-09
10232	MSLN	0.592177	0.232996	0.469822	0.230449	0.623249	0.303196	-1.78101	2.70253e-26	-2.03513	1.27822e-11	-1.47805	1.08419e-05	-1.66372	8.87624e-10
10243	GPHN	0.851258	0.30963	0.841985	0.305351	0.784617	0.214844	-2.4967	1.40647e-125	-2.55223	7.93311e-43	-2.54432	6.24433e-42	-2.99152	3.4729e-42
10278	EFS	0.243038	0.0606978	0.245513	0.075547	0.274158	0.0293838	-2.60229	7.6644e-18	-2.32193	1.5869e-05	-2	0.000109775	-3.65208	5.66051e-09
10290	SPEG	1.463	1.05805	1.48686	1.10449	1.47349	1.17898	-1.40544	0	-1.42675	5.84768e-221	-1.34052	2.54677e-160	-1.02787	4.48787e-131
10326	SIRPB1	0.173186	0.450249	0.324282	0.511883	0.152288	0.418301	1.37005	6.44446e-17	1.89308	1.7121e-07	1.01937	6.92439e-06	1.94753	0.000213631
10404	CPQ	1.02653	0.495544	1.01494	0.624282	0.959041	0.469822	-1.88378	1.41126e-79	-2.17668	3.07863e-34	-1.54239	4.27977e-21	-2.05445	1.84547e-26
10566	AKAP3	0.514548	0.929419	0.539076	1.02776	0.611723	1.04727	1.76566	5.03022e-114	1.7242	1.67182e-30	1.97336	7.04369e-45	1.7158	6.13225e-39
10628	TXNIP	1.57449	0.978637	1.61951	0.989895	1.5978	0.995196	-2.13954	0	-2.10055	6.93703e-191	-2.21225	7.66158e-229	-2.11872	1.3008e-201
10633	RASL10A	0.832509	0.511883	0.786751	0.385606	0.904716	0.597695	-1.51692	6.53114e-30	-1.36613	1.35213e-09	-1.84013	2.79334e-10	-1.24793	1.35736e-10
10788	IQGAP2	0.675778	1.14922	0.71265	1.03141	0.728354	1.10755	1.49561	7.08904e-227	1.80846	1.15135e-110	1.22882	1.04683e-47	1.44092	2.16221e-73
11000	SLC27A3	0.257679	0.869232	1.06967	0.32838	0.217484	0	-0.703295	9.01534e-11	2.98208	1.67463e-40	-3.2486	4.48282e-77	-6.02237	9.27893e-07
11123	RCAN3	0.4133	0.155336	0.673942	0.269513	0.578639	0.359835	-1.66391	6.97221e-31	-1.88662	1.03329e-07	-2.11289	1.17369e-21	-1.11289	2.46716e-05
11156	PTP4A3	0.749736	0.252853	0.621176	0.294466	0.363612	0.739572	-0.519758	2.57341e-06	-2.54797	5.26314e-30	-1.71297	2.0684e-12	1.77715	7.32751e-20
22795	NID2	0.439333	0.912753	0.499687	0.962843	0.423246	0.883093	1.97885	3.25868e-183	2.03663	6.11143e-61	1.92107	1.50577e-64	2.00872	2.40538e-56
22989	MYH15	0.198657	0.52763	0.243038	0.44248	0.285557	0.469822	1.44868	2.42537e-43	2.03076	1.30731e-22	1.23879	3.73596e-11	1.06817	2.30268e-11
22997	IGSF9B	0.238046	0.0827854	0.161368	0	0.190332	0.0253059	-3.53557	3.99439e-32	-1.79751	5.18214e-11	-5.49185	3.31623e-13	-3.1964	2.9446e-10
23108	RAP1GAP2	0.700704	0.436163	0.670246	0.350248	0.635484	0.32838	-1.40232	8.81002e-72	-1.21642	8.36186e-22	-1.56937	1.77164e-29	-1.55486	7.24345e-22
23145	SSPO	0.0374265	0	0.0253059	0	0.0253059	0	-6.64475	6.19886e-13	-3.16993	1.7441e-06	-2.58496	0.000150476	-2.58496	0.000277671
23308	ICOSLG	0.0374265	0.227887	0.0293838	0.155336	0	0.133539	2.99752	1.59713e-14	2.9386	2.03504e-05	2.61891	0.000129675	5.16993	2.25692e-06
23345	SYNE1	0.0211893	0.0934217	0.0374265	0.09691	0.0293838	0.064458	1.66027	3.73735e-24	2.26303	8.21274e-14	1.47393	2.7534e-08	1.19265	0.000457209
23551	RASD2	0.278754	0.00432137	0.383815	0.0606978	0.324282	0	-4.52989	5.11592e-42	-6.49185	7.12631e-14	-3.24286	5.86588e-14	-6.79442	1.42074e-17
23705	CADM1	0.89487	0.555094	0.842609	0.460898	1.00732	0.670246	-1.15845	3.13488e-51	-1.40315	6.60798e-08	-1.65693	1.78096e-37	-1.31722	1.82368e-12
25890	ABI3BP	0.32838	0.127105	0.318063	0.127105	0.374748	0.064458	-2.15871	2.16125e-35	-1.73272	3.15025e-11	-1.66742	1.74262e-06	-3.09803	5.93552e-21
26047	CNTNAP2	0.283301	0.049218	0.290035	0.120574	0.276462	0.0253059	-2.73048	1.25929e-64	-2.9386	4.56121e-29	-1.56986	2.20959e-13	-3.89077	2.21876e-27
26471	NUPR1	1.37603	0.577492	1.38561	0.804139	1.37931	0.948902	-2.10378	3.78194e-98	-3.03398	6.51028e-49	-2.11734	4.37832e-34	-1.5404	4.82919e-21
27113	BBC3	0.515874	0.139879	0.513218	0.238046	0.591065	0.332438	-1.86339	2.93454e-20	-2.58496	2.21363e-10	-1.63035	6.32655e-06	-1.33442	1.19042e-05
27330	RPS6KA6	0.149219	0.0334238	0.0899051	0.00860017	0.146128	0	-3.79254	8.51746e-21	-2.35755	5.18656e-06	-3.52356	5.67835e-07	-5.32193	1.4539e-09
28965	SLC27A6	0.220108	0	0.1959	0	0.290035	0	-7.78493	1.19975e-24	-6.04439	5.78161e-10	-5.83289	1.12925e-08	-6.56986	1.51066e-13
28968	SLC6A16	0.608526	0.346353	0.609594	0.313867	0.633468	0.389166	-1.32447	2.07871e-43	-1.32665	1.25293e-13	-1.53417	1.50994e-18	-1.18641	2.05521e-12
29940	DSE	0.593286	0.120574	0.586587	0.100371	0.586587	0.139879	-3.24193	8.05033e-108	-3.18982	5.87372e-35	-3.45943	1.76454e-38	-2.91194	5.40565e-36
29968	PSAT1	1.54605	1.98731	1.47943	1.94699	1.52257	1.9343	1.49431	0	1.49253	1.6618e-232	1.58546	2.20132e-237	1.3948	1.19387e-189
29984	RHOD	0.859138	0.383815	0.902547	0.519828	0.997823	0.653213	-1.53937	2.95476e-27	-2.13334	1.18321e-12	-1.5974	8.04663e-10	-1.35453	8.83942e-07
30812	SOX8	0.883093	0.515874	0.935507	0.49693	0.919601	0.568202	-1.62188	3.13798e-84	-1.54215	4.2669e-24	-1.83218	2.39147e-36	-1.43691	8.86628e-25
51050	PI15	0.170262	0.049218	0.264818	0.09691	0.220108	0.0827854	-1.77151	1.31197e-20	-2	2.23347e-06	-1.74846	5.68118e-09	-1.65208	2.86428e-06
51083	GAL	1.6097	0.898725	1.60401	1.12548	1.6465	1.19728	-1.83689	2.71908e-134	-2.52066	1.13161e-64	-1.66561	7.81335e-38	-1.55399	7.17132e-37
51087	YBX2	0.547775	0.184691	0.495544	0.178977	0.595496	0.212188	-2.17688	2.80695e-23	-2.25507	3.04474e-08	-2.06228	1.79905e-06	-2.22239	3.97187e-09
51285	RASL12	0.450249	0.123852	0.365488	0.176091	0.374748	0.0934217	-1.91323	5.63323e-18	-2.4634	1.34626e-06	-1.40054	0.000264452	-2.51307	8.88493e-09
51303	FKBP11	1.17926	0.854306	1.16286	0.74351	1.273	0.893207	-1.3592	9.23897e-32	-1.19806	7.98451e-08	-1.57753	1.21373e-12	-1.37998	2.90275e-12
51339	DACT1	0.274158	0.120574	0.267172	0.130334	0.257679	0.0413927	-1.74224	5.59365e-15	-1.45943	0.000124854	-1.28011	0.000779372	-3.01792	7.2065e-09
51702	PADI3	0.278754	0.596597	0.0899051	0.577492	0.178977	0.532754	2.34441	1.66057e-54	1.71272	1.35277e-13	3.59538	3.63867e-29	2.24046	9.99998e-16
51754	TMEM8B	1.21378	0.895975	1.20194	0.915927	1.17811	0.867467	-1.18746	1.68411e-90	-1.1608	1.62073e-26	-1.04319	6.81289e-35	-1.14326	8.02629e-30
54504	CPVL	0.170262	0.633468	0.322219	0.531479	0.267172	0.638489	1.96394	1.67896e-25	2.78136	1.92257e-15	1.12553	0.000917936	1.97863	1.21536e-09
54518	APBB1IP	0.238046	0.907949	0.232996	0.908485	0.344392	0.906874	3.05661	4.57419e-150	3.27982	1.59933e-54	3.32193	1.50307e-54	2.5467	4.64181e-43
54739	XAF1	0.292256	0.0293838	0.313867	0.064458	0.330414	0.064458	-3.23926	6.49429e-29	-3.77761	1.14482e-08	-2.72792	2.08824e-08	-2.83289	1.57955e-12
54873	PALMD	0.779596	1.17551	0.668386	1.13481	0.755875	1.15836	1.51655	3.40261e-105	1.47761	3.21971e-33	1.78808	9.47123e-38	1.5115	1.04403e-34
55083	KIF26B	0.39794	0.201397	0.419956	0.1959	0.390935	0.227887	-1.30808	3.47357e-41	-1.34618	3.99213e-12	-1.51584	8.00035e-19	-1.0813	2.37038e-11
55117	SLC6A15	0.146128	0.045323	0.187521	0	0.149219	0	-4.03004	2.05963e-18	-1.8625	0.000106082	-5.75489	8.86099e-08	-5.35755	7.04335e-08
55679	LIMS2	0.5302	0.269513	0.643453	0.271842	0.745075	0.330414	-1.73439	1.73976e-25	-1.4746	3.97866e-06	-1.96645	1.179e-10	-2	1.45386e-09
55876	GSDMB	0.948902	0.654177	0.927883	0.621176	0.925828	0.596597	-1.22697	3.30421e-66	-1.16855	1.92877e-18	-1.23208	2.00558e-19	-1.33265	1.56246e-29
55924	FAM212B	0.404834	0.1959	0.371068	0.201397	0.40824	0.222716	-1.28223	5.65058e-25	-1.4339	2.24411e-10	-1.19417	2.99884e-07	-1.21931	3.40403e-08
56097	PCDHGC5	0.0606978	0.155336	0.071882	0	0.103804	0	-0.32717	0.113334	1.51937	0.000102028	-4.16993	0.000291347	-4.75489	6.24441e-06
57134	MAN1C1	1.08493	0.768638	1.09377	0.766413	1.08493	0.729165	-1.19467	2.37056e-92	-1.19634	1.13655e-25	-1.23722	6.29484e-27	-1.35594	3.47142e-42
57211	ADGRG6	0.117271	0.444045	0.064458	0.392697	0.170262	0.365488	2.03371	6.27216e-38	2.52154	1.06171e-15	3.19967	2.04498e-17	1.45943	4.96311e-07
57559	STAMBPL1	0.436163	0.888179	0.369216	0.892095	0.428135	0.824126	1.99517	1.60938e-66	1.95983	1.39235e-22	2.3433	2.55615e-27	1.75489	3.9983e-17
57619	SHROOM3	0.220108	0.123852	0.326336	0.170262	0.307496	0.103804	-1.40179	8.22509e-26	-1	0.000950258	-1.22239	5.21898e-09	-1.93161	1.76309e-16
57677	ZFP14	0.281033	0.161368	0.311754	0.133539	0.20412	0.0863598	-1.33171	1.25487e-19	-1.01594	3.30974e-05	-1.54432	2.74982e-10	-1.44746	1.34443e-05
63898	SH2D4A	0.303196	0.663701	0.158362	0.596597	0.120574	0.546543	2.19467	1.37639e-49	1.83764	1.23782e-13	2.74514	6.58357e-18	2.97728	3.18139e-20
63982	ANO3	0	0.064458	0	0.075547	0	0.0827854	6.58467	9.87567e-13	4	0.000413362	4.24793	1.72808e-05	4.39232	3.07576e-05
64084	CLSTN2	0.357935	0.214844	0.365488	0.176091	0.340444	0.136721	-1.32525	1.20375e-32	-1	1.14864e-07	-1.40054	5.46633e-16	-1.68536	6.46857e-11
64762	GAREM1	0.136721	0.049218	0.222716	0.049218	0.143015	0.0413927	-2.11021	3.45591e-18	-1.62449	0.000183183	-2.48113	7.57874e-09	-1.96347	5.23086e-06
64881	PCDH20	0.235528	0.472756	0.173186	0.474216	0.167317	0.416641	1.77244	3.62144e-40	1.45213	6.00023e-11	2.01465	1.09629e-17	1.77633	2.13806e-12
79007	DBNDD1	1.09132	0.752048	1.11227	0.819544	1.12969	0.770852	-1.21927	5.25027e-63	-1.28612	1.3632e-21	-1.09351	9.04976e-18	-1.34876	1.79669e-24
79047	KCTD15	0.856124	0.509203	0.907949	0.49693	0.899821	0.41162	-1.72318	3.83513e-107	-1.47056	1.39992e-24	-1.72817	6.62937e-40	-2.13501	3.47748e-45
79777	ACBD4	0.733197	0.419956	0.630428	0.390935	0.680336	0.448706	-1.25863	1.95308e-22	-1.43591	1.61718e-11	-1.16332	2.7647e-06	-1.06621	6.65126e-06
79841	AGBL2	0.421604	0.173186	0.296665	0.100371	0.30963	0.143015	-1.8691	5.33663e-17	-1.74284	1.57152e-06	-1.91427	7.7016e-07	-1.41504	0.000116349
80022	MYO15B	0.372912	0.11059	0.235528	0.103804	0.287802	0.146128	-1.50353	6.08122e-27	-2.22948	3.13905e-14	-1.41504	4.31862e-06	-1.23266	7.86518e-08
80162	PGGHG	1.17696	0.639486	1.16909	0.70757	1.18752	0.719331	-1.82421	1.1178e-259	-2.06198	5.26122e-103	-1.74678	3.89647e-80	-1.76393	1.68717e-78
81606	LBH	0.822168	0.371068	0.888741	0.294466	0.865104	0.318063	-2.46133	2.04034e-118	-2.06274	5.83753e-29	-2.79669	4.74285e-50	-2.55117	2.22773e-41
83394	PITPNM3	0.274158	0.120574	0.303196	0.127105	0.350248	0.176091	-1.42457	1.01738e-22	-1.45943	2.72593e-07	-1.57075	8.76371e-08	-1.31034	2.63383e-08
83690	CRISPLD1	0.340444	0.0606978	0.278754	0.0606978	0.429752	0.0791812	-2.96495	2.20168e-44	-2.98793	3.83813e-15	-2.58496	1.4537e-09	-3.07895	3.79013e-20
83700	JAM3	0.664642	0.432969	0.660865	0.352183	0.634477	0.380211	-1.26759	2.03417e-34	-1.08199	1.34776e-09	-1.51803	1.46637e-15	-1.2414	1.53453e-10
84033	OBSCN	0.389166	0.181844	0.39794	0.187521	0.371068	0.146128	-1.53151	2.53401e-102	-1.47947	1.84572e-36	-1.47393	1.2295e-30	-1.75489	1.04813e-35
84073	MYCBPAP	0.136721	0	0.262451	0.117271	0.136721	0	-2.93693	7.63063e-14	-5.20945	9.10122e-05	-1.42084	0.000100334	-5.20945	9.27564e-07
84144	SYDE2	0.267172	0.0530784	0.276462	0.0827854	0.274158	0.0253059	-2.78677	6.64832e-32	-2.70895	3.72198e-12	-2.08342	1.22802e-08	-3.87447	1.63193e-12
84293	FAM213A	0.618048	1.01072	0.539076	1.05881	0.691081	0.968483	1.59344	3.55284e-64	1.5541	9.83813e-22	2.08677	2.87181e-35	1.08594	8.32754e-11
84419	C15orf48	0.477121	0.822822	0.278754	0.661813	0.311754	0.725912	1.75613	3.90006e-16	1.49825	5.25152e-06	1.99599	4.50626e-05	2.04064	4.43859e-06
84440	RAB11FIP4	0.519828	0.267172	0.545307	0.276462	0.545307	0.252853	-1.52922	1.49566e-74	-1.44236	9.91987e-22	-1.49581	4.92644e-25	-1.66776	2.18604e-28
84465	MEGF11	0.0934217	0.245513	0.0211893	0.176091	0.0681859	0.164353	2.10082	1.65196e-15	1.66297	1.06815e-06	3.32193	1.05442e-05	1.4361	0.000457966
84870	RSPO3	0.839478	0.276462	0.60206	0.322219	0.834421	0.222716	-2.695	1.20313e-73	-2.73128	2.60727e-27	-1.44746	6.9599e-14	-3.12126	2.58687e-34
85300	ATCAY	0.383815	0.117271	0.303196	0.113943	0.419956	0.117271	-2.14737	6.88804e-39	-2.19555	6.39113e-14	-1.75132	4.91283e-08	-2.39453	2.66197e-17
85358	SHANK3	0.439333	0.209515	0.460898	0.255273	0.232996	0.451786	-0.346783	0.00146703	-1.49701	3.6072e-11	-1.24031	7.23662e-06	1.36595	7.49001e-10
91179	SCARF2	1.06108	0.577492	1.02612	0.757396	1.02735	0.721811	-1.36889	3.71772e-101	-1.91861	2.12022e-56	-1.02725	2.97534e-23	-1.17629	2.08164e-27
91522	COL23A1	0.245513	0.0293838	0.285557	0.0569049	0.222716	0.0681859	-2.79823	1.5933e-18	-3.44057	7.62351e-08	-2.7318	2.33466e-07	-1.97863	0.000212971
91608	RASL10B	0.800029	0.478566	0.830589	0.507856	0.79796	0.485721	-1.38727	2.0882e-54	-1.40152	8.00359e-18	-1.37801	1.95819e-20	-1.35789	9.11284e-17
91694	LONRF1	1.21192	0.456366	1.13609	0.367356	1.17231	0.365488	-2.81505	4.15486e-273	-3.03921	2.15807e-91	-3.25306	8.48384e-88	-3.39336	2.26713e-96
112476	PRRT2	0.916454	0.647383	1.00817	0.645422	0.95376	0.693727	-1.15121	9.57487e-55	-1.07557	8.46646e-15	-1.42607	4.80409e-27	-1.02	1.70883e-14
116444	GRIN3B	0.763428	0.307496	0.746634	0.305351	0.748963	0.276462	-2.26744	2.74586e-83	-2.22039	8.87788e-29	-2.16678	9.15631e-24	-2.37289	1.26584e-31
118788	PIK3AP1	0.045323	0.170262	0.00860017	0.187521	0.0170333	0.133539	3.0715	9.14055e-19	2.12553	6.80629e-05	4.75489	1.8434e-10	3.16993	5.57489e-05
122622	ADSSL1	0.525045	0.178977	0.550228	0.262451	0.608526	0.332438	-1.66971	3.56942e-19	-2.20409	3.08478e-08	-1.61931	3.87926e-06	-1.4119	4.99977e-06
143686	SESN3	0.127105	0.0253059	0.123852	0.0128372	0.11059	0.0128372	-3.04002	4.93821e-26	-2.5025	6.57989e-08	-3.45943	8.2169e-11	-3.27302	2.64317e-08
144347	RFLNA	0.414973	0	0.146128	0.481443	0.245513	0.517196	0.647482	0.000380301	-7.32193	1.46605e-15	2.34341	2.54074e-09	1.59128	9.1956e-07
147798	TMC4	0.380211	0.176091	0.394452	0.212188	0.434569	0.113943	-1.77254	4.47147e-17	-1.48543	0.000182262	-1.23217	0.000182746	-2.51937	5.77529e-10
154091	SLC2A12	0.465383	0.0863598	0.463893	0.123852	0.55145	0.09691	-2.58841	4.27529e-63	-3.12553	8.48666e-19	-2.53303	6.01951e-19	-3.35614	3.19041e-26
154664	ABCA13	0.0128372	0.478566	0.0128372	0.440909	0.00860017	0.456366	5.58521	3.81315e-198	6.06609	1.40816e-77	5.87447	3.11614e-65	6.53916	6.38776e-77
157285	PRAG1	0.769377	0.380211	0.773786	0.439333	0.764923	0.445604	-1.54738	5.17251e-83	-1.80145	9.24938e-35	-1.49716	1.27939e-27	-1.42907	4.28952e-22
157638	FAM84B	0.209515	0.389166	0.120574	0.382017	0.158362	0.361728	1.58248	5.06502e-29	1.22571	2.63513e-07	2.13955	3.51305e-14	1.56294	2.8331e-09
160335	TMTC2	0.522444	0.193125	0.495544	0.158362	0.532754	0.178977	-2.11172	1.55002e-50	-2.05683	1.0125e-17	-2.27528	1.89185e-22	-2.24046	3.08025e-12
160622	GRASP	0.465383	0.225309	0.515874	0.167317	0.60206	0.206826	-2.1912	1.66821e-30	-1.4975	7.95906e-06	-2.2783	2.51185e-11	-2.29808	1.31107e-14
221294	NT5DC1	0.311754	0.603144	0.247973	0.52763	0.365488	0.611723	1.41005	3.29411e-28	1.51937	1.683e-11	1.62196	4.72817e-10	1.22707	5.75737e-08
222663	SCUBE3	0.257679	0.127105	0.238046	0.123852	0.262451	0.0863598	-1.43846	8.59128e-21	-1.25239	2.28256e-06	-1.14543	2.72535e-05	-1.91561	1.55179e-10
255738	PCSK9	0.0293838	0.143015	0	0.133539	0.0128372	0.158362	3.53474	5.83631e-15	2.47805	0.000621081	5.16993	2.7238e-06	3.87447	6.82124e-06
256987	SERINC5	0.759668	0.437751	0.728354	0.436163	0.661813	0.401401	-1.33884	4.20667e-79	-1.44884	2.1301e-33	-1.33024	3.65264e-27	-1.23991	1.63637e-19
266727	MDGA1	0.348305	0.045323	0.257679	0.0791812	0.271842	0.049218	-2.62855	2.90653e-48	-3.48308	1.13224e-18	-2.01792	6.3597e-15	-2.85798	1.96571e-15
284677	SNHG28	0.340444	0	0.342423	0.139879	0.120574	0	-2.7744	1.13765e-17	-6.89482	1.71839e-13	-1.65896	8.29902e-05	-5	0.000962707
286223	C9orf47	0.330414	0.120574	0.167317	0.0293838	0.378398	0.146128	-1.94911	5.03007e-25	-1.83289	4.94748e-09	-2.74723	5.47806e-06	-1.79701	1.34949e-10
333926	PPM1J	0.836957	0.324282	0.731589	0.363612	0.783904	0.501059	-1.74362	3.18837e-37	-2.4028	2.92159e-21	-1.74465	4.95211e-11	-1.22713	1.13096e-07
348487	FAM131C	0.652246	0.20412	0.664642	0.271842	0.697229	0.44248	-1.71028	4.28124e-24	-2.54019	1.77257e-13	-2.0569	9.35956e-09	-1.16902	0.000110421
360200	TMPRSS9	0.613842	0.371068	0.773786	0.41162	0.695482	0.468347	-1.34046	3.22778e-36	-1.20396	1.47369e-08	-1.64459	6.77172e-19	-1.02944	2.59056e-10
392617	ELFN1	0.354108	0.120574	0.447158	0.117271	0.392697	0.133539	-2.24209	3.35073e-35	-1.97728	1.06507e-08	-2.53766	2.79619e-17	-2.02975	2.7074e-10
400451	FAM174B	0.0681859	0.350248	0.049218	0.448706	0.127105	0.365488	2.78522	2.70672e-29	2.86673	1.12336e-08	3.91488	5.56792e-16	1.95693	2.67404e-06
692312	PPAN-P2RY11	0.580925	0	0	0.55145	0.721811	0.342423	-0.901968	5.25463e-13	-8.13443	9.32165e-43	8	1.07888e-38	-1.8312	7.93382e-21
728689	EIF3CL	0.423246	1.07151	0.10721	1.51812	0.41162	1.47885	3.67388	0	2.70916	6.36926e-45	6.83515	6.59381e-277	4.20401	9.8025e-181
100526694	MSANTD3-TMEFF1	0.235528	0.618048	0.618048	0.356026	0	0.510545	0.78952	8.00469e-08	2.12928	6.65875e-14	-1.31052	1.09294e-07	7.80735	6.47185e-25
100529215	ZNF559-ZNF177	0	0.152288	0.292256	0	0.209515	0	-1.81967	1.23657e-07	5.39232	1.71071e-05	-6.58496	2.68924e-12	-5.9542	4.8591e-07
100861437	100861437	0	0.41162	0.243038	0.553883	0.30963	0	1.23766	0.000320921	7.30378	1.71145e-05	1.78241	0.000850766	-6.70044	0.000964051
107984152	LOC107984152	0.133539	0	0.164353	0	0	0.164353	-0.842933	0.0144902	-5.16993	9.10296e-05	-5.52356	5.24066e-06	5.52356	4.33869e-06
107986754	LOC107986754	0.651278	0.184691	0.623249	0.161368	0.561101	0.113943	-2.85601	2.49884e-26	-2.71502	1.61062e-09	-2.83007	3.1302e-09	-3.1375	2.64434e-08
BGI_novel_G000009	BGI_novel_G000009	0	0.494155	0.170262	0	0	0.243038	2.56834	2.46102e-20	7.72792	3.83295e-29	-5.58496	6.85752e-07	6.22882	4.02519e-10
BGI_novel_G000034	BGI_novel_G000034	0.439333	0.225309	0.705008	0.474216	0.567026	0.311754	-1.17805	9.79897e-24	-1.36375	1.26777e-06	-1.03953	1.89887e-09	-1.35722	1.92443e-09
BGI_novel_G000057	BGI_novel_G000057	0	0.0606978	0	0.276462	0.0293838	0.120574	4.31339	2.53818e-28	3.90689	0.000413572	6.47573	3.72224e-23	2.19265	0.000359821
BGI_novel_G000074	BGI_novel_G000074	0.521138	0.298853	0.390935	0.594393	0.421604	0.0211893	-0.417444	0.000703237	-1.22862	5.03652e-07	1.00493	1.64567e-06	-5.03562	1.91366e-22
BGI_novel_G000078	BGI_novel_G000078	0.390935	0.209515	0.608526	0.260071	0.424882	0.075547	-1.90036	5.27698e-30	-1.23563	0.000152574	-1.89984	4.0271e-15	-3.12711	6.27414e-14
BGI_novel_G000188	BGI_novel_G000188	0.0170333	0.534026	0.190332	0.334454	0	0.572872	3.43637	6.62268e-86	5.91886	2.61453e-47	1.07662	0.000189764	8.09803	2.50023e-58
BGI_novel_G000242	BGI_novel_G000242	0	0.201397	0.274158	0	0	0.39794	1.23573	2.3798e-13	5.88264	5.86606e-19	-6.45943	3.61372e-29	7.22882	5.72684e-49
BGI_novel_G000245	BGI_novel_G000245	0.334454	0.0253059	0.394452	0	0	0.593286	0.158233	0.06584	-4.27302	1.37357e-28	-7.20945	8.69022e-48	8.18982	3.68821e-93
BGI_novel_G000250	BGI_novel_G000250	0.25042	0.0863598	0.161368	0	0	0.332438	0.131914	0.149271	-1.82597	5.70505e-08	-5.49185	3.31163e-13	6.84549	5.17455e-33
BGI_novel_G000251	BGI_novel_G000251	0	0.127105	0	0.255273	0	0.152288	8.55522	1.01764e-38	5.08746	5.04134e-12	6.32193	6.1284e-28	5.39232	8.11286e-15
BGI_novel_G000258	BGI_novel_G000258	0.352183	0	0	0.252853	0.334454	0	-1.5741	9.86648e-06	-6.96578	3.21626e-08	6.30378	3.19236e-05	-6.85798	1.33884e-07
BGI_novel_G000264	BGI_novel_G000264	0.952308	0.0128372	0.937518	0.113943	0.966611	0.0211893	-5.92567	8.72348e-213	-8.05166	9.06286e-87	-4.67431	1.83898e-70	-7.36807	9.79757e-88
[truncated: 102 more rows]

## Sheet: DEGs in heatmap
DEGs in heatmap
[truncated: 152 more rows]

## Sheet: GO
GO enrichment analysis
[truncated: 56 more rows]

## Sheet: KEGG
KEGG enrichment pathway analysis
[truncated: 22 more rows]
